# Supplementary material for: Induction and regulation of reversible suspended animation in C. elegans
Source: Nat Commun. 2026 Mar 31;17:4627. doi: 10.1038/s41467-026-71247-9 (PMC13199508; doi:10.1038/s41467-026-71247-9)
Supplement: Supplementary file 3 — Supplementary Dataset 1 [file 41467_2026_71247_MOESM3_ESM.xlsx]

## Sheet: gene_expression
st_gene_id	gene_id	gene_symbol	fpkm_Con_1	fpkm_Con_2	fpkm_Con_3	fpkm_Con_Rec_1	fpkm_Con_Rec_2	fpkm_Con_Rec_3	fpkm_Sta_1	fpkm_Sta_2	fpkm_Sta_3	fpkm_Sta_Rec_1	fpkm_Sta_Rec_2	fpkm_Sta_Rec_3	tpm_Con_1	tpm_Con_2	tpm_Con_3	tpm_Con_Rec_1	tpm_Con_Rec_2	tpm_Con_Rec_3	tpm_Sta_1	tpm_Sta_2	tpm_Sta_3	tpm_Sta_Rec_1	tpm_Sta_Rec_2	tpm_Sta_Rec_3	read_count_Con_1	read_count_Con_2	read_count_Con_3	read_count_Con_Rec_1	read_count_Con_Rec_2	read_count_Con_Rec_3	read_count_Sta_1	read_count_Sta_2	read_count_Sta_3	read_count_Sta_Rec_1	read_count_Sta_Rec_2	read_count_Sta_Rec_3	norm_read_count_Con_1	norm_read_count_Con_2	norm_read_count_Con_3	norm_read_count_Con_Rec_1	norm_read_count_Con_Rec_2	norm_read_count_Con_Rec_3	norm_read_count_Sta_1	norm_read_count_Sta_2	norm_read_count_Sta_3	norm_read_count_Sta_Rec_1	norm_read_count_Sta_Rec_2
186881	186881	srh-177	0	0	0	0	0	0	0.14	0	0.07	0.14	0	0	0	0	0	0	0	0	0.1	0	0.05	0.11	0	0	0	0	0	0	0	0	2	0	1	2	0	0	0	0	0	0	0	0	1.88687	0	0.948123	1.97604	0
13215999	13215999	T16G1.18	0	0	0	1.03	0	1.12	0	0	0	0	2	0	0	0	0	0.79	0	0.85	0	0	0	0	1.49	0	0	0	0	1	0	1	0	0	0	0	2	0	0	0	0	1.04581	0	1.03312	0	0	0	0	2.00221
185519	185519	srh-174	0	0	0	0	0	0	0	0	0.14	0	0	0	0	0	0	0	0	0	0	0	0.1	0	0	0	0	0	0	0	0	0	0	0	2	0	0	0	0	0	0	0	0	0	0	0	1.89625	0	0
185388	185388	F36H9.1	0	0	0	0	0	0	0.09	0.09	0.09	0	0.09	0	0	0	0	0	0	0	0.07	0.07	0.07	0	0.07	0	0	0	0	0	0	0	1	1	1	0	1	0	0	0	0	0	0	0	0.943433	0.955994	0.948123	0	1.00111
183912	183912	D1053.2	0	0	0	0	0	0	0	0.15	0	0	0	0	0	0	0	0	0	0	0	0.11	0	0	0	0	0	0	0	0	0	0	0	1	0	0	0	0	0	0	0	0	0	0	0	0.955994	0	0	0
185579	185579	srx-108	0	0	0	0	0	0	0.15	0.08	0.15	0	0	0	0	0	0	0	0	0	0.11	0.06	0.11	0	0	0	0	0	0	0	0	0	2	1	2	0	0	0	0	0	0	0	0	0	1.88687	0.955994	1.89625	0	0
186923	186923	nas-17	0	0	0	0.18	0.05	0	0.05	0.05	0.05	0.33	0	0	0	0	0	0.14	0.04	0	0.03	0.03	0.03	0.24	0	0	0	0	0	4	1	0	1	1	1	7	0	0	0	0	0	4.18325	1.03435	0	0.943433	0.955994	0.948123	6.91613	0
190508	190508	fbxa-126	0	0	0	0	0	0.1	0	0	0	0	0	0	0	0	0	0	0	0.07	0	0	0	0	0	0	0	0	0	0	0	1	0	0	0	0	0	0	0	0	0	0	0	1.03312	0	0	0	0	0
192013	192013	str-143	0	0	0	0	0	0	0	0	0.06	0	0	0	0	0	0	0	0	0	0	0	0.04	0	0	0	0	0	0	0	0	0	0	0	1	0	0	0	0	0	0	0	0	0	0	0	0.948123	0	0
188079	188079	irld-47	0	0	0	0	0	0	0	0	0	0	0.04	0	0	0	0	0	0	0	0	0	0	0	0.03	0	0	0	0	0	0	0	0	0	0	0	1	0	0	0	0	0	0	0	0	0	0	0	1.00111
190576	190576	clec-112	0	0	0	0	0	0	0	0	0	0.08	0	0	0	0	0	0	0	0	0	0	0	0.06	0	0	0	0	0	0	0	0	0	0	0	1	0	0	0	0	0	0	0	0	0	0	0	0.988019	0
186053	186053	scl-1	0	0	0	0	0	0	0	0.2	0	0	0	0	0	0	0	0	0	0	0	0.15	0	0	0	0	0	0	0	0	0	0	0	2	0	0	0	0	0	0	0	0	0	0	0	1.91199	0	0	0
185919	185919	F47C12.7	0	0	0	0	0.51	0	0	0	0	0	0.25	0	0	0	0	0	0.4	0	0	0	0	0	0.19	0	0	0	0	0	2	0	0	0	0	0	1	0	0	0	0	0	2.06869	0	0	0	0	0	1.00111
189519	189519	sri-18	0	0	0	0.03	0	0	0	0	0	0	0	0	0	0	0	0.02	0	0	0	0	0	0	0	0	0	0	0	1	0	0	0	0	0	0	0	0	0	0	0	1.04581	0	0	0	0	0	0	0
187976	187976	lgc-17	0	0	0	0	0	0	0	0	0	0.03	0	0.05	0	0	0	0	0	0	0	0	0	0.02	0	0.04	0	0	0	0	0	0	0	0	0	0.5	0	1	0	0	0	0	0	0	0	0	0	0.988019	0
182544	182544	str-182	0	0	0	0	0	0	0.13	0	0.06	0.06	0.06	0	0	0	0	0	0	0	0.09	0	0.05	0.05	0.05	0	0	0	0	0	0	0	2	0	1	1	1	0	0	0	0	0	0	0	1.88687	0	0.948123	0.988019	1.00111
186310	186310	F55E10.1	0	0	0	0	0	0	0	0.74	0	0	0	0	0	0	0	0	0	0	0	0.54	0	0	0	0	0	0	0	0	0	0	0	1	0	0	0	0	0	0	0	0	0	0	0	0.955994	0	0	0
184463	184463	F14D7.3	0	0	0	0	0	0	0	0.05	0	0	0.05	0.05	0	0	0	0	0	0	0	0.04	0	0	0.04	0.04	0	0	0	0	0	0	0	1	0	0	1	1	0	0	0	0	0	0	0	0.955994	0	0	1.00111
182147	182147	C03B1.4	0	0	0	0	0	0	0.1	0	0	0	0	0	0	0	0	0	0	0	0.08	0	0	0	0	0	0	0	0	0	0	0	1	0	0	0	0	0	0	0	0	0	0	0	0.943433	0	0	0	0
173687	173687	C16C8.27	0	0	0	0	0.12	0	0	0.12	0	0	0.12	0	0	0	0	0	0.09	0	0	0.09	0	0	0.09	0	0	0	0	0	1	0	0	1	0	0	1	0	0	0	0	0	1.03435	0	0	0.955994	0	0	1.00111
184158	184158	F07G11.3	0	0	0	0	0.04	0.04	0.04	0	0	0	0.04	0	0	0	0	0	0.03	0.03	0.03	0	0	0	0.03	0	0	0	0	0	1	1	1	0	0	0	1	0	0	0	0	0	1.03435	1.03312	0.943433	0	0	0	1.00111
189302	189302	W08F4.10	0	0	0	0.21	0	0	0	0	0	0.21	0	0	0	0	0	0.16	0	0	0	0	0	0.16	0	0	0	0	0	1	0	0	0	0	0	1	0	0	0	0	0	1.04581	0	0	0	0	0	0.988019	0
187759	187759	dpr-1	0	0	0	0	0	0	0	0	0	0.06	0.06	0	0	0	0	0	0	0	0	0	0	0.05	0.04	0	0	0	0	0	0	0	0	0	0	1	1	0	0	0	0	0	0	0	0	0	0	0.988019	1.00111
190388	190388	srh-286	0	0	0	0	0.07	0	0	0.07	0	0.07	0	0	0	0	0	0	0.05	0	0	0.05	0	0.05	0	0	0	0	0	0	1	0	0	1	0	1	0	0	0	0	0	0	1.03435	0	0	0.955994	0	0.988019	0
189400	189400	Y8A9A.3	0	0	0	0	0.04	0	0.06	0.04	0.08	0	0	0.04	0	0	0	0	0.03	0	0.04	0.03	0.06	0	0	0.03	0	0	0	0	1.32	0	2	1.27	3	0	0	1.32	0	0	0	0	2.06869	0	1.88687	1.91199	2.84437	0	0
188328	188328	sri-6	0	0	0	0	0	0	0.07	0	0	0	0	0	0	0	0	0	0	0	0.05	0	0	0	0	0	0	0	0	0	0	0	1	0	0	0	0	0	0	0	0	0	0	0	0.943433	0	0	0	0
188998	188998	T27E7.4	0	0	0	0	0	0	0	0	0	0	0.06	0	0	0	0	0	0	0	0	0	0	0	0.05	0	0	0	0	0	0	0	0	0	0	0	1	0	0	0	0	0	0	0	0	0	0	0	1.00111
3565448	3565448	ZK666.11	0	0	0	0.23	0.23	0	0	0.23	0	0	0	0	0	0	0	0.17	0.17	0	0	0.17	0	0	0	0	0	0	0	1	1	0	0	1	0	0	0	0	0	0	0	1.04581	1.03435	0	0	0.955994	0	0	0
188851	188851	T24D5.3	0	0	0	0	0.05	0.09	0	0	0	0	0	0	0	0	0	0	0.04	0.07	0	0	0	0	0	0	0	0	0	0	1	2	0	0	0	0	0	0	0	0	0	0	1.03435	2.06625	0	0	0	0	0
24104889	24104889	srg-6	0	0	0	0	0	0	0.08	0	0	0	0	0	0	0	0	0	0	0	0.06	0	0	0	0	0	0	0	0	0	0	0	1	0	0	0	0	0	0	0	0	0	0	0	0.943433	0	0	0	0
353393	353393	sra-34	0	0	0	0	0.06	0	0	0	0	0	0	0.06	0	0	0	0	0.05	0	0	0	0	0	0	0.05	0	0	0	0	1	0	0	0	0	0	0	1	0	0	0	0	1.03435	0	0	0	0	0	0
183034	183034	nhr-290	0	0	0	0	0	0	0	0	0	0	0.13	0	0	0	0	0	0	0	0	0	0	0	0.1	0	0	0	0	0	0	0	0	0	0	0	1	0	0	0	0	0	0	0	0	0	0	0	1.00111
184278	184278	str-97	0	0	0	0	0	0	0	0	0	0	0.06	0	0	0	0	0	0	0	0	0	0	0	0.05	0	0	0	0	0	0	0	0	0	0	0	1	0	0	0	0	0	0	0	0	0	0	0	1.00111
6418769	6418769	F57E7.4	0	0	0	0	0	0	0	0	0	0	0.14	0.57	0	0	0	0	0	0	0	0	0	0	0.11	0.44	0	0	0	0	0	0	0	0	0	0	1	4	0	0	0	0	0	0	0	0	0	0	1.00111
188168	188168	T06C12.9	0	0	0	0	0	0.58	1.09	0.54	0.55	0	0	0.53	0	0	0	0	0	0.44	0.8	0.4	0.4	0	0	0.41	0	0	0	0	0	1	2	1	1	0	0	1	0	0	0	0	0	1.03312	1.88687	0.955994	0.948123	0	0
32928605	32928605	ZK1010.12	0	0	0	0	0	0	0	0	0.37	0	0	0.36	0	0	0	0	0	0	0	0	0.28	0	0	0.28	0	0	0	0	0	0	0	0	1	0	0	1	0	0	0	0	0	0	0	0	0.948123	0	0
36312786	36312786	C32E8.13	0	0	0	0	0	0	0	0	0	1.93	0	0	0	0	0	0	0	0	0	0	0	1.44	0	0	0	0	0	0	0	0	0	0	0	1	0	0	0	0	0	0	0	0	0	0	0	0.988019	0
182042	182042	B0563.8	0	0	0	0.26	0.26	0.55	0	0.27	0	0.27	0.26	0	0	0	0	0.2	0.2	0.42	0	0.19	0	0.2	0.19	0	0	0	0	1	1	2	0	1	0	1	1	0	0	0	0	1.04581	1.03435	2.06625	0	0.955994	0	0.988019	1.00111
189656	189656	Y38E10A.9	0	0	0	0	0	1.05	0	0	0	0	0	0.94	0	0	0	0	0	0.79	0	0	0	0	0	0.72	0	0	0	0	0	1	0	0	0	0	0	1	0	0	0	0	0	1.03312	0	0	0	0	0
13184240	13184240	ZC239.22	0	0	0	0	0	0	0	0	0	0	0.16	0	0	0	0	0	0	0	0	0	0	0	0.12	0	0	0	0	0	0	0	0	0	0	0	4.65	0	0	0	0	0	0	0	0	0	0	0	5.00553
184967	184967	F26D2.13	0	0	0	0	0.1	0	0	0	0	0	0	0	0	0	0	0	0.08	0	0	0	0	0	0	0	0	0	0	0	1	0	0	0	0	0	0	0	0	0	0	0	1.03435	0	0	0	0	0	0
185820	185820	F46A8.4	0	0	0	0.13	0	0	0	0	0	0	0	0	0	0	0	0.1	0	0	0	0	0	0	0	0	0	0	0	1	0	0	0	0	0	0	0	0	0	0	0	1.04581	0	0	0	0	0	0	0
186537	186537	F58F9.6	0	0	0	0.07	0	0	0	0	0	0.17	0.33	0	0	0	0	0.05	0	0	0	0	0	0.13	0.25	0	0	0	0	1	0	0	0	0	0	1	2	0	0	0	0	1.04581	0	0	0	0	0	0.988019	2.00221
191843	191843	srh-7	0	0	0	0.07	0	0	0	0	0	0	0	0	0	0	0	0.05	0	0	0	0	0	0	0	0	0	0	0	1	0	0	0	0	0	0	0	0	0	0	0	1.04581	0	0	0	0	0	0	0
3565632	3565632	hlh-31	0	0	0	0	0	0	0	0	0.26	0	0	0	0	0	0	0	0	0	0	0	0.19	0	0	0	0	0	0	0	0	0	0	0	2	0	0	0	0	0	0	0	0	0	0	0	1.89625	0	0
191176	191176	srbc-43	0	0	0	0	0	0	0	0	0	0	0.08	0.08	0	0	0	0	0	0	0	0	0	0	0.06	0.06	0	0	0	0	0	0	0	0	0	0	1	1	0	0	0	0	0	0	0	0	0	0	1.00111
3564880	3564880	nspf-1	0	0	0	0	5.69	0	0	0	1.44	5.94	0	0	0	0	0	0	4.41	0	0	0	1.07	4.45	0	0	0	0	0	0	4	0	0	0	1	4	0	0	0	0	0	0	4.13739	0	0	0	0.948123	3.95207	0
188414	188414	irld-50	0	0	0	0	0	0	0	0.04	0	0	0	0	0	0	0	0	0	0	0	0.03	0	0	0	0	0	0	0	0	0	0	0	1	0	0	0	0	0	0	0	0	0	0	0	0.955994	0	0	0
189081	189081	W01B6.4	0	0	0	0	21.68	0	10.61	0	0	0	10.05	10.5	0	0	0	0	16.79	0	7.78	0	0	0	7.51	8.07	0	0	0	0	2	0	1	0	0	0	1	1	0	0	0	0	2.06869	0	0.943433	0	0	0	1.00111
188926	188926	sra-25	0	0	0	0	0	0	0	0	0.07	0	0.07	0	0	0	0	0	0	0	0	0	0.05	0	0.05	0	0	0	0	0	0	0	0	0	1	0	1	0	0	0	0	0	0	0	0	0	0.948123	0	1.00111
183133	183133	C32H11.9	0	0	0	0	0	0.23	0.41	0	0	0.26	0	0	0	0	0	0	0	0.18	0.3	0	0	0.19	0	0	0	0	0	0	0	4	7	0	0	4.41	0	0	0	0	0	0	0	4.13249	6.60403	0	0	4.94009	0
190127	190127	Y51A2B.2	0	0	0	0	0	0	0.07	0	0.07	0	0	0	0	0	0	0	0	0	0.05	0	0.05	0	0	0	0	0	0	0	0	0	1	0	1	0	0	0	0	0	0	0	0	0	0.943433	0	0.948123	0	0
182178	182178	srsx-24	0	0	0	0	0	0.08	0	0	0	0	0	0	0	0	0	0	0	0.06	0	0	0	0	0	0	0	0	0	0	0	1	0	0	0	0	0	0	0	0	0	0	0	1.03312	0	0	0	0	0
185922	185922	srt-19	0	0	0	0	0.07	0	0.13	0.2	0	0.14	0	0	0	0	0	0	0.05	0	0.1	0.15	0	0.1	0	0	0	0	0	0	1	0	2	3	0	2	0	0	0	0	0	0	1.03435	0	1.88687	2.86798	0	1.97604	0
187033	187033	fbxb-51	0	0	0	0.32	0.2	0.46	0	0	0	0.46	0.26	0.33	0	0	0	0.25	0.15	0.35	0	0	0	0.35	0.19	0.25	0	0	0	5	3	7	0	0	0	7	4	5	0	0	0	5.22906	3.10304	7.23186	0	0	0	6.91613	4.00442
186521	186521	F58E2.5	0	0	0	0	0	0.11	0	0	0	0	0	0	0	0	0	0	0	0.08	0	0	0	0	0	0	0	0	0	0	0	1	0	0	0	0	0	0	0	0	0	0	0	1.03312	0	0	0	0	0
182700	182700	C17A2.4	0	0	0	0	0	0	0	0	0.07	0	0	0.07	0	0	0	0	0	0	0	0	0.05	0	0	0.05	0	0	0	0	0	0	0	0	1	0	0	1	0	0	0	0	0	0	0	0	0.948123	0	0
187767	187767	srh-24	0	0	0	0	0	0.07	0	0	0	0	0	0	0	0	0	0	0	0.06	0	0	0	0	0	0	0	0	0	0	0	1	0	0	0	0	0	0	0	0	0	0	0	1.03312	0	0	0	0	0
188057	188057	srh-75	0	0	0	0.07	0	0	0.12	0.12	0	0	0	0	0	0	0	0.05	0	0	0.09	0.09	0	0	0	0	0	0	0	1	0	0	2	2	0	0	0	0	0	0	0	1.04581	0	0	1.88687	1.91199	0	0	0
185292	185292	F35E8.1	0	0	0	0	0	0	0.09	0	0	0	0.09	0.19	0	0	0	0	0	0	0.07	0	0	0	0.07	0.14	0	0	0	0	0	0	1	0	0	0	1	2	0	0	0	0	0	0	0.943433	0	0	0	1.00111
185836	185836	F46B3.14	0	0	0	0.12	0	0	0.24	0	0	0	0	0	0	0	0	0.09	0	0	0.17	0	0	0	0	0	0	0	0	1	0	0	1	0	0	0	0	0	0	0	0	1.04581	0	0	0.943433	0	0	0	0
190682	190682	Y73F8A.22	0	0	0	0	0	0	0	0	0.08	0	0	0.08	0	0	0	0	0	0	0	0	0.06	0	0	0.06	0	0	0	0	0	0	0	0	1	0	0	1	0	0	0	0	0	0	0	0	0.948123	0	0
182815	182815	C23G10.10	0	0	0	0.49	0.16	0.17	0	0	0	0	0.65	0	0	0	0	0.38	0.13	0.13	0	0	0	0	0.48	0	0	0	0	3	1	1	0	0	0	0	4	0	0	0	0	3.13744	1.03435	1.03312	0	0	0	0	4.00442
353451	353451	srx-84	0	0	0	0	0	0	0.29	0	0	0	0	0	0	0	0	0	0	0	0.21	0	0	0	0	0	0	0	0	0	0	0	1	0	0	0	0	0	0	0	0	0	0	0	0.943433	0	0	0	0
190121	190121	Y51A2A.5	0	0	0	0	0.03	0.06	0	0	0	0	0	0	0	0	0	0	0.02	0.05	0	0	0	0	0	0	0	0	0	0	1	2	0	0	0	0	0	0	0	0	0	0	1.03435	2.06625	0	0	0	0	0
34700627	34700627	F19F10.14	0	0	0	0	0	0	0.74	0	0	0	0	0	0	0	0	0	0	0	0.54	0	0	0	0	0	0	0	0	0	0	0	1	0	0	0	0	0	0	0	0	0	0	0	0.943433	0	0	0	0
192044	192044	str-244	0	0	0	0	0	0	0.12	0	0	0	0.06	0	0	0	0	0	0	0	0.09	0	0	0	0.04	0	0	0	0	0	0	0	2	0	0	0	1	0	0	0	0	0	0	0	1.88687	0	0	0	1.00111
189852	189852	Y43D4A.3	0	0	0	0.03	0.09	0	0	0	0	0	0	0	0	0	0	0.02	0.07	0	0	0	0	0	0	0	0	0	0	0.16	0.5	0	0	0	0	0	0	0	0	0	0	1.04581	1.03435	0	0	0	0	0	0
3896840	3896840	T01C4.8	0	0	0	0	0	0	0.44	0	0	0.45	0	0	0	0	0	0	0	0	0.32	0	0	0.34	0	0	0	0	0	0	0	0	1	0	0	1	0	0	0	0	0	0	0	0	0.943433	0	0	0.988019	0
184582	184582	F16G10.7	0	0	0	0	0	0	0	0.31	0	0	0	0	0	0	0	0	0	0	0	0.23	0	0	0	0	0	0	0	0	0	0	0	1	0	0	0	0	0	0	0	0	0	0	0	0.955994	0	0	0
191904	191904	sri-29	0	0	0	0	0	0	0.21	0	0.14	0.09	0	0.16	0	0	0	0	0	0	0.15	0	0.11	0.06	0	0.12	0	0	0	0	0	0	3	0	2.1	1.25	0	2.32	0	0	0	0	0	0	2.8303	0	2.84437	1.97604	0
3565072	3565072	T19H12.12	0	0	0	0	0	0	0	0	0	0	0.2	0	0	0	0	0	0	0	0	0	0	0	0.15	0	0	0	0	0	0	0	0	0	0	0	1	0	0	0	0	0	0	0	0	0	0	0	1.00111
189634	189634	Y37H2A.11	0	0	0	0	0	0	0.24	0	0	0	0	0	0	0	0	0	0	0	0.17	0	0	0	0	0	0	0	0	0	0	0	1	0	0	0	0	0	0	0	0	0	0	0	0.943433	0	0	0	0
189966	189966	srw-90	0	0	0	0	0	0	0	0	0	0.13	0	0	0	0	0	0	0	0	0	0	0	0.1	0	0	0	0	0	0	0	0	0	0	0	2	0	0	0	0	0	0	0	0	0	0	0	1.97604	0
187468	187468	M70.2	0	0	0	0	0	0.15	0	0	0	0.14	0	0	0	0	0	0	0	0.11	0	0	0	0.11	0	0	0	0	0	0	0	1	0	0	0	1	0	0	0	0	0	0	0	1.03312	0	0	0	0.988019	0
3565932	3565932	srbc-38	0	0	0	0	0	0.08	0	0	0.08	0	0.08	0.08	0	0	0	0	0	0.06	0	0	0.06	0	0.06	0.06	0	0	0	0	0	1	0	0	1	0	1	1	0	0	0	0	0	1.03312	0	0	0.948123	0	1.00111
184961	184961	srh-145	0	0	0	0	0	0.07	0	0	0	0	0	0	0	0	0	0	0	0.05	0	0	0	0	0	0	0	0	0	0	0	1	0	0	0	0	0	0	0	0	0	0	0	1.03312	0	0	0	0	0
187946	187946	srx-36	0	0	0	0	0	0	0	0	0.08	0	0	0.08	0	0	0	0	0	0	0	0	0.06	0	0	0.06	0	0	0	0	0	0	0	0	1	0	0	1	0	0	0	0	0	0	0	0	0.948123	0	0
177478	177478	srx-50	0	0	0	0	0	0	0.07	0.08	0	0	0	0	0	0	0	0	0	0	0.05	0.06	0	0	0	0	0	0	0	0	0	0	1	1	0	0	0	0	0	0	0	0	0	0	0.943433	0.955994	0	0	0
13224346	13224346	Y7A5A.13	0	0	0	0	0	0	8.07	0	0	0	0	0	0	0	0	0	0	0	5.91	0	0	0	0	0	0	0	0	0	0	0	1	0	0	0	0	0	0	0	0	0	0	0	0.943433	0	0	0	0
176843	176843	grl-19	0	0	0	0	0	0	0	0.35	0	0	0	0	0	0	0	0	0	0	0	0.25	0	0	0	0	0	0	0	0	0	0	0	2	0	0	0	0	0	0	0	0	0	0	0	1.91199	0	0	0
185192	185192	abhd-11.1	0	0	0	0	0	0	0	0	0	0.08	0	0	0	0	0	0	0	0	0	0	0	0.06	0	0	0	0	0	0	0	0	0	0	0	1	0	0	0	0	0	0	0	0	0	0	0	0.988019	0
191108	191108	ZC204.1	0	0	0	0	0	0	0	0.22	0	0	0	0	0	0	0	0	0	0	0	0.16	0	0	0	0	0	0	0	0	0	0	0	1	0	0	0	0	0	0	0	0	0	0	0	0.955994	0	0	0
190474	190474	Y64G10A.2	0	0	0	0	0.2	0	0	0.1	0.1	0	0	0	0	0	0	0	0.15	0	0	0.07	0.07	0	0	0	0	0	0	0	2	0	0	1	1	0	0	0	0	0	0	0	2.06869	0	0	0.955994	0.948123	0	0
186006	186006	thn-4	0	0	0	0	0	0	0	0.12	0	0	0	0.12	0	0	0	0	0	0	0	0.09	0	0	0	0.09	0	0	0	0	0	0	0	1	0	0	0	1	0	0	0	0	0	0	0	0.955994	0	0	0
183108	183108	fbxc-15	0	0	0	0.06	0.06	0.06	0	0.06	0	0	0	0	0	0	0	0.05	0.05	0.05	0	0.05	0	0	0	0	0	0	0	1	1	1	0	1	0	0	0	0	0	0	0	1.04581	1.03435	1.03312	0	0.955994	0	0	0
191948	191948	srj-44	0	0	0	0.06	0	0	0	0	0	0	0	0	0	0	0	0.05	0	0	0	0	0	0	0	0	0	0	0	1	0	0	0	0	0	0	0	0	0	0	0	1.04581	0	0	0	0	0	0	0
13198376	13198376	ZK822.10	0	0	0	0	0	0	0	0	3.96	0	0	0	0	0	0	0	0	0	0	0	2.93	0	0	0	0	0	0	0	0	0	0	0	1	0	0	0	0	0	0	0	0	0	0	0	0.948123	0	0
184968	184968	F26D2.14	0	0	0	0	0	0	0	0.1	0.1	0	0	0	0	0	0	0	0	0	0	0.07	0.08	0	0	0	0	0	0	0	0	0	0	1	1	0	0	0	0	0	0	0	0	0	0	0.955994	0.948123	0	0
182939	182939	C26E1.1	0	0	0	0	0.28	0	0	0	0	0	0	0	0	0	0	0	0.22	0	0	0	0	0	0	0	0	0	0	0	1	0	0	0	0	0	0	0	0	0	0	0	1.03435	0	0	0	0	0	0
24104288	24104288	C37C3.17	0	0	0	0.07	0	0	0.15	0.07	0	0	0	0	0	0	0	0.06	0	0	0.11	0.05	0	0	0	0	0	0	0	1	0	0	2	1	0	0	0	0	0	0	0	1.04581	0	0	1.88687	0.955994	0	0	0
190463	190463	Y62H9A.8	0	0	0	0.12	0	0	0.25	0	0	0	0	0	0	0	0	0.1	0	0	0.18	0	0	0	0	0	0	0	0	1	0	0	2	0	0	0	0	0	0	0	0	1.04581	0	0	1.88687	0	0	0	0
188463	188463	srv-31	0	0	0	0.05	0.11	0	0	0	0	0	0.05	0.05	0	0	0	0.04	0.08	0	0	0	0	0	0.04	0.04	0	0	0	1	2	0	0	0	0	0	1	1	0	0	0	1.04581	2.06869	0	0	0	0	0	1.00111
191408	191408	ZK697.1	0	0	0	0.08	0	0	0	0	0.08	0	0.08	0	0	0	0	0.06	0	0	0	0	0.06	0	0.06	0	0	0	0	1	0	0	0	0	1	0	1	0	0	0	0	1.04581	0	0	0	0	0.948123	0	1.00111
190844	190844	srh-119	0	0	0	0.06	0.06	0.06	0	0	0	0	0	0	0	0	0	0.05	0.05	0.05	0	0	0	0	0	0	0	0	0	1	1	1	0	0	0	0	0	0	0	0	0	1.04581	1.03435	1.03312	0	0	0	0	0
180586	180586	Y41G9A.6	0	0	0	0.09	0	0	0	0	0	0.09	0	0.26	0	0	0	0.07	0	0	0	0	0	0.07	0	0.2	0	0	0	1	0	0	0	0	0	1	0	3	0	0	0	1.04581	0	0	0	0	0	0.988019	0
188964	188964	srh-105	0	0	0	0	0	0	0.06	0	0	0	0	0	0	0	0	0	0	0	0.05	0	0	0	0	0	0	0	0	0	0	0	1	0	0	0	0	0	0	0	0	0	0	0	0.943433	0	0	0	0
191981	191981	str-63	0	0	0	0	0	0	0	0.07	0	0	0	0	0	0	0	0	0	0	0	0.05	0	0	0	0	0	0	0	0	0	0	0	1	0	0	0	0	0	0	0	0	0	0	0	0.955994	0	0	0
187549	187549	srx-3	0	0	0	0	0	0	0	0	0	0	0.06	0	0	0	0	0	0	0	0	0	0	0	0.05	0	0	0	0	0	0	0	0	0	0	0	1	0	0	0	0	0	0	0	0	0	0	0	1.00111
190793	190793	srh-296	0	0	0	0	0	0.07	0	0	0	0	0	0	0	0	0	0	0	0.05	0	0	0	0	0	0	0	0	0	0	0	1	0	0	0	0	0	0	0	0	0	0	0	1.03312	0	0	0	0	0
187716	187716	nhr-269	0	0	0	0.07	0.07	0	0	0	0	0	0	0	0	0	0	0.05	0.05	0	0	0	0	0	0	0	0	0	0	1	1	0	0	0	0	0	0	0	0	0	0	1.04581	1.03435	0	0	0	0	0	0
173984	173984	ZK1248.4	0	0	0	0	0	0	0	2.57	0	0	0	0	0	0	0	0	0	0	0	1.87	0	0	0	0	0	0	0	0	0	0	0	1	0	0	0	0	0	0	0	0	0	0	0	0.955994	0	0	0
188381	188381	T10D4.7	0	0	0	0.22	0.33	0	0	0	0	0.45	0.11	0	0	0	0	0.17	0.26	0	0	0	0	0.34	0.08	0	0	0	0	2	3	0	0	0	0	4	1	0	0	0	0	2.09163	3.10304	0	0	0	0	3.95207	1.00111
181407	181407	sdz-19	0	0	0	0.21	0.42	0.22	0	0	0	0.42	0.41	0.62	0	0	0	0.16	0.32	0.16	0	0	0	0.32	0.31	0.48	0	0	0	1	2	1	0	0	0	2	2	3	0	0	0	1.04581	2.06869	1.03312	0	0	0	1.97604	2.00221
187732	187732	chil-16	0	0	0	0	0	0	0	0	0	0	0	0.05	0	0	0	0	0	0	0	0	0	0	0	0.04	0	0	0	0	0	0	0	0	0	0	0	1	0	0	0	0	0	0	0	0	0	0	0
187354	187354	srbc-75	0	0	0	0	0	0	0	0	0	0	0	0.09	0	0	0	0	0	0	0	0	0	0	0	0.07	0	0	0	0	0	0	0	0	0	0	0	1	0	0	0	0	0	0	0	0	0	0	0
13222775	13222775	C34F6.12	0	0	0	0.1	0	0	0.2	0	0	0.1	0	0.1	0	0	0	0.07	0	0	0.14	0	0	0.07	0	0.07	0	0	0	1	0	0	2	0	0	1	0	1	0	0	0	1.04581	0	0	1.88687	0	0	0.988019	0
191949	191949	srj-45	0	0	0	0.06	0	0	0	0	0	0	0	0	0	0	0	0.05	0	0	0	0	0	0	0	0	0	0	0	1	0	0	0	0	0	0	0	0	0	0	0	1.04581	0	0	0	0	0	0	0
188591	188591	srg-39	0	0	0	0	0.13	0	0	0	0	0.21	0.07	0.13	0	0	0	0	0.1	0	0	0	0	0.15	0.05	0.1	0	0	0	0	2	0	0	0	0	3	1	2	0	0	0	0	2.06869	0	0	0	0	2.96406	1.00111
185894	185894	F47B8.1	0	0	0	0	0	0	0	0	0	0.16	0	0	0	0	0	0	0	0	0	0	0	0.12	0	0	0	0	0	0	0	0	0	0	0	1	0	0	0	0	0	0	0	0	0	0	0	0.988019	0
186012	186012	srx-119	0	0	0	0.07	0	0	0	0	0	0	0	0	0	0	0	0.05	0	0	0	0	0	0	0	0	0	0	0	1	0	0	0	0	0	0	0	0	0	0	0	1.04581	0	0	0	0	0	0	0
182584	182584	C14A6.3	0	0	0	0	0	0	0	0	4.78	5	4.43	0	0	0	0	0	0	0	0	0	3.54	3.74	3.31	0	0	0	0	0	0	0	0	0	1	1	1	0	0	0	0	0	0	0	0	0	0.948123	0.988019	1.00111
183033	183033	srt-4	0	0	0	0	0	0	0	0	0	0.06	0.06	0	0	0	0	0	0	0	0	0	0	0.05	0.05	0	0	0	0	0	0	0	0	0	0	1	1	0	0	0	0	0	0	0	0	0	0	0.988019	1.00111
13218838	13218838	Y38H6C.25	0	0	0	0	0.18	0	0	0	0	0	0	0	0	0	0	0	0.14	0	0	0	0	0	0	0	0	0	0	0	1	0	0	0	0	0	0	0	0	0	0	0	1.03435	0	0	0	0	0	0
182697	182697	nhr-257	0	0	0	0	0.27	0.07	0	0.07	0	0.2	0	0	0	0	0	0	0.21	0.05	0	0.05	0	0.15	0	0	0	0	0	0	4	1	0	1	0	3	0	0	0	0	0	0	4.13739	1.03312	0	0.955994	0	2.96406	0
188942	188942	T26F2.1	0	0	0	0	0.05	0	0	0	0	0	0	0	0	0	0	0	0.04	0	0	0	0	0	0	0	0	0	0	0	1	0	0	0	0	0	0	0	0	0	0	0	1.03435	0	0	0	0	0	0
189364	189364	cyp-33C12	0	0	0	0	0	0	0.05	0.08	0	0	0	0	0	0	0	0	0	0	0.04	0.06	0	0	0	0	0	0	0	0	0	0	1.25	2.11	0	0	0	0	0	0	0	0	0	0	1.88687	2.86798	0	0	0
184561	184561	srbc-41	0	0	0	0	0	0	0	0.08	0	0	0	0	0	0	0	0	0	0	0	0.06	0	0	0	0	0	0	0	0	0	0	0	1	0	0	0	0	0	0	0	0	0	0	0	0.955994	0	0	0
187459	187459	str-3	0	0	0	0.06	0	0	0	0	0	0	0	0	0	0	0	0.05	0	0	0	0	0	0	0	0	0	0	0	1	0	0	0	0	0	0	0	0	0	0	0	1.04581	0	0	0	0	0	0	0
185583	185583	srx-104	0	0	0	0	0.09	0	0.09	0	0	0	0	0	0	0	0	0	0.07	0	0.07	0	0	0	0	0	0	0	0	0	1	0	1	0	0	0	0	0	0	0	0	0	1.03435	0	0.943433	0	0	0	0
189247	189247	str-77	0	0	0	0	0	0	0	0	0.06	0	0	0	0	0	0	0	0	0	0	0	0.05	0	0	0	0	0	0	0	0	0	0	0	1	0	0	0	0	0	0	0	0	0	0	0	0.948123	0	0
183299	183299	sru-28	0	0	0	0	0	0	0.14	0	0.07	0	0	0.07	0	0	0	0	0	0	0.1	0	0.05	0	0	0.05	0	0	0	0	0	0	2	0	1	0	0	1	0	0	0	0	0	0	1.88687	0	0.948123	0	0
191720	191720	nhr-38	0	0	0	0.05	0.05	0.05	0.27	0.05	0.05	0.35	0.05	0.05	0	0	0	0.04	0.04	0.04	0.19	0.04	0.04	0.27	0.04	0.04	0	0	0	1	1	1	5	1	1	2	1	1	0	0	0	1.04581	1.03435	1.03312	4.71716	0.955994	0.948123	1.97604	1.00111
6418717	6418717	F09C6.16	0	0	0	0	0	0	0	0	0.07	0	0	0	0	0	0	0	0	0	0	0	0.05	0	0	0	0	0	0	0	0	0	0	0	1	0	0	0	0	0	0	0	0	0	0	0	0.948123	0	0
183756	183756	C53C11.4	0	0	0	0	0	0	0.79	0	0	0	0	0	0	0	0	0	0	0	0.58	0	0	0	0	0	0	0	0	0	0	0	1	0	0	0	0	0	0	0	0	0	0	0	0.943433	0	0	0	0
182196	182196	C04C3.4	0	0	0	0	0	0	0	0	0	0	0	0	0	0	0	0	0	0	0	0	0	0	0	0	1	1	0	0	0	0	0	0	0	0	0	0	0.998505	0.974858	0	0	0	0	0	0	0	0	0
173939	173939	hlh-26	0	0	0	0	0	0	0	0	0	0.08	0.07	0	0	0	0	0	0	0	0	0	0	0.06	0.05	0	0	0	0	0	0	0	0	0	0	1	1	0	0	0	0	0	0	0	0	0	0	0.988019	1.00111
186370	186370	F56C4.2	0	0	0	0	0	0.12	0	0.12	0	0	0	0.12	0	0	0	0	0	0.09	0	0.09	0	0	0	0.09	0	0	0	0	0	1	0	1	0	0	0	1	0	0	0	0	0	1.03312	0	0.955994	0	0	0
3564765	3564765	srz-3	0	0	0	0	0	0	0	0	0	0.06	0	0.06	0	0	0	0	0	0	0	0	0	0.05	0	0.05	0	0	0	0	0	0	0	0	0	1	0	1	0	0	0	0	0	0	0	0	0	0.988019	0
188928	188928	T26E4.2	0	0	0	0	0	0.39	0.37	0	0	0	0	0	0	0	0	0	0	0.29	0.27	0	0	0	0	0	0	0	0	0	0	1	1	0	0	0	0	0	0	0	0	0	0	1.03312	0.943433	0	0	0	0
186524	186524	F58E6.4	0	0	0	0.22	0.22	0	0	0.22	0	0	0	0	0	0	0	0.17	0.17	0	0	0.16	0	0	0	0	0	0	0	1	1	0	0	1	0	0	0	0	0	0	0	1.04581	1.03435	0	0	0.955994	0	0	0
188407	188407	sdz-31	0	0	0	0.16	0.23	0.32	0	0	0	0.08	0.08	0.23	0	0	0	0.12	0.18	0.24	0	0	0	0.06	0.06	0.18	0	0	0	2	3	4	0	0	0	1	1	3	0	0	0	2.09163	3.10304	4.13249	0	0	0	0.988019	1.00111
3565359	3565359	H19J13.2	0	0	0	0.99	0	0	0	0	0	0	0	0	0	0	0	0.76	0	0	0	0	0	0	0	0	0	0	0	1	0	0	0	0	0	0	0	0	0	0	0	1.04581	0	0	0	0	0	0	0
185949	185949	str-141	0	0	0	0	0	0	0	0.07	0	0	0	0.14	0	0	0	0	0	0	0	0.05	0	0	0	0.11	0	0	0	0	0	0	0	1	0	0	0	2	0	0	0	0	0	0	0	0.955994	0	0	0
36805020	36805020	F59E12.17	0	0	0	0	0	0	0	0	0	0	0.73	0	0	0	0	0	0	0	0	0	0	0	0.54	0	0	0	0	0	0	0	0	0	0	0	11.88	0	0	0	0	0	0	0	0	0	0	0	12.0133
13224360	13224360	Y7A5A.20	0	0	0	0.3	0	0	0	0	0	0	0	0	0	0	0	0.23	0	0	0	0	0	0	0	0	0	0	0	1	0	0	0	0	0	0	0	0	0	0	0	1.04581	0	0	0	0	0	0	0
173183	173183	clec-109	0	0	0	0.13	0.13	0	0.09	0	0	0.4	0.18	0	0	0	0	0.1	0.1	0	0.07	0	0	0.3	0.13	0	0	0	0	1	1	0	1	0	0	3	2	0	0	0	0	1.04581	1.03435	0	0.943433	0	0	2.96406	2.00221
186067	186067	F49F1.11	0	0	0	0	0	0	0	0	0	0.12	0	0	0	0	0	0	0	0	0	0	0	0.09	0	0	0	0	0	0	0	0	0	0	0	1	0	0	0	0	0	0	0	0	0	0	0	0.988019	0
189023	189023	T28A11.18	0	0	0	0	0	0	0	0	0.07	0	0.07	0	0	0	0	0	0	0	0	0	0.05	0	0.05	0	0	0	0	0	0	0	0	0	1	0	1	0	0	0	0	0	0	0	0	0	0.948123	0	1.00111
186882	186882	K02E2.7	0	0	0	0.06	0	0.09	0.09	0.14	0.12	0.13	0.12	0	0	0	0	0.05	0	0.07	0.06	0.1	0.09	0.1	0.09	0	0	0	0	1	0	1	1	2	2	2	2	0	0	0	0	1.04581	0	1.03312	0.943433	1.91199	1.89625	1.97604	2.00221
183328	183328	fbxa-47	0	0	0	0	0	0	0	0.15	0	0	0	0	0	0	0	0	0	0	0	0.11	0	0	0	0	0	0	0	0	0	0	0	2	0	0	0	0	0	0	0	0	0	0	0	1.91199	0	0	0
182662	182662	math-16	0	0	0	0	0.08	0	0	0	0	0	0	0	0	0	0	0	0.06	0	0	0	0	0	0	0	0	0	0	0	1	0	0	0	0	0	0	0	0	0	0	0	1.03435	0	0	0	0	0	0
191912	191912	sri-38	0	0	0	0	0	0	0.21	0.07	0	0	0.07	0	0	0	0	0	0	0	0.16	0.05	0	0	0.05	0	0	0	0	0	0	0	3	1	0	0	1	0	0	0	0	0	0	0	2.8303	0.955994	0	0	1.00111
186294	186294	F55C9.6	0	0	0	0.32	0.32	0	0	0	0	0	0	0	0	0	0	0.24	0.25	0	0	0	0	0	0	0	0	0	0	1	1	0	0	0	0	0	0	0	0	0	0	1.04581	1.03435	0	0	0	0	0	0
178660	178660	hsp-16.41	0	0	0	0.27	0.27	0.14	16.56	16.76	10.13	0.14	0.67	0.94	0	0	0	0.21	0.21	0.1	12.14	12.2	7.5	0.1	0.5	0.72	0	0	0	2	2	1	122	123	75	1	5	7	0	0	0	2.09163	2.06869	1.03312	115.099	117.587	71.1093	0.988019	5.00553
3896880	3896880	C06E2.9	0	0	0	2.78	1.12	0	0	0	0	0.57	0.54	0	0	0	0	2.14	0.86	0	0	0	0	0.43	0.41	0	0	0	0	5	2	0	0	0	0	1	1	0	0	0	0	5.22906	2.06869	0	0	0	0	0.988019	1.00111
6418628	6418628	K05F6.12	0	0	0	0.06	0.19	0	0	0	0	0	0.19	0.13	0	0	0	0.05	0.15	0	0	0	0	0	0.14	0.1	0	0	0	1	3	0	0	0	0	0	3	2	0	0	0	1.04581	3.10304	0	0	0	0	0	3.00332
178478	178478	Y116A8C.20	0	0	0	0.44	0.15	0.3	0	0.15	0	0.45	0.15	0.44	0	0	0	0.34	0.11	0.23	0	0.11	0	0.34	0.11	0.34	0	0	0	3	1	2	0	1	0	3	1	3	0	0	0	3.13744	1.03435	2.06625	0	0.955994	0	2.96406	1.00111
259439	259439	C56E6.7	0	0	0	0	0	0	0	0	0	0	1.04	0	0	0	0	0	0	0	0	0	0	0	0.78	0	0	0	0	0	0	0	0	0	0	0	1	0	0	0	0	0	0	0	0	0	0	0	1.00111
191218	191218	ZK84.4	0	0	0	0	0	0.64	0.59	1.19	0.6	0	0.58	0	0	0	0	0	0	0.48	0.44	0.87	0.44	0	0.43	0	0	0	0	0	0	1	1	2	1	0	1	0	0	0	0	0	0	1.03312	0.943433	1.91199	0.948123	0	1.00111
184252	184252	srx-133	0	0	0	0	0	0	0.08	0	0	0	0	0	0	0	0	0	0	0	0.06	0	0	0	0	0	0	0	0	0	0	0	1	0	0	0	0	0	0	0	0	0	0	0	0.943433	0	0	0	0
189260	189260	W06G6.10	0	0	0	0	0	0.38	0.36	0	0	0	0	0	0	0	0	0	0	0.29	0.27	0	0	0	0	0	0	0	0	0	0	1	1	0	0	0	0	0	0	0	0	0	0	1.03312	0.943433	0	0	0	0
13197099	13197099	F42A9.11	0	0	0	0	0.21	0	0	0.42	0	0	0	0	0	0	0	0	0.16	0	0	0.3	0	0	0	0	0	0	0	0	1	0	0	2	0	0	0	0	0	0	0	0	1.03435	0	0	1.91199	0	0	0
187763	187763	R10D12.6	0	0	0	0.71	0	0.76	0.7	0	0.71	0	0	0	0	0	0	0.54	0	0.57	0.52	0	0.53	0	0	0	0	0	0	1	0	1	1	0	1	0	0	0	0	0	0	1.04581	0	1.03312	0.943433	0	0.948123	0	0
188433	188433	T12A2.21	0	0	0	0.11	0.08	0	0	0.03	0	0.09	0.06	0	0	0	0	0.09	0.07	0	0	0.02	0	0.06	0.04	0	0	0	0	4	3	0	0	1	0	3	2	0	0	0	0	4.18325	3.10304	0	0	0.955994	0	2.96406	2.00221
24104443	24104443	F17E9.18	0	0	0	3.57	2.39	0	0	0	0	1.24	0	0	0	0	0	2.75	1.85	0	0	0	0	0.93	0	0	0	0	0	3	2	0	0	0	0	1	0	0	0	0	0	3.13744	2.06869	0	0	0	0	0.988019	0
185345	185345	sru-47	0	0	0	0	0	0.06	0.06	0.12	0.12	0	0	0	0	0	0	0	0	0.05	0.04	0.09	0.09	0	0	0	0	0	0	0	0	1	1	2	2	0	0	0	0	0	0	0	0	1.03312	0.943433	1.91199	1.89625	0	0
13192772	13192772	Y46C8AL.11	0	0	0	0	0	0	0.51	0	0.51	0.52	0	0.5	0	0	0	0	0	0	0.37	0	0.38	0.39	0	0.38	0	0	0	0	0	0	1	0	1	1	0	1	0	0	0	0	0	0	0.943433	0	0.948123	0.988019	0
191503	191503	srw-113	0	0	0	0	0.07	0	0	0	0	0.07	0	0	0	0	0	0	0.05	0	0	0	0	0.05	0	0	0	0	0	0	1	0	0	0	0	1	0	0	0	0	0	0	1.03435	0	0	0	0	0.988019	0
185918	185918	F47C12.6	0	0	0	0.05	0	0	0	0	0	0	0	0	0	0	0	0.04	0	0	0	0	0	0	0	0	0	0	0	1	0	0	0	0	0	0	0	0	0	0	0	1.04581	0	0	0	0	0	0	0
189540	189540	srg-23	0	0	0	0	0	0.08	0	0.08	0	0	0	0	0	0	0	0	0	0.06	0	0.06	0	0	0	0	0	0	0	0	0	1	0	1	0	0	0	0	0	0	0	0	0	1.03312	0	0.955994	0	0	0
178301	178301	rab-19	0	0	0	0	0	0	0	0	0	0.6	0	0	0	0	0	0	0	0	0	0	0	0.45	0	0	0	0	0	0	0	0	0	0	0	13.37	0	0	0	0	0	0	0	0	0	0	0	13.8323	0
3565280	3565280	str-93	0	0	0	0	0	0	0.06	0	0	0	0	0	0	0	0	0	0	0	0.05	0	0	0	0	0	0	0	0	0	0	0	1	0	0	0	0	0	0	0	0	0	0	0	0.943433	0	0	0	0
185159	185159	srg-44	0	0	0	0	0.07	0	0	0	0	0	0.07	0	0	0	0	0	0.05	0	0	0	0	0	0.05	0	0	0	0	0	1	0	0	0	0	0	1	0	0	0	0	0	1.03435	0	0	0	0	0	1.00111
183639	183639	str-37	0	0	0	0	0	0	0	0.06	0	0	0	0	0	0	0	0	0	0	0	0.04	0	0	0	0	0	0	0	0	0	0	0	1	0	0	0	0	0	0	0	0	0	0	0	0.955994	0	0	0
180138	180138	ZK218.3	0	0	0	0	0	0	0	0	0.08	0	0.08	0	0	0	0	0	0	0	0	0	0.06	0	0.06	0	0	0	0	0	0	0	0	0	1	0	1	0	0	0	0	0	0	0	0	0	0.948123	0	1.00111
189316	189316	str-246	0	0	0	0	0	0	0.07	0	0	0	0	0	0	0	0	0	0	0	0.05	0	0	0	0	0	0	0	0	0	0	0	1	0	0	0	0	0	0	0	0	0	0	0	0.943433	0	0	0	0
189414	189414	str-158	0	0	0	0	0	0	0	0	0	0.07	0	0	0	0	0	0	0	0	0	0	0	0.05	0	0	0	0	0	0	0	0	0	0	0	1	0	0	0	0	0	0	0	0	0	0	0	0.988019	0
189112	189112	ant-1.2	0	0	0	0	0.16	0	0	0	0	0.08	0.08	0.16	0	0	0	0	0.12	0	0	0	0	0.06	0.06	0.12	0	0	0	0	2	0	0	0	0	1	1	2	0	0	0	0	2.06869	0	0	0	0	0.988019	1.00111
3896886	3896886	K01A12.4	0	0	0	0	0	0	0	0	0	0	0	0.28	0	0	0	0	0	0	0	0	0	0	0	0.22	0	0	0	0	0	0	0	0	0	0	0	3.2	0	0	0	0	0	0	0	0	0	0	0
183508	183508	srx-110	0	0	0	0	0	0	0.07	0	0	0	0	0	0	0	0	0	0	0	0.05	0	0	0	0	0	0	0	0	0	0	0	1	0	0	0	0	0	0	0	0	0	0	0	0.943433	0	0	0	0
6418816	6418816	Y75B12B.13	0	0	0	6.08	0	0	0	0	0	2.14	0	0	0	0	0	4.68	0	0	0	0	0	1.6	0	0	0	0	0	3	0	0	0	0	0	1	0	0	0	0	0	3.13744	0	0	0	0	0	0.988019	0
186541	186541	F58G1.8	0	0	0	0.65	0	0	0.65	0	0	0	0.63	0	0	0	0	0.5	0	0	0.48	0	0	0	0.47	0	0	0	0	1	0	0	1	0	0	0	1	0	0	0	0	1.04581	0	0	0.943433	0	0	0	1.00111
190798	190798	srh-304	0	0	0	0	0	0	0	0.07	0	0	0	0	0	0	0	0	0	0	0	0.05	0	0	0	0	0	0	0	0	0	0	0	1	0	0	0	0	0	0	0	0	0	0	0	0.955994	0	0	0
191847	191847	srh-20	0	0	0	0.03	0.03	0.03	0	0	0.03	0	0	0	0	0	0	0.02	0.02	0.02	0	0	0.02	0	0	0	0	0	0	1	1	1	0	0	1	0	0	0	0	0	0	1.04581	1.03435	1.03312	0	0	0.948123	0	0
3565985	3565985	ins-8	0	0	0	0	0	0	0	0	0	1.82	0	0.88	0	0	0	0	0	0	0	0	0	1.37	0	0.67	0	0	0	0	0	0	0	0	0	4	0	2	0	0	0	0	0	0	0	0	0	3.95207	0
179910	179910	D1086.9	0	0	0	0.03	0	0	0	0	0	0	0.03	0	0	0	0	0.02	0	0	0	0	0	0	0.02	0	0	0	0	1	0	0	0	0	0	0	1	0	0	0	0	1.04581	0	0	0	0	0	0	1.00111
184183	184183	srbc-61	0	0	0	0	0	0	0	0	0	0	0.43	0	0	0	0	0	0	0	0	0	0	0	0.32	0	0	0	0	0	0	0	0	0	0	0	1	0	0	0	0	0	0	0	0	0	0	0	1.00111
188104	188104	T05B4.8	0	0	0	0	0	0	0	0	0	0.08	0	0.08	0	0	0	0	0	0	0	0	0	0.06	0	0.06	0	0	0	0	0	0	0	0	0	1	0	1	0	0	0	0	0	0	0	0	0	0.988019	0
183770	183770	C54C8.3	0	0	0	0	0	0.09	0	0	0	0	0	0	0	0	0	0	0	0.07	0	0	0	0	0	0	0	0	0	0	0	1	0	0	0	0	0	0	0	0	0	0	0	1.03312	0	0	0	0	0
189567	189567	srbc-65	0	0	0	0	0	0	0	0	0	0	0.09	0	0	0	0	0	0	0	0	0	0	0	0.06	0	0	0	0	0	0	0	0	0	0	0	1	0	0	0	0	0	0	0	0	0	0	0	1.00111
183272	183272	tbx-31	0	0	0	0.05	0.03	0.08	0	0	0	0	0	0.03	0	0	0	0.04	0.02	0.06	0	0	0	0	0	0.02	0	0	0	2	1	3	0	0	0	0	0	1	0	0	0	2.09163	1.03435	3.09937	0	0	0	0	0
187576	187576	srd-39	0	0	0	0	0	0	0	0.06	0	0	0	0	0	0	0	0	0	0	0	0.04	0	0	0	0	0	0	0	0	0	0	0	1	0	0	0	0	0	0	0	0	0	0	0	0.955994	0	0	0
185824	185824	F46A8.8	0	0	0	0.46	0	0	0	0	0	0.19	0.09	0	0	0	0	0.35	0	0	0	0	0	0.14	0.07	0	0	0	0	5	0	0	0	0	0	2	1	0	0	0	0	5.22906	0	0	0	0	0	1.97604	1.00111
188956	188956	srh-239	0	0	0	0	0	0	0	0	0	0	0.05	0	0	0	0	0	0	0	0	0	0	0	0.04	0	0	0	0	0	0	0	0	0	0	0	1	0	0	0	0	0	0	0	0	0	0	0	1.00111
189464	189464	str-174	0	0	0	0.07	0	0	0.11	0	0	0	0	0.07	0	0	0	0.05	0	0	0.08	0	0	0	0	0.05	0	0	0	1	0	0	1	0	0	0	0	1	0	0	0	1.04581	0	0	0.943433	0	0	0	0
185757	185757	nhr-111	0	0	0	0	0	0	0	0.06	0	0	0.06	0	0	0	0	0	0	0	0	0.04	0	0	0.04	0	0	0	0	0	0	0	0	1	0	0	1	0	0	0	0	0	0	0	0	0.955994	0	0	1.00111
186451	186451	F57E7.2	0	0	0	0.14	0	0	0	0	0	0.14	0.14	0	0	0	0	0.11	0	0	0	0	0	0.11	0.1	0	0	0	0	1	0	0	0	0	0	1	1	0	0	0	0	1.04581	0	0	0	0	0	0.988019	1.00111
182843	182843	srg-61	0	0	0	0	0	0	0	0	0.07	0.07	0	0.07	0	0	0	0	0	0	0	0	0.05	0.05	0	0.05	0	0	0	0	0	0	0	0	1	1	0	1	0	0	0	0	0	0	0	0	0.948123	0.988019	0
183661	183661	C50E3.9	0	0	0	0.13	0	0	0	0	0	0	0	0	0	0	0	0.1	0	0	0	0	0	0	0	0	0	0	0	2	0	0	0	0	0	0	0	0	0	0	0	2.09163	0	0	0	0	0	0	0
185285	185285	F35E2.2	0	0	0	0.17	0.34	0.26	0	0	0	0	0.17	0.25	0	0	0	0.13	0.26	0.19	0	0	0	0	0.12	0.19	0	0	0	2	4	3	0	0	0	0	2	3	0	0	0	2.09163	4.13739	3.09937	0	0	0	0	2.00221
189539	189539	srg-22	0	0	0	0.07	0.07	0	0	0	0	0	0.07	0.07	0	0	0	0.05	0.05	0	0	0	0	0	0.05	0.05	0	0	0	1	1	0	0	0	0	0	1	1	0	0	0	1.04581	1.03435	0	0	0	0	0	1.00111
13191287	13191287	Y48A6B.14	0	0	0	0	0	0	0	0	0	0	0.21	0	0	0	0	0	0	0	0	0	0	0	0.16	0	0	0	0	0	0	0	0	0	0	0	1	0	0	0	0	0	0	0	0	0	0	0	1.00111
13216825	13216825	T09F5.20	0	0	0	0	0	0	0.05	0	0.05	0.05	0	0	0	0	0	0	0	0	0.03	0	0.03	0.03	0	0	0	0	0	0	0	0	1	0	1	1	0	0	0	0	0	0	0	0	0.943433	0	0.948123	0.988019	0
190222	190222	Y53F4B.26	0	0	0	0	0	0	0.26	0.77	0.13	0.39	0	0	0	0	0	0	0	0	0.19	0.56	0.09	0.29	0	0	0	0	0	0	0	0	1	3	0.5	1.5	0	0	0	0	0	0	0	0	0.943433	2.86798	0.948123	1.97604	0
187774	187774	R10E8.2	0	0	0	0	0	0.1	0	0	0	0	0	0	0	0	0	0	0	0.08	0	0	0	0	0	0	0	0	0	0	0	1	0	0	0	0	0	0	0	0	0	0	0	1.03312	0	0	0	0	0
187107	187107	K07D4.2	0	0	0	0.16	0	0	0	0	0	0	0	0.16	0	0	0	0.12	0	0	0	0	0	0	0	0.12	0	0	0	1	0	0	0	0	0	0	0	1	0	0	0	1.04581	0	0	0	0	0	0	0
190558	190558	nhr-241	0	0	0	0	0	0	0	0	0.07	0	0	0	0	0	0	0	0	0	0	0	0.05	0	0	0	0	0	0	0	0	0	0	0	1	0	0	0	0	0	0	0	0	0	0	0	0.948123	0	0
190369	190369	haf-8	0	0	0	0	0	0	0	0	0	0	0.03	0	0	0	0	0	0	0	0	0	0	0	0.02	0	0	0	0	0	0	0	0	0	0	0	1	0	0	0	0	0	0	0	0	0	0	0	1.00111
181693	181693	R11.4	0	0	0	8.13	8.23	9.49	0	0	0	35.3	7.68	23.96	0	0	0	6.26	6.38	7.17	0	0	0	26.44	5.73	18.41	0	0	0	1	1	1	0	0	0	4	1	3	0	0	0	1.04581	1.03435	1.03312	0	0	0	3.95207	1.00111
188978	188978	fbxa-137	0	0	0	0	0	0	0	0	0	0	0.14	0	0	0	0	0	0	0	0	0	0	0	0.11	0	0	0	0	0	0	0	0	0	0	0	2.3	0	0	0	0	0	0	0	0	0	0	0	3.00332
191813	191813	srd-30	0	0	0	0	0	0	0	0	0.07	0	0	0	0	0	0	0	0	0	0	0	0.05	0	0	0	0	0	0	0	0	0	0	0	1	0	0	0	0	0	0	0	0	0	0	0	0.948123	0	0
191992	191992	str-85	0	0	0	0	0	0.07	0	0	0	0	0	0	0	0	0	0	0	0.05	0	0	0	0	0	0	0	0	0	0	0	1	0	0	0	0	0	0	0	0	0	0	0	1.03312	0	0	0	0	0
190108	190108	lipl-8	0	0	0	0	0.05	0	0	0	0	0	0	0	0	0	0	0	0.04	0	0	0	0	0	0	0	0	0	0	0	1	0	0	0	0	0	0	0	0	0	0	0	1.03435	0	0	0	0	0	0
186707	186707	H08J19.1	0	0	0	0	0	0	0.73	0	0.36	0	0	0.36	0	0	0	0	0	0	0.53	0	0.27	0	0	0.27	0	0	0	0	0	0	2	0	1	0	0	1	0	0	0	0	0	0	1.88687	0	0.948123	0	0
189800	189800	str-78	0	0	0	0.07	0.14	0.07	0.14	0.07	0.07	0	0	0	0	0	0	0.05	0.1	0.05	0.1	0.05	0.05	0	0	0	0	0	0	1	2	1	2	1	1	0	0	0	0	0	0	1.04581	2.06869	1.03312	1.88687	0.955994	0.948123	0	0
13220027	13220027	T14G12.11	0	0	0	0.11	0.34	0	0.11	0	0	0.12	0	0	0	0	0	0.09	0.26	0	0.08	0	0	0.09	0	0	0	0	0	1	3	0	1	0	0	1	0	0	0	0	0	1.04581	3.10304	0	0.943433	0	0	0.988019	0
179129	179129	str-41	0	0	0	0	0.14	0	0	0	0	0	0.07	0	0	0	0	0	0.11	0	0	0	0	0	0.05	0	0	0	0	0	2	0	0	0	0	0	1	0	0	0	0	0	2.06869	0	0	0	0	0	1.00111
186681	186681	H04J21.1	0	0	0	0.09	0.27	0	0	0	0.04	0	0.39	0.36	0	0	0	0.07	0.21	0	0	0	0.03	0	0.29	0.28	0	0	0	3.35	9.62	0	0	0	1.46	0	14.18	12.83	0	0	0	4.18325	10.3435	0	0	0	1.89625	0	15.0166
186669	186669	fbxb-76	0	0	0	0	0	0	0	0	0	0	0	0.18	0	0	0	0	0	0	0	0	0	0	0	0.14	0	0	0	0	0	0	0	0	0	0	0	1	0	0	0	0	0	0	0	0	0	0	0
188323	188323	srg-27	0	0	0	0	0	0.06	0.17	0.06	0	0	0.17	0.06	0	0	0	0	0	0.04	0.12	0.04	0	0	0.12	0.04	0	0	0	0	0	1	3	1	0	0	3	1	0	0	0	0	0	1.03312	2.8303	0.955994	0	0	3.00332
25502974	25502974	C45H4.21	0	0	0	0	0	0	0	0	0	0	0.12	0	0	0	0	0	0	0	0	0	0	0	0.09	0	0	0	0	0	0	0	0	0	0	0	1	0	0	0	0	0	0	0	0	0	0	0	1.00111
185543	185543	str-188	0	0	0	0	0	0.07	0	0	0	0	0.07	0	0	0	0	0	0	0.05	0	0	0	0	0.05	0	0	0	0	0	0	1	0	0	0	0	1	0	0	0	0	0	0	1.03312	0	0	0	0	1.00111
189916	189916	sru-12	0	0	0	0.07	0	0	0	0.07	0	0	0.07	0	0	0	0	0.05	0	0	0	0.05	0	0	0.05	0	0	0	0	1	0	0	0	1	0	0	1	0	0	0	0	1.04581	0	0	0	0.955994	0	0	1.00111
185786	185786	fbxb-29	0	0	0	0.37	0	0	0	0.37	0	0	0	0	0	0	0	0.28	0	0	0	0.27	0	0	0	0	0	0	0	1	0	0	0	1	0	0	0	0	0	0	0	1.04581	0	0	0	0.955994	0	0	0
3565080	3565080	C16C4.17	0	0	0	2.11	0	2.36	0	0	0	0	0	0	0	0	0	1.63	0	1.79	0	0	0	0	0	0	0	0	0	1	0	1	0	0	0	0	0	0	0	0	0	1.04581	0	1.03312	0	0	0	0	0
191157	191157	dmsr-10	0	0	0	0	0	0.08	0	0	0	0	0	0	0	0	0	0	0	0.06	0	0	0	0	0	0	0	0	0	0	0	1	0	0	0	0	0	0	0	0	0	0	0	1.03312	0	0	0	0	0
189226	189226	sre-33	0	0	0	0	0	0	0	0	0	0.06	0	0	0	0	0	0	0	0	0	0	0	0.04	0	0	0	0	0	0	0	0	0	0	0	1	0	0	0	0	0	0	0	0	0	0	0	0.988019	0
187171	187171	srh-148	0	0	0	0	0	0.06	0.12	0.06	0	0	0.06	0	0	0	0	0	0	0.05	0.09	0.05	0	0	0.05	0	0	0	0	0	0	1	2	1	0	0	1	0	0	0	0	0	0	1.03312	1.88687	0.955994	0	0	1.00111
188597	188597	srh-112	0	0	0	0	0	0	0	0.07	0	0	0	0.07	0	0	0	0	0	0	0	0.05	0	0	0	0.05	0	0	0	0	0	0	0	1	0	0	0	1	0	0	0	0	0	0	0	0.955994	0	0	0
188304	188304	T08G5.7	0	0	0	0	0	0	0	0	0	0	0	0.06	0	0	0	0	0	0	0	0	0	0	0	0.04	0	0	0.02	0	0	0	0	0	0	0	0	0.5	0	0	0.990733	0	0	0	0	0	0	0	0
182190	182190	lips-2	0	0	0	0.06	0	0	0.06	0	0	0	0	0	0	0	0	0.05	0	0	0.05	0	0	0	0	0	0	0	0	1	0	0	1	0	0	0	0	0	0	0	0	1.04581	0	0	0.943433	0	0	0	0
188017	188017	str-150	0	0	0	0	0.07	0	0	0	0	0	0	0	0	0	0	0	0.05	0	0	0	0	0	0	0	0	0	0	0	1	0	0	0	0	0	0	0	0	0	0	0	1.03435	0	0	0	0	0	0
183293	183293	C37E2.3	0	0	0	0	0	0	0.13	0	0.13	0	0	0	0	0	0	0	0	0	0.1	0	0.1	0	0	0	0	0	0	0	0	0	1	0	1	0	0	0	0	0	0	0	0	0	0.943433	0	0.948123	0	0
189273	189273	srxa-6	0	0	0	0	0	0	0.13	0	0.07	0	0.13	0.07	0	0	0	0	0	0	0.1	0	0.05	0	0.1	0.05	0	0	0	0	0	0	2	0	1	0	2	1	0	0	0	0	0	0	1.88687	0	0.948123	0	2.00221
188544	188544	T16A1.4	0	0	0	0	0	0	0	0	0	0	0.23	0	0	0	0	0	0	0	0	0	0	0	0.17	0	0	0	0	0	0	0	0	0	0	0	1	0	0	0	0	0	0	0	0	0	0	0	1.00111
184970	184970	str-187	0	0	0	0	0.13	0	0.07	0	0	0.07	0	0	0	0	0	0	0.1	0	0.05	0	0	0.05	0	0	0	0	0	0	2	0	1	0	0	1	0	0	0	0	0	0	2.06869	0	0.943433	0	0	0.988019	0
186048	186048	scl-9	0	0	0	0.97	0.32	0	0.11	0	0	0.66	0.32	0	0	0	0	0.75	0.25	0	0.08	0	0	0.49	0.24	0	0	0	0	9	3	0	1	0	0	6	3	0	0	0	0	9.41232	3.10304	0	0.943433	0	0	5.92811	3.00332
185164	185164	srx-23	0	0	0	0	0.08	0	0	0.08	0	0	0	0	0	0	0	0	0.06	0	0	0.06	0	0	0	0	0	0	0	0	1	0	0	1	0	0	0	0	0	0	0	0	1.03435	0	0	0.955994	0	0	0
13184485	13184485	T24E12.13	0	0	0	0.28	0.19	0.1	0.1	0.1	0.1	0.39	0.09	0.48	0	0	0	0.22	0.15	0.07	0.07	0.07	0.07	0.29	0.07	0.37	0	0	0	3	2	1	1	1	1	4	1	5	0	0	0	3.13744	2.06869	1.03312	0.943433	0.955994	0.948123	3.95207	1.00111
182574	182574	srsx-13	0	0	0	0	0	0	0	0	0.08	0.17	0	0	0	0	0	0	0	0	0	0	0.06	0.13	0	0	0	0	0	0	0	0	0	0	1	2	0	0	0	0	0	0	0	0	0	0	0.948123	1.97604	0
184960	184960	str-73	0	0	0	0	0	0	0	0	0	0	0	0.07	0	0	0	0	0	0	0	0	0	0	0	0.05	0	0	0	0	0	0	0	0	0	0	0	1	0	0	0	0	0	0	0	0	0	0	0
3565380	3565380	C54F6.15	0	0	0	0	0	0.31	0	0	0	0	0	0	0	0	0	0	0	0.23	0	0	0	0	0	0	0	0	0	0	0	1	0	0	0	0	0	0	0	0	0	0	0	1.03312	0	0	0	0	0
182468	182468	srz-79	0	0	0	0	0.07	0.07	0.22	0.07	0.07	0	0	0.14	0	0	0	0	0.06	0.05	0.16	0.05	0.05	0	0	0.11	0	0	0	0	1	1	3	1	1	0	0	2	0	0	0	0	1.03435	1.03312	2.8303	0.955994	0.948123	0	0
191304	191304	ZK380.2	0	0	0	0.05	0	0	0	0	0.05	0.06	0.05	0	0	0	0	0.04	0	0	0	0	0.04	0.04	0.04	0	0	0	0	1	0	0	0	0	1	1	1	0	0	0	0	1.04581	0	0	0	0	0.948123	0.988019	1.00111
183590	183590	clec-114	0	0	0	0	0	0.08	0	0	0	0	0	0	0	0	0	0	0	0.06	0	0	0	0	0	0	0	0	0	0	0	1	0	0	0	0	0	0	0	0	0	0	0	1.03312	0	0	0	0	0
185776	185776	fbxb-5	0	0	0	0.04	0.12	0	0	0	0	0.08	0.08	0.08	0	0	0	0.03	0.1	0	0	0	0	0.06	0.06	0.06	0	0	0	1	3	0	0	0	0	2	2	2	0	0	0	1.04581	3.10304	0	0	0	0	1.97604	2.00221
175183	175183	F40G9.7	0	0	0	0.51	0	0	0	0	0	0.86	0.33	0	0	0	0	0.39	0	0	0	0	0	0.65	0.25	0	0	0	0	3	0	0	0	0	0	5	2	0	0	0	0	3.13744	0	0	0	0	0	4.94009	2.00221
191392	191392	nhr-255	0	0	0	0	0	0	0	0	0	0.06	0	0	0	0	0	0	0	0	0	0	0	0.05	0	0	0	0	0	0	0	0	0	0	0	1	0	0	0	0	0	0	0	0	0	0	0	0.988019	0
3896776	3896776	C44B12.9	0	0	0	0	0	0	0	0	0	0.65	0	0	0	0	0	0	0	0	0	0	0	0.49	0	0	0	0	0	0	0	0	0	0	0	1	0	0	0	0	0	0	0	0	0	0	0	0.988019	0
41657025	41657025	Y38E10A.34	0	0	0	0	0.1	0	0	0	0	0	0	0	0	0	0	0	0.08	0	0	0	0	0	0	0	0	0	0	0	1	0	0	0	0	0	0	0	0	0	0	0	1.03435	0	0	0	0	0	0
13182703	13182703	F17B5.10	0	0	0	0	0	0	0.12	0	0	0	0	0	0	0	0	0	0	0	0.09	0	0	0	0	0	0	0	0	0	0	0	1	0	0	0	0	0	0	0	0	0	0	0	0.943433	0	0	0	0
6418841	6418841	K02A6.4	0	0	0	0.65	0	0	0	0	1.97	0	0.63	0	0	0	0	0.5	0	0	0	0	1.46	0	0.47	0	0	0	0	1	0	0	0	0	3	0	1	0	0	0	0	1.04581	0	0	0	0	2.84437	0	1.00111
184537	184537	irld-28	0	0	0	0.05	0.11	0.22	0	0	0	0	0.16	0	0	0	0	0.04	0.09	0.17	0	0	0	0	0.12	0	0	0	0	1	2	4	0	0	0	0	3	0	0	0	0	1.04581	2.06869	4.13249	0	0	0	0	3.00332
187358	187358	srsx-37	0	0	0	0	0.08	0	0.08	0	0	0	0	0	0	0	0	0	0.06	0	0.06	0	0	0	0	0	0	0	0	0	1	0	1	0	0	0	0	0	0	0	0	0	1.03435	0	0.943433	0	0	0	0
6418713	6418713	D1086.19	0	0	0	0	0	0	0	0	0	0	0.38	0	0	0	0	0	0	0	0	0	0	0	0.28	0	0	0	0	0	0	0	0	0	0	0	0.78	0	0	0	0	0	0	0	0	0	0	0	1.00111
186922	186922	nas-16	0	0	0	0.07	0	0	0	0	0	0	0	0	0	0	0	0.05	0	0	0	0	0	0	0	0	0	0	0	1	0	0	0	0	0	0	0	0	0	0	0	1.04581	0	0	0	0	0	0	0
190823	190823	srsx-3	0	0	0	0	0	0	0.08	0.15	0	0	0.15	0.08	0	0	0	0	0	0	0.06	0.11	0	0	0.11	0.06	0	0	0	0	0	0	1	2	0	0	2	1	0	0	0	0	0	0	0.943433	1.91199	0	0	2.00221
183389	183389	sri-26	0	0	0	0.07	0	0	0	0	0.07	0	0.07	0	0	0	0	0.05	0	0	0	0	0.05	0	0.05	0	0	0	0	1	0	0	0	0	1	0	1	0	0	0	0	1.04581	0	0	0	0	0.948123	0	1.00111
259826	259826	srr-10	0	0	0	0	0	0	0.12	0.06	0	0	0	0	0	0	0	0	0	0	0.08	0.04	0	0	0	0	0	0	0	0	0	0	2	1	0	0	0	0	0	0	0	0	0	0	1.88687	0.955994	0	0	0
24105311	24105311	tin-9.2	0	0	0	0	0	0	0	5.02	0	0	0	0	0	0	0	0	0	0	0	3.65	0	0	0	0	0	0	0	0	0	0	0	0.24	0	0	0	0	0	0	0	0	0	0	0	0.955994	0	0	0
24105157	24105157	Y54G2A.77	0	0	0	0	0	0	0	0	0	0	0	0.07	0	0	0	0	0	0	0	0	0	0	0	0.06	0	0	0	0	0	0	0	0	0	0	0	1	0	0	0	0	0	0	0	0	0	0	0
184606	184606	srd-46	0	0	0	0	0	0	0	0.07	0	0	0	0	0	0	0	0	0	0	0	0.05	0	0	0	0	0	0	0	0	0	0	0	1	0	0	0	0	0	0	0	0	0	0	0	0.955994	0	0	0
186204	186204	srbc-49	0	0	0	0	0	0.15	0	0	0	0	0	0	0	0	0	0	0	0.11	0	0	0	0	0	0	0	0	0	0	0	1	0	0	0	0	0	0	0	0	0	0	0	1.03312	0	0	0	0	0
188209	188209	nhr-272	0	0	0	0.03	0.02	0.04	0	0	0	0.03	0	0	0	0	0	0.02	0.02	0.03	0	0	0	0.02	0	0	0	0	0	1.5	1	2	0	0	0	1.38	0	0	0	0	0	2.09163	1.03435	2.06625	0	0	0	1.97604	0
191705	191705	med-1	0	0	0	0	0	0.2	0	0	0	0	0	0	0	0	0	0	0	0.15	0	0	0	0	0	0	0	0	0	0	0	1	0	0	0	0	0	0	0	0	0	0	0	1.03312	0	0	0	0	0
3565276	3565276	srbc-84	0	0	0	0	0	0.09	0	0	0.18	0	0.09	0	0	0	0	0	0	0.07	0	0	0.13	0	0.07	0	0	0	0	0	0	1	0	0	2	0	1	0	0	0	0	0	0	1.03312	0	0	1.89625	0	1.00111
24104583	24104583	F44D12.19	0	0	0	0	0	0	0	0	0	0	0	0	0	0	0	0	0	0	0	0	0	0	0	0	0	0	0	0	0	0	0	0	0	0	1	0	0	0	0	0	0	0	0	0	0	0	1.00111
182675	182675	C16C8.8	0	0	0	0.25	0.25	0	0.25	0	0.5	1.26	0.24	0.49	0	0	0	0.19	0.19	0	0.18	0	0.37	0.94	0.18	0.38	0	0	0	1	1	0	1	0	2	5	1	2	0	0	0	1.04581	1.03435	0	0.943433	0	1.89625	4.94009	1.00111
190526	190526	srz-96	0	0	0	0	0	0	0.06	0	0	0	0	0	0	0	0	0	0	0	0.04	0	0	0	0	0	0	0	0	0	0	0	1	0	0	0	0	0	0	0	0	0	0	0	0.943433	0	0	0	0
3896841	3896841	EGAP9.4	0	0	0	0	0	0	0.44	0	0	0	0	0	0	0	0	0	0	0	0.32	0	0	0	0	0	0	0	0	0	0	0	1	0	0	0	0	0	0	0	0	0	0	0	0.943433	0	0	0	0
187973	187973	lgc-15	0	0	0	0	0	0	0	0	0	0	0.05	0	0	0	0	0	0	0	0	0	0	0	0.04	0	0	0	0	0	0	0	0	0	0	0	1	0	0	0	0	0	0	0	0	0	0	0	1.00111
190210	190210	Y53F4B.7	0	0	0	0	0.51	0	0.26	0.77	0.13	0.39	0	0.51	0	0	0	0	0.4	0	0.19	0.56	0.09	0.29	0	0.39	0	0	0	0	2	0	1	3	0.5	1.5	0	2	0	0	0	0	2.06869	0	0.943433	2.86798	0.948123	1.97604	0
186820	186820	K01A2.9	0	0	0	0	0	0	0.13	0.13	0	0	0	0	0	0	0	0	0	0	0.1	0.1	0	0	0	0	0	0	0	0	0	0	0.5	0.5	0	0	0	0	0	0	0	0	0	0	0.943433	0.955994	0	0	0
186583	186583	srab-13	0	0	0	0	0.07	0	0	0	0	0	0	0.07	0	0	0	0	0.05	0	0	0	0	0	0	0.05	0	0	0	0	1	0	0	0	0	0	0	1	0	0	0	0	1.03435	0	0	0	0	0	0
192018	192018	str-160	0	0	0	0.07	0	0	0	0	0	0	0	0	0	0	0	0.05	0	0	0	0	0	0	0	0	0	0	0	1	0	0	0	0	0	0	0	0	0	0	0	1.04581	0	0	0	0	0	0	0
188940	188940	srsx-38	0	0	0	0.08	0	0	0	0	0	0	0	0	0	0	0	0.06	0	0	0	0	0	0	0	0	0	0	0	1	0	0	0	0	0	0	0	0	0	0	0	1.04581	0	0	0	0	0	0	0
54162481	54162481	Y54F10BM.22	0	0	0	0.33	0	0	0	0	0	0	0.96	0	0	0	0	0.25	0	0	0	0	0	0	0.72	0	0	0	0	1	0	0	0	0	0	0	3	0	0	0	0	1.04581	0	0	0	0	0	0	3.00332
185720	185720	nhr-39	0	0	0	0.11	0.06	0	0	0.06	0	0	0	0.06	0	0	0	0.09	0.04	0	0	0.04	0	0	0	0.04	0	0	0	2	1	0	0	1	0	0	0	1	0	0	0	2.09163	1.03435	0	0	0.955994	0	0	0
189847	189847	srg-50	0	0	0	0	0	0	0	0	0	0	0	0.08	0	0	0	0	0	0	0	0	0	0	0	0.06	0	0	0	0	0	0	0	0	0	0	0	1	0	0	0	0	0	0	0	0	0	0	0
191498	191498	srt-22	0	0	0	0	0	0	0	0	0	0.07	0	0	0	0	0	0	0	0	0	0	0	0.05	0	0	0	0	0	0	0	0	0	0	0	1	0	0	0	0	0	0	0	0	0	0	0	0.988019	0
24104428	24104428	F14H3.15	0	0	0	0.95	0	0	0	0	0	0	0	0	0	0	0	0.73	0	0	0	0	0	0	0	0	0	0	0	1	0	0	0	0	0	0	0	0	0	0	0	1.04581	0	0	0	0	0	0	0
6418828	6418828	B0563.10	0	0	0	0.79	0	0.84	0	0	0	0.81	0	0.39	0	0	0	0.61	0	0.63	0	0	0	0.61	0	0.3	0	0	0	2	0	2	0	0	0	2	0	1	0	0	0	2.09163	0	2.06625	0	0	0	1.97604	0
188334	188334	T09E11.6	0	0	0	0	0	0	0	0	0	0	0	0.04	0	0	0	0	0	0	0	0	0	0	0	0.03	0	0	0	0	0	0	0	0	0	0	0	1	0	0	0	0	0	0	0	0	0	0	0
24104846	24104846	T04C4.3	0	0	0	0	0	2.21	0	0	0	2.09	0	0	0	0	0	0	0	1.67	0	0	0	1.57	0	0	0	0	0	0	0	1	0	0	0	1	0	0	0	0	0	0	0	1.03312	0	0	0	0.988019	0
13215365	13215365	F38B7.11	0	0	0	0	0	0	0.05	0.1	0.05	0	0	0	0	0	0	0	0	0	0.04	0.07	0.04	0	0	0	0	0	0	0	0	0	1	2	1	0	0	0	0	0	0	0	0	0	0.943433	1.91199	0.948123	0	0
187347	187347	K12H6.10	0	0	0	0	14.87	0	0	0	15.16	0	0	0	0	0	0	0	11.52	0	0	0	11.23	0	0	0	0	0	0	0	1	0	0	0	1	0	0	0	0	0	0	0	1.03435	0	0	0	0.948123	0	0
187201	187201	srbc-12	0	0	0	0	0	0	0	0	0	0.1	0	0	0	0	0	0	0	0	0	0	0	0.08	0	0	0	0	0	0	0	0	0	0	0	1	0	0	0	0	0	0	0	0	0	0	0	0.988019	0
175324	175324	cnc-6	0	0	0	0	0	0	0	0	0	0	0	0.5	0	0	0	0	0	0	0	0	0	0	0	0.38	0	0	0	0	0	0	0	0	0	0	0	2	0	0	0	0	0	0	0	0	0	0	0
185558	185558	clec-148	0	0	0	0	0.17	0	0	0	0.17	0	0	0	0	0	0	0	0.13	0	0	0	0.12	0	0	0	0	0	0	0	1	0	0	0	1	0	0	0	0	0	0	0	1.03435	0	0	0	0.948123	0	0
13208352	13208352	Y105C5B.1413	0	0	0	0.25	0	0.26	0	0	0	0	0	0	0	0	0	0.19	0	0.19	0	0	0	0	0	0	0	0	0	1	0	1	0	0	0	0	0	0	0	0	0	1.04581	0	1.03312	0	0	0	0	0
27219612	27219612	C08F1.12	0	0	0	1.43	0	2.3	0	0	0	0	0	1.4	0	0	0	1.1	0	1.74	0	0	0	0	0	1.08	0	0	0	2	0	3	0	0	0	0	0	2	0	0	0	2.09163	0	3.09937	0	0	0	0	0
187654	187654	sru-8	0	0	0	0	0	0.07	0.06	0.07	0	0	0.06	0.13	0	0	0	0	0	0.05	0.05	0.05	0	0	0.05	0.1	0	0	0	0	0	1	1	1	0	0	1	2	0	0	0	0	0	1.03312	0.943433	0.955994	0	0	1.00111
184613	184613	clec-110	0	0	0	0	0	0	0	0	0	0.11	0	0	0	0	0	0	0	0	0	0	0	0.08	0	0	0	0	0	0	0	0	0	0	0	1	0	0	0	0	0	0	0	0	0	0	0	0.988019	0
188936	188936	T26E4.10	0	0	0	1.23	0	0	1.22	0	0	0	2.38	0	0	0	0	0.94	0	0	0.89	0	0	0	1.78	0	0	0	0	1	0	0	1	0	0	0	2	0	0	0	0	1.04581	0	0	0.943433	0	0	0	2.00221
189087	189087	W01C8.1	0	0	0	0.29	0	0	0.58	0	0	0.29	0	0.57	0	0	0	0.22	0	0	0.42	0	0	0.22	0	0.44	0	0	0	1	0	0	2	0	0	1	0	2	0	0	0	1.04581	0	0	1.88687	0	0	0.988019	0
185217	185217	srg-46	0	0	0	0	0	0	0	0	0	0.09	0.09	0.09	0	0	0	0	0	0	0	0	0	0.07	0.06	0.07	0	0	0	0	0	0	0	0	0	1	1	1	0	0	0	0	0	0	0	0	0	0.988019	1.00111
182116	182116	C02E7.10	0	0	0	0	0	0	0	0	0	0.26	0	0	0	0	0	0	0	0	0	0	0	0.19	0	0	0	0	0	0	0	0	0	0	0	1	0	0	0	0	0	0	0	0	0	0	0	0.988019	0
183610	183610	oac-11	0	0	0	0	0	0	0	0	0	0.06	0	0	0	0	0	0	0	0	0	0	0	0.05	0	0	0	0	0	0	0	0	0	0	0	2	0	0	0	0	0	0	0	0	0	0	0	1.97604	0
3565566	3565566	srab-26	0	0	0	0	0	0.14	0	0	0.07	0	0	0	0	0	0	0	0	0.11	0	0	0.05	0	0	0	0	0	0	0	0	2	0	0	1	0	0	0	0	0	0	0	0	2.06625	0	0	0.948123	0	0
182603	182603	C14C6.6	0	0	0	0	0	0	0.08	0	0.11	0	0	0	0	0	0	0	0	0	0.06	0	0.08	0	0	0	0	0	0	0	0	0	2	0	3	0	0	0	0	0	0	0	0	0	1.88687	0	2.84437	0	0
186161	186161	F53C3.7	0	0	0	0.06	0	0.19	0	0.19	0.06	0.06	0	0.06	0	0	0	0.05	0	0.14	0	0.14	0.05	0.05	0	0.05	0	0	0	1	0	3	0	3	1	1	0	1	0	0	0	1.04581	0	3.09937	0	2.86798	0.948123	0.988019	0
24104852	24104852	T05C7.5	0	0	0	0.09	0	0.1	0	0	0	0	0	0	0	0	0	0.07	0	0.07	0	0	0	0	0	0	0	0	0	1	0	1	0	0	0	0	0	0	0	0	0	1.04581	0	1.03312	0	0	0	0	0
259671	259671	F21H7.3	0	0	0	0	0	0	0	0	0	0	0	0.08	0	0	0	0	0	0	0	0	0	0	0	0.06	0	0	0	0	0	0	0	0	0	0	0	1.02	0	0	0	0	0	0	0	0	0	0	0
185695	185695	F43C11.1	0	0	0	0.2	0.3	0	0	0.2	0	1.06	0.15	0.3	0	0	0	0.15	0.23	0	0	0.15	0	0.79	0.11	0.23	0	0	0	1	2	0	0	1	0	7	1	2	0	0	0	1.04581	2.06869	0	0	0.955994	0	6.91613	1.00111
13198204	13198204	H21P03.10	0	0	0	0	0	0	0	0	1.19	0	0	0	0	0	0	0	0	0	0	0	0.88	0	0	0	0	0	0	0	0	0	0	0	1	0	0	0	0	0	0	0	0	0	0	0	0.948123	0	0
188413	188413	irld-49	0	0	0	0	0	0	0	0.05	0	0.05	0.05	0.05	0	0	0	0	0	0	0	0.04	0	0.04	0.04	0.04	0	0	0	0	0	0	0	1	0	1	1	1	0	0	0	0	0	0	0	0.955994	0	0.988019	1.00111
13193027	13193027	Y17G9B.11	0	0	0	0	0	0	0	0	0	1.03	0	0	0	0	0	0	0	0	0	0	0	0.77	0	0	0	0	0	0	0	0	0	0	0	1	0	0	0	0	0	0	0	0	0	0	0	0.988019	0
184375	184375	suex-1	0	0	0	0	0	0	0	0	0	0	0.64	0.32	0	0	0	0	0	0	0	0	0	0	0.48	0.25	0	0	0	0	0	0	0	0	0	0	2	1	0	0	0	0	0	0	0	0	0	0	2.00221
13188087	13188087	Y53F4B.43	0	0	0	0.09	0.17	0.09	0	0	0	0	0	0	0	0	0	0.07	0.13	0.07	0	0	0	0	0	0	0	0	0	1	2	1	0	0	0	0	0	0	0	0	0	1.04581	2.06869	1.03312	0	0	0	0	0
191311	191311	ZK402.1	0	0	0	0	0	0	0	0	0	0.14	0	0	0	0	0	0	0	0	0	0	0	0.11	0	0	0	0	0	0	0	0	0	0	0	1	0	0	0	0	0	0	0	0	0	0	0	0.988019	0
188593	188593	srg-40	0	0	0	0	0.08	0	0.08	0.08	0	0	0	0.16	0	0	0	0	0.06	0	0.06	0.06	0	0	0	0.12	0	0	0	0	1	0	1	1	0	0	0	2	0	0	0	0	1.03435	0	0.943433	0.955994	0	0	0
186065	186065	F49F1.9	0	0	0	0.25	0.13	0	0	0	0	0.51	0.12	0	0	0	0	0.19	0.1	0	0	0	0	0.38	0.09	0	0	0	0	2	1	0	0	0	0	4	1	0	0	0	0	2.09163	1.03435	0	0	0	0	3.95207	1.00111
184386	184386	F12E12.2	0	0	0	0.15	0	0.15	0	0.07	0.15	0.15	0.07	0.29	0	0	0	0.11	0	0.11	0	0.05	0.11	0.11	0.05	0.23	0	0	0	2	0	2	0	1	2	2	1	4	0	0	0	2.09163	0	2.06625	0	0.955994	1.89625	1.97604	1.00111
182328	182328	C06E4.5	0	0	0	0.14	0	0	0	0	0.14	0	0.14	0	0	0	0	0.11	0	0	0	0	0.1	0	0.1	0	0	0	0	1	0	0	0	0	1	0	1	0	0	0	0	1.04581	0	0	0	0	0.948123	0	1.00111
191780	191780	sra-9	0	0	0	0	0	0.06	0	0	0.06	0	0	0	0	0	0	0	0	0.04	0	0	0.04	0	0	0	0	0	0	0	0	1	0	0	1	0	0	0	0	0	0	0	0	1.03312	0	0	0.948123	0	0
182618	182618	C14E2.6	0	0	0	0	0.16	0	0	0.16	0.32	0.16	0	0.31	0	0	0	0	0.12	0	0	0.12	0.23	0.12	0	0.24	0	0	0	0	1	0	0	1	2	1	0	2	0	0	0	0	1.03435	0	0	0.955994	1.89625	0.988019	0
187487	187487	srt-45	0	0	0	0	0	0	0	0	0	0	0	0.07	0	0	0	0	0	0	0	0	0	0	0	0.05	0	0	0	0	0	0	0	0	0	0	0	1	0	0	0	0	0	0	0	0	0	0	0
188026	188026	srh-47	0	0	0	0	0.07	0	0	0.14	0	0	0	0.07	0	0	0	0	0.05	0	0	0.1	0	0	0	0.05	0	0	0	0	1	0	0	2	0	0	0	1	0	0	0	0	1.03435	0	0	1.91199	0	0	0
184581	184581	F16G10.6	0	0	0	0	0	0.57	0	0	0	0	0	0	0	0	0	0	0	0.43	0	0	0	0	0	0	0	0	0	0	0	2	0	0	0	0	0	0	0	0	0	0	0	2.06625	0	0	0	0	0
187745	187745	srbc-59	0	0	0	0.05	0	0	0	0	0	0	0	0	0	0	0	0.04	0	0	0	0	0	0	0	0	0	0	0	1.63	0	0	0	0	0	0	0	0	0	0	0	2.09163	0	0	0	0	0	0	0
188194	188194	sra-23	0	0	0	0	0	0	0	0	0.13	0.07	0	0	0	0	0	0	0	0	0	0	0.1	0.05	0	0	0	0	0	0	0	0	0	0	2	1	0	0	0	0	0	0	0	0	0	0	1.89625	0.988019	0
3565946	3565946	F15H10.10	0	0	0	0	0	0	0	0	0	0	0.08	0	0	0	0	0	0	0	0	0	0	0	0.06	0	0	0	0	0	0	0	0	0	0	0	1	0	0	0	0	0	0	0	0	0	0	0	1.00111
3565707	3565707	srw-102	0	0	0	0	0	0	0.06	0	0	0	0	0	0	0	0	0	0	0	0.05	0	0	0	0	0	0	0	0	0	0	0	1	0	0	0	0	0	0	0	0	0	0	0	0.943433	0	0	0	0
188980	188980	srh-120	0	0	0	0	0	0.13	0.13	0	0	0	0	0	0	0	0	0	0	0.1	0.09	0	0	0	0	0	0	0	0	0	0	2	2	0	0	0	0	0	0	0	0	0	0	2.06625	1.88687	0	0	0	0
41656982	41656982	C36C9.11	0	0	0	0	0.21	0	0	0	0.21	0	0.2	0.2	0	0	0	0	0.16	0	0	0	0.15	0	0.15	0.16	0	0	0	0	1	0	0	0	1	0	1	1	0	0	0	0	1.03435	0	0	0	0.948123	0	1.00111
188164	188164	str-56	0	0	0	0	0	0	0.07	0	0	0	0	0	0	0	0	0	0	0	0.05	0	0	0	0	0	0	0	0	0	0	0	1	0	0	0	0	0	0	0	0	0	0	0	0.943433	0	0	0	0
192036	192036	str-226	0	0	0	0	0	0	0	0	0	0	0	0.07	0	0	0	0	0	0	0	0	0	0	0	0.05	0	0	0	0	0	0	0	0	0	0	0	1	0	0	0	0	0	0	0	0	0	0	0
176942	176942	W09G12.6	0	0	0	0.75	0	0	0	0	0	0.92	0.15	0.15	0	0	0	0.58	0	0	0	0	0	0.69	0.11	0.12	0	0	0	5	0	0	0	0	0	6	1	1	0	0	0	5.22906	0	0	0	0	0	5.92811	1.00111
188749	188749	srh-213	0	0	0	0.06	0	0	0	0.06	0	0	0	0	0	0	0	0.05	0	0	0	0.05	0	0	0	0	0	0	0	1	0	0	0	1	0	0	0	0	0	0	0	1.04581	0	0	0	0.955994	0	0	0
182621	182621	str-74	0	0	0	0.06	0	0.07	0.06	0.13	0	0	0	0.06	0	0	0	0.05	0	0.05	0.05	0.09	0	0	0	0.05	0	0	0	1	0	1	1	2	0	0	0	1	0	0	0	1.04581	0	1.03312	0.943433	1.91199	0	0	0
191911	191911	sri-37	0	0	0	0	0	0	0	0	0.07	0	0	0	0	0	0	0	0	0	0	0	0.05	0	0	0	0	0	0	0	0	0	0	0	1	0	0	0	0	0	0	0	0	0	0	0	0.948123	0	0
41657010	41657010	H40L08.9	0	0	0	0	0	0.19	0	0	0	0	0	0.27	0	0	0	0	0	0.14	0	0	0	0	0	0.21	0	0	0	0	0	0.25	0	0	0	0	0	0.4	0	0	0	0	0	1.03312	0	0	0	0	0
178761	178761	srt-63	0	0	0	0.06	0	0.06	0	0.06	0	0	0.12	0	0	0	0	0.05	0	0.05	0	0.04	0	0	0.09	0	0	0	0	1	0	1	0	1	0	0	2	0	0	0	0	1.04581	0	1.03312	0	0.955994	0	0	2.00221
183647	183647	sru-31	0	0	0	0.07	0	0	0	0	0	0	0	0	0	0	0	0.05	0	0	0	0	0	0	0	0	0	0	0	1	0	0	0	0	0	0	0	0	0	0	0	1.04581	0	0	0	0	0	0	0
184735	184735	F20E11.7	0	0	0	0	0.13	0	0	0	0	0	0	0	0	0	0	0	0.1	0	0	0	0	0	0	0	0	0	0	0	2	0	0	0	0	0	0	0	0	0	0	0	2.06869	0	0	0	0	0	0
189915	189915	sru-16	0	0	0	0.07	0	0	0	0	0	0	0	0	0	0	0	0.05	0	0	0	0	0	0	0	0	0	0	0	1	0	0	0	0	0	0	0	0	0	0	0	1.04581	0	0	0	0	0	0	0
191025	191025	Y116F11B.14	0	0	0	0	0	0	0	0	0	0	0	0.09	0	0	0	0	0	0	0	0	0	0	0	0.07	0	0	0	0	0	0	0	0	0	0	0	1.01	0	0	0	0	0	0	0	0	0	0	0
173827	173827	C33F10.4	0	0	0	0.24	0	0	0.13	0.11	0	0	0	0	0	0	0	0.18	0	0	0.1	0.08	0	0	0	0	0	0	0	3.9	0	0	2.18	1.86	0	0	0	0	0	0	0	4.18325	0	0	2.8303	1.91199	0	0	0
24104350	24104350	C54F6.17	0	0	0	0	0	0	0	0.44	0	0	0	0.43	0	0	0	0	0	0	0	0.32	0	0	0	0.33	0	0	0	0	0	0	0	1	0	0	0	1	0	0	0	0	0	0	0	0.955994	0	0	0
186691	186691	srh-248	0	0	0	0	0	0	0	0.07	0	0	0	0.07	0	0	0	0	0	0	0	0.05	0	0	0	0.05	0	0	0	0	0	0	0	1	0	0	0	1	0	0	0	0	0	0	0	0.955994	0	0	0
186464	186464	srh-180	0	0	0	0	0	0	0	0	0	0.14	0	0	0	0	0	0	0	0	0	0	0	0.1	0	0	0	0	0	0	0	0	0	0	0	2	0	0	0	0	0	0	0	0	0	0	0	1.97604	0
182194	182194	srz-60	0	0	0	0	0.11	0	0.11	0	0	0	0	0	0	0	0	0	0.09	0	0.08	0	0	0	0	0	0	0	0	0	1	0	1	0	0	0	0	0	0	0	0	0	1.03435	0	0.943433	0	0	0	0
186531	186531	F58F6.5	0	0	0	0.19	0	0	0	0	0	0	0	0.11	0	0	0	0.15	0	0	0	0	0	0	0	0.09	0	0	0	1.71	0	0	0	0	0	0	0	1	0	0	0	2.09163	0	0	0	0	0	0	0
190296	190296	srh-41	0	0	0	0	0	0	0.06	0.06	0	0	0	0	0	0	0	0	0	0	0.05	0.05	0	0	0	0	0	0	0	0	0	0	1	1	0	0	0	0	0	0	0	0	0	0	0.943433	0.955994	0	0	0
190201	190201	Y53C12A.6	0	0	0	14.01	0	16.32	0	0	0	0	0	0	0	0	0	10.78	0	12.32	0	0	0	0	0	0	0	0	0	0.54	0	0.52	0	0	0	0	0	0	0	0	0	1.04581	0	1.03312	0	0	0	0	0
13191058	13191058	K08E5.6	0	0	0	0	0	0	0	0.76	0	0	0	0	0	0	0	0	0	0	0	0.55	0	0	0	0	0	0	0	0	0	0	0	1	0	0	0	0	0	0	0	0	0	0	0	0.955994	0	0	0
186387	186387	srxa-2	0	0	0	0	0	0	0.09	0	0	0.09	0.09	0.09	0	0	0	0	0	0	0.06	0	0	0.07	0.06	0.07	0	0	0	0	0	0	1	0	0	1	1	1	0	0	0	0	0	0	0.943433	0	0	0.988019	1.00111
188948	188948	fbxb-2	0	0	0	0.05	0.31	0.21	0.05	0.05	0	0	0.2	0.05	0	0	0	0.04	0.24	0.16	0.04	0.04	0	0	0.15	0.04	0	0	0	1	6	4	1	1	0	0	4	1	0	0	0	1.04581	6.20608	4.13249	0.943433	0.955994	0	0	4.00442
191857	191857	srh-38	0	0	0	0	0	0	0.11	0	0.18	0	0	0.18	0	0	0	0	0	0	0.08	0	0.13	0	0	0.14	0	0	0	0	0	0	1	0	1	0	0	1	0	0	0	0	0	0	0.943433	0	0.948123	0	0
183409	183409	C43D7.4	0	0	0	0	0.25	0	0	0	0.25	0.25	0	0.25	0	0	0	0	0.19	0	0	0	0.18	0.19	0	0.19	0	0	0	0	1	0	0	0	1	1	0	1	0	0	0	0	1.03435	0	0	0	0.948123	0.988019	0
190794	190794	srh-298	0	0	0	0	0	0	0	0.07	0.14	0	0	0.07	0	0	0	0	0	0	0	0.05	0.1	0	0	0.05	0	0	0	0	0	0	0	1	2	0	0	1	0	0	0	0	0	0	0	0.955994	1.89625	0	0
183511	183511	srh-100	0	0	0	0	0	0	0	0	0.07	0	0.06	0	0	0	0	0	0	0	0	0	0.05	0	0.05	0	0	0	0	0	0	0	0	0	1	0	1	0	0	0	0	0	0	0	0	0	0.948123	0	1.00111
186313	186313	F55E10.4	0	0	0	0	0	0.58	0	0	0	0	0	0	0	0	0	0	0	0.44	0	0	0	0	0	0	0	0	0	0	0	1	0	0	0	0	0	0	0	0	0	0	0	1.03312	0	0	0	0	0
173706	173706	clec-132	0	0	0	0.23	0	0	0	0	0	0.12	0.12	0	0	0	0	0.18	0	0	0	0	0	0.09	0.09	0	0	0	0	2	0	0	0	0	0	1	1	0	0	0	0	2.09163	0	0	0	0	0	0.988019	1.00111
187731	187731	chil-15	0	0	0	0	0	0	0	0	0.05	0	0	0	0	0	0	0	0	0	0	0	0.04	0	0	0	0	0	0	0	0	0	0	0	1	0	0	0	0	0	0	0	0	0	0	0	0.948123	0	0
183698	183698	srt-15	0	0	0	0	0	0	0	0.07	0	0	0	0	0	0	0	0	0	0	0	0.05	0	0	0	0	0	0	0	0	0	0	0	1	0	0	0	0	0	0	0	0	0	0	0	0.955994	0	0	0
184963	184963	str-55	0	0	0	0	0	0	0	0	0	0	0	0.07	0	0	0	0	0	0	0	0	0	0	0	0.05	0	0	0	0	0	0	0	0	0	0	0	1	0	0	0	0	0	0	0	0	0	0	0
190715	190715	Y75B12A.2	0	0	0	0	0.18	0.18	0.09	0	0	0.09	0.09	0.09	0	0	0	0	0.14	0.14	0.07	0	0	0.07	0.07	0.07	0	0	0	0	2	2	1	0	0	1	1	1	0	0	0	0	2.06869	2.06625	0.943433	0	0	0.988019	1.00111
189204	189204	W04G5.9	0	0	0	0	0	0	0	0.05	0	0.05	0	0	0	0	0	0	0	0	0	0.04	0	0.04	0	0	0	0	0	0	0	0	0	1	0	1	0	0	0	0	0	0	0	0	0	0.955994	0	0.988019	0
188487	188487	T13G4.7	0	0	0	0.12	0	0	0	0.06	0	0	0	0.06	0	0	0	0.09	0	0	0	0.04	0	0	0	0.05	0	0	0	2	0	0	0	1	0	0	0	1	0	0	0	2.09163	0	0	0	0.955994	0	0	0
184777	184777	F21D9.8	0	0	0	0	0.14	0	0	0	0	0	0	0.14	0	0	0	0	0.11	0	0	0	0	0	0	0.11	0	0	0	0	1	0	0	0	0	0	0	1	0	0	0	0	1.03435	0	0	0	0	0	0
13186203	13186203	C34C6.9	0	0	0	0.2	0	0	0	0	0	0	0	0	0	0	0	0.16	0	0	0	0	0	0	0	0	0	0	0	1	0	0	0	0	0	0	0	0	0	0	0	1.04581	0	0	0	0	0	0	0
6418668	6418668	C23H5.12	0	0	0	0	0.1	0	0	0	0	0.1	0	0.1	0	0	0	0	0.07	0	0	0	0	0.07	0	0.07	0	0	0	0	1	0	0	0	0	1	0	1	0	0	0	0	1.03435	0	0	0	0	0.988019	0
189575	189575	gst-37	0	0	0	0	0	0	0	0.14	0.14	0	0	0	0	0	0	0	0	0	0	0.1	0.1	0	0	0	0	0	0	0	0	0	0	1	1	0	0	0	0	0	0	0	0	0	0	0.955994	0.948123	0	0
13180804	13180804	K10D3.8	0	0	0	0	0	0	25.95	0	0	0	0	0	0	0	0	0	0	0	19.02	0	0	0	0	0	0	0	0	0	0	0	1	0	0	0	0	0	0	0	0	0	0	0	0.943433	0	0	0	0
24104531	24104531	sri-61	0	0	0	0	0.07	0	0	0	0	0	0	0	0	0	0	0	0.05	0	0	0	0	0	0	0	0	0	0	0	1	0	0	0	0	0	0	0	0	0	0	0	1.03435	0	0	0	0	0	0
188105	188105	T05B4.9	0	0	0	0	0	0.11	0	0	0	0	0	0	0	0	0	0	0	0.08	0	0	0	0	0	0	0	0	0	0	0	1	0	0	0	0	0	0	0	0	0	0	0	1.03312	0	0	0	0	0
185171	185171	sru-24	0	0	0	0	0	0	0	0	0	0	0.08	0	0	0	0	0	0	0	0	0	0	0	0.06	0	0	0	0	0	0	0	0	0	0	0	1	0	0	0	0	0	0	0	0	0	0	0	1.00111
187324	187324	srw-121	0	0	0	0	0	0	0	0	0.06	0	0	0	0	0	0	0	0	0	0	0	0.05	0	0	0	0	0	0	0	0	0	0	0	1	0	0	0	0	0	0	0	0	0	0	0	0.948123	0	0
4363085	4363085	Y19D10A.17	0	0	0	0	0	0	0	0	0	0	0.04	0	0	0	0	0	0	0	0	0	0	0	0.03	0	0	0	0	0	0	0	0	0	0	0	0.5	0	0	0	0	0	0	0	0	0	0	0	1.00111
187325	187325	srw-115	0	0	0	0.06	0	0	0	0	0	0	0	0	0	0	0	0.05	0	0	0	0	0	0	0	0	0	0	0	1	0	0	0	0	0	0	0	0	0	0	0	1.04581	0	0	0	0	0	0	0
259670	259670	F21H7.12	0	0	0	0.26	0	0	0.26	0.52	0.13	0.26	0	0	0	0	0	0.2	0	0	0.19	0.38	0.1	0.2	0	0	0	0	0	2	0	0	2	4	1	2	0	0	0	0	0	2.09163	0	0	1.88687	3.82398	0.948123	1.97604	0
13217484	13217484	Y32B12B.8	0	0	0	0	0.47	0	0	0	0	0	0	0	0	0	0	0	0.36	0	0	0	0	0	0	0	0	0	0	0	1	0	0	0	0	0	0	0	0	0	0	0	1.03435	0	0	0	0	0	0
190770	190770	Y82E9BR.8	0	0	0	0	0	0	0	0	0	0.1	0	0	0	0	0	0	0	0	0	0	0	0.08	0	0	0	0	0	0	0	0	0	0	0	1	0	0	0	0	0	0	0	0	0	0	0	0.988019	0
175641	175641	clec-157	0	0	0	0.14	0.21	0	0	0	0	0.58	0.14	0.14	0	0	0	0.11	0.17	0	0	0	0	0.43	0.11	0.11	0	0	0	2	3	0	0	0	0	8	2	2	0	0	0	2.09163	3.10304	0	0	0	0	7.90415	2.00221
189711	189711	Y39A1A.17	0	0	0	0	0	0	0	0	0	0.14	0.14	0	0	0	0	0	0	0	0	0	0	0.11	0.1	0	0	0	0	0	0	0	0	0	0	1	1	0	0	0	0	0	0	0	0	0	0	0.988019	1.00111
184396	184396	F13A2.5	0	0	0	0	0	0	0	0	0.15	0.18	0.17	0.17	0	0	0	0	0	0	0	0	0.11	0.13	0.13	0.13	0	0	0	0	0	0	0	0	1	1	1	1	0	0	0	0	0	0	0	0	0.948123	0.988019	1.00111
187544	187544	R03G8.1	0	0	0	0	0	0	0	0	0	0.03	0	0	0	0	0	0	0	0	0	0	0	0.02	0	0	0	0	0	0	0	0	0	0	0	1	0	0	0	0	0	0	0	0	0	0	0	0.988019	0
186069	186069	clec-240	0	0	0	0	0.11	0	0	0	0	0.11	0	0	0	0	0	0	0.08	0	0	0	0	0.08	0	0	0	0	0	0	1	0	0	0	0	1	0	0	0	0	0	0	1.03435	0	0	0	0	0.988019	0
184634	184634	sra-28	0	0	0	0	0	0	0	0.06	0	0	0	0	0	0	0	0	0	0	0	0.04	0	0	0	0	0	0	0	0	0	0	0	1	0	0	0	0	0	0	0	0	0	0	0	0.955994	0	0	0
183159	183159	sru-35	0	0	0	0	0	0	0	0	0	0.07	0	0	0	0	0	0	0	0	0	0	0	0.05	0	0	0	0	0	0	0	0	0	0	0	1	0	0	0	0	0	0	0	0	0	0	0	0.988019	0
189538	189538	srg-21	0	0	0	0	0	0	0.15	0	0	0	0	0	0	0	0	0	0	0	0.11	0	0	0	0	0	0	0	0	0	0	0	2	0	0	0	0	0	0	0	0	0	0	0	1.88687	0	0	0	0
183072	183072	srbc-82	0	0	0	0	0	0.16	0.08	0	0	0	0	0	0	0	0	0	0	0.12	0.06	0	0	0	0	0	0	0	0	0	0	2	1	0	0	0	0	0	0	0	0	0	0	2.06625	0.943433	0	0	0	0
180523	180523	col-164	0	0	0	0	0	0	0.1	0.05	0.2	0.05	0.05	0	0	0	0	0	0	0	0.07	0.04	0.15	0.04	0.04	0	0	0	0	0	0	0	2	1	4	1	1	0	0	0	0	0	0	0	1.88687	0.955994	3.79249	0.988019	1.00111
189007	189007	T28A8.2	0	0	0	0	0.07	0	0	0	0.07	0.07	0	0	0	0	0	0	0.05	0	0	0	0.05	0.05	0	0	0	0	0	0	1	0	0	0	1	1	0	0	0	0	0	0	1.03435	0	0	0	0.948123	0.988019	0
189385	189385	Y7A5A.25	0	0	0	14.36	0	0	0	0	0	0	6.79	0	0	0	0	11.05	0	0	0	0	0	0	5.07	0	0	0	0	2	0	0	0	0	0	0	1	0	0	0	0	2.09163	0	0	0	0	0	0	1.00111
190189	190189	srw-40	0	0	0	0	0	0	0	0	0	0	0.06	0	0	0	0	0	0	0	0	0	0	0	0.05	0	0	0	0	0	0	0	0	0	0	0	1	0	0	0	0	0	0	0	0	0	0	0	1.00111
191846	191846	srh-19	0	0	0	0.07	0	0	0	0	0	0	0	0	0	0	0	0.05	0	0	0	0	0	0	0	0	0	0	0	1	0	0	0	0	0	0	0	0	0	0	0	1.04581	0	0	0	0	0	0	0
184577	184577	F16G10.2	0	0	0	0	0	0	0.14	0	0	0.14	0	0	0	0	0	0	0	0	0.1	0	0	0.1	0	0	0	0	0	0	0	0	1	0	0	1	0	0	0	0	0	0	0	0	0.943433	0	0	0.988019	0
13203530	13203530	Y57G11C.1131	0	0	0	0.17	0	0	0	0	0	0	0.17	0	0	0	0	0.13	0	0	0	0	0	0	0.13	0	0	0	0	1	0	0	0	0	0	0	1	0	0	0	0	1.04581	0	0	0	0	0	0	1.00111
13192837	13192837	K08D10.13	0	0	0	0	0.99	0	0	0	1	1.03	0	0.97	0	0	0	0	0.77	0	0	0	0.74	0.77	0	0.74	0	0	0	0	1	0	0	0	1	1	0	1	0	0	0	0	1.03435	0	0	0	0.948123	0.988019	0
188718	188718	T22B2.3	0	0	0	0	0	0	0	0	0	0.06	0	0	0	0	0	0	0	0	0	0	0	0.05	0	0	0	0	0	0	0	0	0	0	0	1	0	0	0	0	0	0	0	0	0	0	0	0.988019	0
189870	189870	scl-21	0	0	0	0	0	0	0	0.15	0	0	0	0	0	0	0	0	0	0	0	0.11	0	0	0	0	0	0	0	0	0	0	0	1	0	0	0	0	0	0	0	0	0	0	0	0.955994	0	0	0
183233	183233	srh-227	0	0	0	0	0	0	0.03	0.03	0.07	0	0	0	0	0	0	0	0	0	0.03	0.03	0.05	0	0	0	0	0	0	0	0	0	0.5	0.5	1	0	0	0	0	0	0	0	0	0	0.943433	0.955994	0.948123	0	0
187762	187762	clec-226	0	0	0	0	0	0	0.07	0	0	0	0	0	0	0	0	0	0	0	0.05	0	0	0	0	0	0	0	0	0	0	0	1	0	0	0	0	0	0	0	0	0	0	0	0.943433	0	0	0	0
190080	190080	sdz-32	0	0	0	0.37	0	0.5	0	0.12	0	0.25	0.24	0	0	0	0	0.28	0	0.38	0	0.09	0	0.19	0.18	0	0	0	0	3	0	4	0	1	0	2	2	0	0	0	0	3.13744	0	4.13249	0	0.955994	0	1.97604	2.00221
182420	182420	sru-21	0	0	0	0	0	0	0	0.15	0	0	0	0	0	0	0	0	0	0	0	0.11	0	0	0	0	0	0	0	0	0	0	0	2	0	0	0	0	0	0	0	0	0	0	0	1.91199	0	0	0
185602	185602	oac-26	0	0	0	0	0	0.03	0	0	0	0	0	0	0	0	0	0	0	0.02	0	0	0	0	0	0	0	0	0	0	0	1	0	0	0	0	0	0	0	0	0	0	0	1.03312	0	0	0	0	0
187379	187379	M01G12.2	0	0	0	0	0	0	0.16	0	0	0	0	0	0	0	0	0	0	0	0.12	0	0	0	0	0	0	0	0	0	0	0	1	0	0	0	0	0	0	0	0	0	0	0	0.943433	0	0	0	0
184786	184786	srg-33	0	0	0	0	0.07	0	0	0	0	0	0	0	0	0	0	0	0.06	0	0	0	0	0	0	0	0	0	0	0	1	0	0	0	0	0	0	0	0	0	0	0	1.03435	0	0	0	0	0	0
188801	188801	str-71	0	0	0	0	0	0	0	0	0.07	0	0	0	0	0	0	0	0	0	0	0	0.05	0	0	0	0	0	0	0	0	0	0	0	1	0	0	0	0	0	0	0	0	0	0	0	0.948123	0	0
182265	182265	C05E4.12	0	0	0	0	0	0	0	0	0	0	0.14	0	0	0	0	0	0	0	0	0	0	0	0.11	0	0	0	0	0	0	0	0	0	0	0	1	0	0	0	0	0	0	0	0	0	0	0	1.00111
187628	187628	arv-1	0	0	0	0	0	0	0.45	0	0	0	0.69	0	0	0	0	0	0	0	0.33	0	0	0	0.51	0	0	0	0	0	0	0	16.82	0	0	0	25.74	0	0	0	0	0	0	0	16.0384	0	0	0	26.0288
191867	191867	srh-62	0	0	0	0	0	0	0	0	0	0	0.06	0	0	0	0	0	0	0	0	0	0	0	0.05	0	0	0	0	0	0	0	0	0	0	0	1	0	0	0	0	0	0	0	0	0	0	0	1.00111
3565043	3565043	srx-82	0	0	0	0	0	0	0.07	0	0	0	0	0	0	0	0	0	0	0	0.05	0	0	0	0	0	0	0	0	0	0	0	1	0	0	0	0	0	0	0	0	0	0	0	0.943433	0	0	0	0
182666	182666	math-7	0	0	0	0	0	0.09	0	0	0	0	0.18	0	0	0	0	0	0	0.07	0	0	0	0	0.13	0	0	0	0	0	0	1	0	0	0	0	2	0	0	0	0	0	0	1.03312	0	0	0	0	2.00221
189963	189963	Y46H3A.5	0	0	0	0	0	0	0	0.04	0	0.03	0	0	0	0	0	0	0	0	0	0.03	0	0.02	0	0	0	0	0	0	0	0	0	1.13	0	1	0	0	0	0	0	0	0	0	0	1.91199	0	0.988019	0
191755	191755	F46B3.9	0	0	0	0.15	0	0	0	0	0	0	0	0	0	0	0	0.12	0	0	0	0	0	0	0	0	0	0	0	1	0	0	0	0	0	0	0	0	0	0	0	1.04581	0	0	0	0	0	0	0
180204	180204	Y51A2D.1	0	0	0	0.21	0	0	0	0	0	0	0	0	0	0	0	0.16	0	0	0	0	0	0	0	0	0	0	0	3	0	0	0	0	0	0	0	0	0	0	0	3.13744	0	0	0	0	0	0	0
185366	185366	srh-186	0	0	0	0	0	0	0	0	0.07	0	0	0	0	0	0	0	0	0	0	0	0.05	0	0	0	0	0	0	0	0	0	0	0	1	0	0	0	0	0	0	0	0	0	0	0	0.948123	0	0
191860	191860	srh-49	0	0	0	0	0.07	0	0.07	0.07	0	0	0	0	0	0	0	0	0.05	0	0.05	0.05	0	0	0	0	0	0	0	0	1	0	1	1	0	0	0	0	0	0	0	0	1.03435	0	0.943433	0.955994	0	0	0
175046	175046	W07G1.7	0	0	0	0	0	0.17	0.16	0	0.16	0.16	0	0	0	0	0	0	0	0.13	0.12	0	0.12	0.12	0	0	0	0	0	0	0	1	1	0	1	1	0	0	0	0	0	0	0	1.03312	0.943433	0	0.948123	0.988019	0
184155	184155	F07G6.8	0	0	0	0.48	0	0	0.48	0	0.48	0.98	0.47	0	0	0	0	0.37	0	0	0.35	0	0.36	0.73	0.35	0	0	0	0	1	0	0	1	0	1	2	1	0	0	0	0	1.04581	0	0	0.943433	0	0.948123	1.97604	1.00111
188292	188292	str-15	0	0	0	0	0	0	0	0	0	0	0.07	0	0	0	0	0	0	0	0	0	0	0	0.05	0	0	0	0	0	0	0	0	0	0	0	1	0	0	0	0	0	0	0	0	0	0	0	1.00111
191984	191984	str-67	0	0	0	0	0.07	0	0	0	0	0	0	0	0	0	0	0	0.05	0	0	0	0	0	0	0	0	0	0	0	1	0	0	0	0	0	0	0	0	0	0	0	1.03435	0	0	0	0	0	0
183274	183274	C36C9.4	0	0	0	0	0	0	0	0.03	0.03	0	0	0	0	0	0	0	0	0	0	0.02	0.02	0	0	0	0	0	0	0	0	0	0	1	1	0	0	0	0	0	0	0	0	0	0	0.955994	0.948123	0	0
191933	191933	srj-6	0	0	0	0	0	0.07	0	0.07	0	0	0.07	0	0	0	0	0	0	0.05	0	0.05	0	0	0.05	0	0	0	0	0	0	1	0	1	0	0	1	0	0	0	0	0	0	1.03312	0	0.955994	0	0	1.00111
192002	192002	str-121	0	0	0	0	0	0	0	0.07	0	0	0	0.07	0	0	0	0	0	0	0	0.05	0	0	0	0.05	0	0	0	0	0	0	0	1.08	0	0	0	1.03	0	0	0	0	0	0	0	1.91199	0	0	0
188335	188335	oac-45	0	0	0	0	0	0	0	0	0	0.03	0	0	0	0	0	0	0	0	0	0	0	0.02	0	0	0	0	0	0	0	0	0	0	0	1	0	0	0	0	0	0	0	0	0	0	0	0.988019	0
182750	182750	pals-7	0	0	0	0	0	0	0	0	0.06	0.06	0	0	0	0	0	0	0	0	0	0	0.05	0.05	0	0	0	0	0	0	0	0	0	0	1	1	0	0	0	0	0	0	0	0	0	0	0.948123	0.988019	0
187881	187881	srh-195	0	0	0	0	0	0	0.03	0	0	0	0.03	0.04	0	0	0	0	0	0	0.02	0	0	0	0.02	0.03	0	0	0	0	0	0	1.3	0	0	0	1.43	1.68	0	0	0	0	0	0	1.88687	0	0	0	2.00221
191500	191500	nhr-247	0	0	0	0	0	0.03	0	0	0	0	0	0	0	0	0	0	0	0.02	0	0	0	0	0	0	0	0	0	0	0	1	0	0	0	0	0	0	0	0	0	0	0	1.03312	0	0	0	0	0
188332	188332	oac-43	0	0	0	0	0	0.03	0	0	0	0	0	0	0	0	0	0	0	0.02	0	0	0	0	0	0	0	0	0	0	0	1	0	0	0	0	0	0	0	0	0	0	0	1.03312	0	0	0	0	0
187741	187741	R09D1.14	0	0	0	0	0	0.27	0	0	0	0	0	0	0	0	0	0	0	0.21	0	0	0	0	0	0	0	0	0	0	0	1	0	0	0	0	0	0	0	0	0	0	0	1.03312	0	0	0	0	0
179847	179847	F53F4.7	0	0	0	0	0	0	0.06	0	0	0	0	0	0	0	0	0	0	0	0.04	0	0	0	0	0	0	0	0	0	0	0	1	0	0	0	0	0	0	0	0	0	0	0	0.943433	0	0	0	0
3564913	3564913	fbxb-64	0	0	0	0	0	0.09	0	0	0	0.09	0	0.18	0	0	0	0	0	0.07	0	0	0	0.07	0	0.14	0	0	0	0	0	1	0	0	0	1	0	2	0	0	0	0	0	1.03312	0	0	0	0.988019	0
183318	183318	fbxa-174	0	0	0	0	0	0	0	0	0	0	0	0.05	0	0	0	0	0	0	0	0	0	0	0	0.04	0	0	0	0	0	0	0	0	0	0	0	1	0	0	0	0	0	0	0	0	0	0	0
191383	191383	clec-59	0	0	0	0	0	0.05	0	0	0	0	0	0	0	0	0	0	0	0.04	0	0	0	0	0	0	0	0	0	0	0	1	0	0	0	0	0	0	0	0	0	0	0	1.03312	0	0	0	0	0
189604	189604	srw-63	0	0	0	0	0	0	0	0	0.05	0.06	0	0.05	0	0	0	0	0	0	0	0	0.04	0.04	0	0.04	0	0	0	0	0	0	0	0	1	1	0	1	0	0	0	0	0	0	0	0	0.948123	0.988019	0
187653	187653	sru-36	0	0	0	0	0	0	0	0	0.1	0	0	0	0	0	0	0	0	0	0	0	0.07	0	0	0	0	0	0	0	0	0	0	0	1	0	0	0	0	0	0	0	0	0	0	0	0.948123	0	0
6418803	6418803	Y43F8C.23	0	0	0	0	0	0	0.16	0.16	0	0	0	0	0	0	0	0	0	0	0.12	0.11	0	0	0	0	0	0	0	0	0	0	1	1	0	0	0	0	0	0	0	0	0	0	0.943433	0.955994	0	0	0
183847	183847	che-1	0	0	0	0	0.08	0.08	0	0	0	0	0	0	0	0	0	0	0.06	0.06	0	0	0	0	0	0	0	0	0	0	1	1	0	0	0	0	0	0	0	0	0	0	1.03435	1.03312	0	0	0	0	0
13183656	13183656	K05F6.14	0	0	0	0.13	0.13	0.26	0	0	0	0.13	0	0.13	0	0	0	0.1	0.1	0.2	0	0	0	0.1	0	0.1	0	0	0	1	1	2	0	0	0	1	0	1	0	0	0	1.04581	1.03435	2.06625	0	0	0	0.988019	0
189786	189786	srab-23	0	0	0	0.08	0	0.08	0	0	0	0	0	0.08	0	0	0	0.06	0	0.06	0	0	0	0	0	0.06	0	0	0	1	0	1	0	0	0	0	0	1	0	0	0	1.04581	0	1.03312	0	0	0	0	0
3565102	3565102	F58F9.9	0	0	0	0	0	0	0	0	0	0.09	0	0	0	0	0	0	0	0	0	0	0	0.07	0	0	0	0	0	0	0	0	0	0	0	1	0	0	0	0	0	0	0	0	0	0	0	0.988019	0
189016	189016	srj-7	0	0	0	0	0	0	0	0	0	0	0.06	0	0	0	0	0	0	0	0	0	0	0	0.05	0	0	0	0	0	0	0	0	0	0	0	1	0	0	0	0	0	0	0	0	0	0	0	1.00111
188102	188102	srw-133	0	0	0	0	0	0.06	0	0	0	0	0	0	0	0	0	0	0	0.05	0	0	0	0	0	0	0	0	0	0	0	1	0	0	0	0	0	0	0	0	0	0	0	1.03312	0	0	0	0	0
191848	191848	srh-22	0	0	0	0	0	0	0.09	0	0	0	0	0	0	0	0	0	0	0	0.06	0	0	0	0	0	0	0	0	0	0	0	1	0	0	0	0	0	0	0	0	0	0	0	0.943433	0	0	0	0
185161	185161	srz-58	0	0	0	0	0.07	0	0	0.07	0.07	0	0	0	0	0	0	0	0.06	0	0	0.05	0.05	0	0	0	0	0	0	0	1	0	0	1	1	0	0	0	0	0	0	0	1.03435	0	0	0.955994	0.948123	0	0
185777	185777	irld-9	0	0	0	0	0.04	0	0	0	0.04	0	0	0	0	0	0	0	0.03	0	0	0	0.03	0	0	0	0	0	0	0	1	0	0	0	1	0	0	0	0	0	0	0	1.03435	0	0	0	0.948123	0	0
188950	188950	sqst-3	0	0	0	0	0	0	0	0.12	0	0	0	0	0	0	0	0	0	0	0	0.08	0	0	0	0	0	0	0	0	0	0	0	1	0	0	0	0	0	0	0	0	0	0	0	0.955994	0	0	0
13212671	13212671	Y60C6A.2	0	0	0	0	0	0.45	0	0	0	0	0	0	0	0	0	0	0	0.34	0	0	0	0	0	0	0	0	0	0	0	1	0	0	0	0	0	0	0	0	0	0	0	1.03312	0	0	0	0	0
13181455	13181455	C17E4.19	0	0	0	0.25	0	0.6	0	0.11	0	0	0.24	0	0	0	0	0.2	0	0.46	0	0.08	0	0	0.18	0	0	0	0	9.78	0	23	0	4	0	0	9.12	0	0	0	0	10.4581	0	23.7618	0	3.82398	0	0	10.0111
186024	186024	F49C12.1	0	0	0	0	0	0.06	0.06	0	0.06	0	0	0	0	0	0	0	0	0.04	0.04	0	0.04	0	0	0	0	0	0	0	0	1	1	0	1	0	0	0	0	0	0	0	0	1.03312	0.943433	0	0.948123	0	0
188768	188768	str-124	0	0	0	0	0	0.07	0	0	0	0	0	0	0	0	0	0	0	0.05	0	0	0	0	0	0	0	0	0	0	0	1	0	0	0	0	0	0	0	0	0	0	0	1.03312	0	0	0	0	0
6418873	6418873	fbxa-222	0	0	0	0.07	0	0	0	0	0.2	0	0	0	0	0	0	0.05	0	0	0	0	0.15	0	0	0	0	0	0	1	0	0	0	0	3	0	0	0	0	0	0	1.04581	0	0	0	0	2.84437	0	0
187344	187344	K12H6.5	0	0	0	0.25	0.25	0	0	0	0	0.26	0.5	0	0	0	0	0.19	0.2	0	0	0	0	0.19	0.37	0	0	0	0	1	1	0	0	0	0	1	2	0	0	0	0	1.04581	1.03435	0	0	0	0	0.988019	2.00221
43578472	43578472	C46F9.5	0	0	0	0	0	0	21.01	0	0	0	0	0	0	0	0	0	0	0	15.4	0	0	0	0	0	0	0	0	0	0	0	1	0	0	0	0	0	0	0	0	0	0	0	0.943433	0	0	0	0
191841	191841	srh-4	0	0	0	0	0	0.07	0	0	0	0	0	0	0	0	0	0	0	0.05	0	0	0	0	0	0	0	0	0	0	0	1	0	0	0	0	0	0	0	0	0	0	0	1.03312	0	0	0	0	0
192042	192042	str-240	0	0	0	0	0	0	0.06	0.17	0	0.06	0	0	0	0	0	0	0	0	0.04	0.13	0	0.04	0	0	0	0	0	0	0	0	1	3	0	1	0	0	0	0	0	0	0	0	0.943433	2.86798	0	0.988019	0
184254	184254	srx-134	0	0	0	0	0	0	0	0	0	0	0	0.09	0	0	0	0	0	0	0	0	0	0	0	0.07	0	0	0	0	0	0	0	0	0	0	0	2	0	0	0	0	0	0	0	0	0	0	0
3564875	3564875	T27E7.9	0	0	0	0	0.06	0	0.06	0	0	0	0.06	0	0	0	0	0	0.05	0	0.04	0	0	0	0.04	0	0	0	0	0	1	0	1	0	0	0	1	0	0	0	0	0	1.03435	0	0.943433	0	0	0	1.00111
187331	187331	srw-136	0	0	0	0	0	0	0	0	0	0	0	0.06	0	0	0	0	0	0	0	0	0	0	0	0.04	0	0	0	0	0	0	0	0	0	0	0	1	0	0	0	0	0	0	0	0	0	0	0
187944	187944	srx-34	0	0	0	0	0	0	0	0.08	0.08	0.08	0	0	0	0	0	0	0	0	0	0.06	0.06	0.06	0	0	0	0	0	0	0	0	0	1	1	1	0	0	0	0	0	0	0	0	0	0.955994	0.948123	0.988019	0
184458	184458	F14D2.7	0	0	0	0	0	0	0	0	0	0	0.21	0	0	0	0	0	0	0	0	0	0	0	0.16	0	0	0	0	0	0	0	0	0	0	0	1	0	0	0	0	0	0	0	0	0	0	0	1.00111
184182	184182	srh-235	0	0	0	0	0	0	0	0	0	0	0	0.07	0	0	0	0	0	0	0	0	0	0	0	0.05	0	0	0	0	0	0	0	0	0	0	0	1	0	0	0	0	0	0	0	0	0	0	0
3565603	3565603	srbc-33	0	0	0	0	0	0.06	0.06	0.06	0.06	0	0	0	0	0	0	0	0	0.05	0.05	0.05	0.05	0	0	0	0	0	0	0	0	1	1	1	1	0	0	0	0	0	0	0	0	1.03312	0.943433	0.955994	0.948123	0	0
185417	185417	oac-21	0	0	0	0	0	0.03	0	0	0	0	0	0	0	0	0	0	0	0.02	0	0	0	0	0	0	0	0	0	0	0	1	0	0	0	0	0	0	0	0	0	0	0	1.03312	0	0	0	0	0
188299	188299	sru-44	0	0	0	0.06	0	0	0	0.06	0	0	0	0	0	0	0	0.04	0	0	0	0.04	0	0	0	0	0	0	0	1	0	0	0	1	0	0	0	0	0	0	0	1.04581	0	0	0	0.955994	0	0	0
187407	187407	srt-31	0	0	0	0	0	0	0	0	0	0	0.07	0	0	0	0	0	0	0	0	0	0	0	0.05	0	0	0	0	0	0	0	0	0	0	0	1	0	0	0	0	0	0	0	0	0	0	0	1.00111
190819	190819	srsx-7	0	0	0	0	0	0	0.08	0	0.08	0	0	0.08	0	0	0	0	0	0	0.06	0	0.06	0	0	0.06	0	0	0	0	0	0	1	0	1	0	0	1	0	0	0	0	0	0	0.943433	0	0.948123	0	0
191998	191998	str-113	0	0	0	0	0	0	0.07	0	0.07	0	0	0	0	0	0	0	0	0	0.05	0	0.05	0	0	0	0	0	0	0	0	0	1	0	1	0	0	0	0	0	0	0	0	0	0.943433	0	0.948123	0	0
189411	189411	Y9C9A.5	0	0	0	0	0	0	0	0.07	0	0	0	0	0	0	0	0	0	0	0	0.05	0	0	0	0	0	0	0	0	0	0	0	1	0	0	0	0	0	0	0	0	0	0	0	0.955994	0	0	0
189850	189850	Y43D4A.1	0	0	0	0	0	0	0	0	1.24	1.26	0	0	0	0	0	0	0	0	0	0	0.92	0.95	0	0	0	0	0	0	0	0	0	0	1.04	1.04	0	0	0	0	0	0	0	0	0	0	1.89625	1.97604	0
185791	185791	F45E1.2	0	0	0	0	0	0	0	0	0	0	0	0.49	0	0	0	0	0	0	0	0	0	0	0	0.38	0	0	0	0	0	0	0	0	0	0	0	0.93	0	0	0	0	0	0	0	0	0	0	0
182080	182080	srx-78	0	0	0	0	0	0	0	0	0	0.06	0	0	0	0	0	0	0	0	0	0	0	0.05	0	0	0	0	0	0	0	0	0	0	0	1	0	0	0	0	0	0	0	0	0	0	0	0.988019	0
185107	185107	F29A7.8	0	0	0	0.12	0	0	0.12	0	0	0	0	0	0	0	0	0.09	0	0	0.08	0	0	0	0	0	0	0	0	1	0	0	1	0	0	0	0	0	0	0	0	1.04581	0	0	0.943433	0	0	0	0
3565737	3565737	srh-42	0	0	0	0	0	0	0.06	0	0	0	0	0	0	0	0	0	0	0	0.04	0	0	0	0	0	0	0	0	0	0	0	1	0	0	0	0	0	0	0	0	0	0	0	0.943433	0	0	0	0
182617	182617	C14E2.5	0	0	0	0.09	0	0	0	0	0	0	0	0.09	0	0	0	0.07	0	0	0	0	0	0	0	0.07	0	0	0	1	0	0	0	0	0	0	0	1	0	0	0	1.04581	0	0	0	0	0	0	0
184812	184812	flp-23	0	0	0	0	0	0	0	0.6	0	0.45	0.43	0	0	0	0	0	0	0	0	0.44	0	0.33	0.32	0	0	0	0	0	0	0	0	2	0	1	1	0	0	0	0	0	0	0	0	1.91199	0	0.988019	1.00111
41656983	41656983	C36C9.12	0	0	0	0.4	0	0.21	0	0	0	0	0	0	0	0	0	0.31	0	0.16	0	0	0	0	0	0	0	0	0	2	0	1	0	0	0	0	0	0	0	0	0	2.09163	0	1.03312	0	0	0	0	0
184527	184527	F15D3.5	0	0	0	2.11	0	0	2.1	0	0	0	0	0	0	0	0	1.63	0	0	1.54	0	0	0	0	0	0	0	0	1	0	0	1	0	0	0	0	0	0	0	0	1.04581	0	0	0.943433	0	0	0	0
13197018	13197018	F17E9.15	0	0	0	0.43	0	0.22	0	0	0	0.87	0	0	0	0	0	0.33	0	0.17	0	0	0	0.65	0	0	0	0	0	2	0	1	0	0	0	4	0	0	0	0	0	2.09163	0	1.03312	0	0	0	3.95207	0
183048	183048	fbxb-114	0	0	0	0	0.05	0	0	0	0	0	0	0	0	0	0	0	0.04	0	0	0	0	0	0	0	0	0	0	0	1	0	0	0	0	0	0	0	0	0	0	0	1.03435	0	0	0	0	0	0
260292	260292	srbc-64	0	0	0	0	0	0	0	0	0	0	0.08	0	0	0	0	0	0	0	0	0	0	0	0.06	0	0	0	0	0	0	0	0	0	0	0	1	0	0	0	0	0	0	0	0	0	0	0	1.00111
188000	188000	T02G6.6	0	0	0	0.51	0.51	0	0	0	0	0	0	0	0	0	0	0.39	0.39	0	0	0	0	0	0	0	0	0	0	1	1	0	0	0	0	0	0	0	0	0	0	1.04581	1.03435	0	0	0	0	0	0
191499	191499	nhr-246	0	0	0	0	0	0	0	0	0	0.06	0	0	0	0	0	0	0	0	0	0	0	0.04	0	0	0	0	0	0	0	0	0	0	0	1	0	0	0	0	0	0	0	0	0	0	0	0.988019	0
186555	186555	fbxc-3	0	0	0	0	0.1	0.12	0	0	0	0	0.14	0.36	0	0	0	0	0.08	0.09	0	0	0	0	0.1	0.28	0	0	0	0	3.82	4.74	0	0	0	0	5.4	14.21	0	0	0	0	4.13739	5.16561	0	0	0	0	6.00664
174063	174063	spp-11	0	0	0	0	0	0	0.35	0	0.05	0.09	0.05	0.05	0	0	0	0	0	0	0.26	0	0.04	0.07	0.04	0.04	0	0	0	0	0	0	4	0	1	1	0.98	1	0	0	0	0	0	0	3.77373	0	0.948123	0.988019	1.00111
182839	182839	srt-29	0	0	0	0	0	0.07	0	0	0	0	0	0	0	0	0	0	0	0.05	0	0	0	0	0	0	0	0	0	0	0	1	0	0	0	0	0	0	0	0	0	0	0	1.03312	0	0	0	0	0
185355	185355	cpr-2	0	0	0	0.06	0	0	0	0.06	0	0	0.06	0	0	0	0	0.05	0	0	0	0.05	0	0	0.05	0	0	0	0	1	0	0	0	1	0	0	1	0	0	0	0	1.04581	0	0	0	0.955994	0	0	1.00111
192019	192019	str-161	0	0	0	0	0	0	0	0	0	0.07	0	0	0	0	0	0	0	0	0	0	0	0.05	0	0	0	0	0	0	0	0	0	0	0	1	0	0	0	0	0	0	0	0	0	0	0	0.988019	0
184028	184028	clec-176	0	0	0	0	0	0	0	0.07	0	0.07	0	0	0	0	0	0	0	0	0	0.05	0	0.05	0	0	0	0	0	0	0	0	0	1	0	1	0	0	0	0	0	0	0	0	0	0.955994	0	0.988019	0
34700616	34700616	C54F6.6	0	0	0	0	0	0	0	0	0	0.31	0	0.3	0	0	0	0	0	0	0	0	0	0.24	0	0.23	0	0	0	0	0	0	0	0	0	1	0	1	0	0	0	0	0	0	0	0	0	0.988019	0
184706	184706	F20A1.8	0	0	0	0	0	0	0	0	0	0.37	0.35	0	0	0	0	0	0	0	0	0	0	0.28	0.26	0	0	0	0	0	0	0	0	0	0	1	1	0	0	0	0	0	0	0	0	0	0	0.988019	1.00111
3565437	3565437	F58F9.8	0	0	0	0.08	0.31	0	0.08	0	0	0.39	0.15	0	0	0	0	0.06	0.24	0	0.06	0	0	0.29	0.11	0	0	0	0	1	4	0	1	0	0	5	2	0	0	0	0	1.04581	4.13739	0	0.943433	0	0	4.94009	2.00221
183532	183532	srx-18	0	0	0	0	0	0	0.08	0.08	0	0	0	0	0	0	0	0	0	0	0.06	0.06	0	0	0	0	0	0	0	0	0	0	1	1	0	0	0	0	0	0	0	0	0	0	0.943433	0.955994	0	0	0
189341	189341	clec-134	0	0	0	0.07	0.07	0	0	0	0	0.07	0.13	0	0	0	0	0.05	0.05	0	0	0	0	0.05	0.1	0	0	0	0	1	1	0	0	0	0	1	2	0	0	0	0	1.04581	1.03435	0	0	0	0	0.988019	2.00221
191186	191186	irld-61	0	0	0	0	0	0	0	0.04	0	0	0	0	0	0	0	0	0	0	0	0.03	0	0	0	0	0	0	0	0	0	0	0	1	0	0	0	0	0	0	0	0	0	0	0	0.955994	0	0	0
13182889	13182889	Y71A12B.24	0	0	0	0	0.17	0	0	0.18	0.17	0	0.17	0	0	0	0	0	0.13	0	0	0.13	0.13	0	0.13	0	0	0	0	0	1	0	0	1	1	0	1	0	0	0	0	0	1.03435	0	0	0.955994	0.948123	0	1.00111
189052	189052	col-51	0	0	0	0	0.05	0	0	0	0	0	0	0	0	0	0	0	0.04	0	0	0	0	0	0	0	0	0	0	0	1	0	0	0	0	0	0	0	0	0	0	0	1.03435	0	0	0	0	0	0
188972	188972	T27A10.5	0	0	0	0	0	0	0	0	0	0	0	0.17	0	0	0	0	0	0	0	0	0	0	0	0.13	0	0	0	0	0	0	0	0	0	0	0	1	0	0	0	0	0	0	0	0	0	0	0
184571	184571	F16D3.6	0	0	0	0.06	0	0	0	0.06	0	0.06	0.13	0.19	0	0	0	0.05	0	0	0	0.05	0	0.05	0.09	0.15	0	0	0	1	0	0	0	1	0	1	2	3	0	0	0	1.04581	0	0	0	0.955994	0	0.988019	2.00221
189249	189249	srh-31	0	0	0	0	0	0	0	0	0	0	0.06	0	0	0	0	0	0	0	0	0	0	0	0.04	0	0	0	0	0	0	0	0	0	0	0	1	0	0	0	0	0	0	0	0	0	0	0	1.00111
184393	184393	F13A2.2	0	0	0	0	0	0.05	0.05	0.05	0	0	0	0.05	0	0	0	0	0	0.04	0.04	0.04	0	0	0	0.04	0	0	0	0	0	1	1	1	0	0	0	1	0	0	0	0	0	1.03312	0.943433	0.955994	0	0	0
183106	183106	srh-274	0	0	0	0	0	0	0	0	0	0.13	0.07	0	0	0	0	0	0	0	0	0	0	0.1	0.05	0	0	0	0	0	0	0	0	0	0	2	1	0	0	0	0	0	0	0	0	0	0	1.97604	1.00111
191799	191799	srd-9	0	0	0	0.07	0	0	0	0	0.07	0	0.07	0	0	0	0	0.05	0	0	0	0	0.05	0	0.05	0	0	0	0	1	0	0	0	0	1	0	1	0	0	0	0	1.04581	0	0	0	0	0.948123	0	1.00111
188069	188069	T04G9.6	0	0	0	0.04	0	0	0	0	0	0	0	0.04	0	0	0	0.03	0	0	0	0	0	0	0	0.03	0	0	0	1	0	0	0	0	0	0	0	1	0	0	0	1.04581	0	0	0	0	0	0	0
188182	188182	fbxa-199	0	0	0	0.23	0	0	0.12	0	0.04	0	0	0	0	0	0	0.18	0	0	0.09	0	0.03	0	0	0	0	0	0	2.52	0	0	1.3	0	0.46	0	0	0	0	0	0	3.13744	0	0	1.88687	0	0.948123	0	0
186925	186925	K03B8.4	0	0	0	0	0	1.03	0	0	0	0	0	0	0	0	0	0	0	0.78	0	0	0	0	0	0	0	0	0	0	0	1	0	0	0	0	0	0	0	0	0	0	0	1.03312	0	0	0	0	0
24105054	24105054	Y19D10B.8	0	0	0	0	0	0	0	0	0.06	0	0	0	0	0	0	0	0	0	0	0	0.04	0	0	0	0	0	0	0	0	0	0	0	1	0	0	0	0	0	0	0	0	0	0	0	0.948123	0	0
13186446	13186446	Y51B9A.14	0	0	0	0	0	0	0	0	0	0	0.17	0	0	0	0	0	0	0	0	0	0	0	0.12	0	0	0	0	0	0	0	0	0	0	0	1	0	0	0	0	0	0	0	0	0	0	0	1.00111
259811	259811	srh-82	0	0	0	0	0.05	0	0	0	0.05	0	0.05	0.05	0	0	0	0	0.04	0	0	0	0.04	0	0.04	0.04	0	0	0	0	1	0	0	0	1	0	1	1	0	0	0	0	1.03435	0	0	0	0.948123	0	1.00111
188763	188763	sri-12	0	0	0	0	0	0	0	0	0.07	0	0	0	0	0	0	0	0	0	0	0	0.05	0	0	0	0	0	0	0	0	0	0	0	1	0	0	0	0	0	0	0	0	0	0	0	0.948123	0	0
185441	185441	F38A1.11	0	0	0	0	0	0	0	0	0.08	0	0	0	0	0	0	0	0	0	0	0	0.06	0	0	0	0	0	0	0	0	0	0	0	1	0	0	0	0	0	0	0	0	0	0	0	0.948123	0	0
187746	187746	srbc-58	0	0	0	0	0	0	0	0	0	0	0.08	0	0	0	0	0	0	0	0	0	0	0	0.06	0	0	0	0	0	0	0	0	0	0	0	1	0	0	0	0	0	0	0	0	0	0	0	1.00111
191980	191980	str-48	0	0	0	0	0.05	0	0	0	0	0	0	0.05	0	0	0	0	0.04	0	0	0	0	0	0	0.04	0	0	0	0	1	0	0	0	0	0	0	1	0	0	0	0	1.03435	0	0	0	0	0	0
3565443	3565443	ugt-35	0	0	0	0	0	0.04	0	0	0	0.04	0	0	0	0	0	0	0	0.03	0	0	0	0.03	0	0	0	0	0	0	0	1	0	0	0	1	0	0	0	0	0	0	0	1.03312	0	0	0	0.988019	0
186066	186066	F49F1.10	0	0	0	0.13	0	0	0	0	0	0	0	0	0	0	0	0.1	0	0	0	0	0	0	0	0	0	0	0	1	0	0	0	0	0	0	0	0	0	0	0	1.04581	0	0	0	0	0	0	0
175188	175188	hpo-38	0	0	0	0.08	0	0	0.15	0.08	0	0.08	0	0	0	0	0	0.06	0	0	0.11	0.06	0	0.06	0	0	0	0	0	4.92	0	0	9.02	4.98	0	4.65	0	0	0	0	0	5.22906	0	0	9.43433	4.77997	0	4.94009	0
182907	182907	C25F9.8	0	0	0	0	0.06	0	0	0	0	0	0.17	0	0	0	0	0	0.04	0	0	0	0	0	0.13	0	0	0	0	0	1	0	0	0	0	0	3	0	0	0	0	0	1.03435	0	0	0	0	0	3.00332
185533	185533	F40E3.3	0	0	0	0	0	0	0	0	0	0	0.2	0	0	0	0	0	0	0	0	0	0	0	0.15	0	0	0	0	0	0	0	0	0	0	0	1	0	0	0	0	0	0	0	0	0	0	0	1.00111
24104837	24104837	T02D1.7	0	0	0	0	3.28	0	0	0	0	0	3.12	0	0	0	0	0	2.54	0	0	0	0	0	2.33	0	0	0	0	0	1	0	0	0	0	0	1	0	0	0	0	0	1.03435	0	0	0	0	0	1.00111
186423	186423	F56H6.13	0	0	0	0	0	0	0	0	0	0.07	0	0.07	0	0	0	0	0	0	0	0	0	0.06	0	0.06	0	0	0	0	0	0	0	0	0	1	0	1	0	0	0	0	0	0	0	0	0	0.988019	0
187211	187211	K09D9.9	0	0	0	0	0	0	0	0	0	0	0.08	0	0	0	0	0	0	0	0	0	0	0	0.06	0	0	0	0	0	0	0	0	0	0	0	1	0	0	0	0	0	0	0	0	0	0	0	1.00111
3896881	3896881	F56C3.10	0	0	0	0.95	0	0	0	0	0	0	0	0	0	0	0	0.73	0	0	0	0	0	0	0	0	0	0	0	1	0	0	0	0	0	0	0	0	0	0	0	1.04581	0	0	0	0	0	0	0
189763	189763	sre-47	0	0	0	0	0.06	0	0	0	0	0.06	0	0	0	0	0	0	0.05	0	0	0	0	0.05	0	0	0	0	0	0	1	0	0	0	0	1	0	0	0	0	0	0	1.03435	0	0	0	0	0.988019	0
184587	184587	F16G10.14	0	0	0	0	0	0	0	0.07	0	0	0	0	0	0	0	0	0	0	0	0.05	0	0	0	0	0	0	0	0	0	0	0	1	0	0	0	0	0	0	0	0	0	0	0	0.955994	0	0	0
191873	191873	srh-79	0	0	0	0	0	0	0	0	0.06	0	0	0	0	0	0	0	0	0	0	0	0.04	0	0	0	0	0	0	0	0	0	0	0	1	0	0	0	0	0	0	0	0	0	0	0	0.948123	0	0
13214329	13214329	F07C3.16	0	0	0	0	0.06	0	0	0	0	0.06	0.06	0.11	0	0	0	0	0.04	0	0	0	0	0.04	0.04	0.09	0	0	0	0	1	0	0	0	0	1	1	2	0	0	0	0	1.03435	0	0	0	0	0.988019	1.00111
184447	184447	oac-16	0	0	0	0.03	0.03	0	0	0	0.03	0.03	0	0	0	0	0	0.02	0.02	0	0	0	0.02	0.02	0	0	0	0	0	1	1	0	0	0	1	1	0	0	0	0	0	1.04581	1.03435	0	0	0	0.948123	0.988019	0
34700632	34700632	F58F12.12	0	0	0	0	0	0	0	0	0	0.35	0	0	0	0	0	0	0	0	0	0	0	0.26	0	0	0	0	0	0	0	0	0	0	0	1	0	0	0	0	0	0	0	0	0	0	0	0.988019	0
13210326	13210326	Y116A8A.150	0	0	0	0	0	5.72	0	0	0	0	4.73	0	0	0	0	0	0	4.32	0	0	0	0	3.53	0	0	0	0	0	0	1	0	0	0	0	1	0	0	0	0	0	0	1.03312	0	0	0	0	1.00111
13192290	13192290	F52C12.6	0	0	0	0	0.2	0.21	0	0.24	0	0.38	0.24	2	0	0	0	0	0.16	0.16	0	0.18	0	0.28	0.18	1.54	0	0	0	0	1.83	1.88	0	2.18	0	3.32	2.2	20.33	0	0	0	0	2.06869	2.06625	0	2.86798	0	3.95207	3.00332
188865	188865	srx-112	0	0	0	0	0	0	0	0.08	0	0	0	0	0	0	0	0	0	0	0	0.06	0	0	0	0	0	0	0	0	0	0	0	1	0	0	0	0	0	0	0	0	0	0	0	0.955994	0	0	0
186715	186715	srw-6	0	0	0	0	0	0	0.06	0.06	0	0	0	0	0	0	0	0	0	0	0.04	0.04	0	0	0	0	0	0	0	0	0	0	1	1	0	0	0	0	0	0	0	0	0	0	0.943433	0.955994	0	0	0
190587	190587	Y71F9AL.11	0	0	0	0	0	0	0.16	0	0.16	0.16	0	0.15	0	0	0	0	0	0	0.11	0	0.11	0.12	0	0.12	0	0	0	0	0	0	1	0	1	1	0	1	0	0	0	0	0	0	0.943433	0	0.948123	0.988019	0
188050	188050	srv-12	0	0	0	0.07	0	0	0	0.07	0	0.07	0	0	0	0	0	0.05	0	0	0	0.05	0	0.05	0	0	0	0	0	1	0	0	0	1	0	1	0	0	0	0	0	1.04581	0	0	0	0.955994	0	0.988019	0
184316	184316	srx-92	0	0	0	0.15	0.07	0.07	0	0	0	0.1	0.14	0	0	0	0	0.11	0.06	0.06	0	0	0	0.08	0.11	0	0	0	0	2	1	1	0	0	0	1	2	0	0	0	0	2.09163	1.03435	1.03312	0	0	0	0.988019	2.00221
189333	189333	W10D9.1	0	0	0	0.31	0.2	0	0.2	0	0.2	0	0	0	0	0	0	0.24	0.15	0	0.14	0	0.15	0	0	0	0	0	0	1.58	1	0	1	0	1	0	0	0	0	0	0	2.09163	1.03435	0	0.943433	0	0.948123	0	0
191269	191269	srw-82	0	0	0	0	0	0	0	0	0	0	0.06	0	0	0	0	0	0	0	0	0	0	0	0.04	0	0	0	0	0	0	0	0	0	0	0	1	0	0	0	0	0	0	0	0	0	0	0	1.00111
184086	184086	set-8	0	0	0	0	0	0	0	0	0	0.05	0.05	0	0	0	0	0	0	0	0	0	0	0.04	0.04	0	0	0	0	0	0	0	0	0	0	1	1	0	0	0	0	0	0	0	0	0	0	0.988019	1.00111
191811	191811	srd-25	0	0	0	0	0	0	0	0.07	0	0	0	0	0	0	0	0	0	0	0	0.05	0	0	0	0	0	0	0	0	0	0	0	1	0	0	0	0	0	0	0	0	0	0	0	0.955994	0	0	0
183710	183710	srg-45	0	0	0	0	0	0	0	0.08	0	0	0	0	0	0	0	0	0	0	0	0.06	0	0	0	0	0	0	0	0	0	0	0	1	0	0	0	0	0	0	0	0	0	0	0	0.955994	0	0	0
182294	182294	str-252	0	0	0	0	0	0	0	0	0	0	0.06	0	0	0	0	0	0	0	0	0	0	0	0.05	0	0	0	0	0	0	0	0	0	0	0	1	0	0	0	0	0	0	0	0	0	0	0	1.00111
183436	183436	C44B12.3	0	0	0	0	0.74	0.79	0.74	0	0	1.52	0.72	0	0	0	0	0	0.57	0.6	0.54	0	0	1.14	0.54	0	0	0	0	0	1	1	1	0	0	2	1	0	0	0	0	0	1.03435	1.03312	0.943433	0	0	1.97604	1.00111
189545	189545	clec-107	0	0	0	0.05	0.06	0	0	0	0	0.07	0.06	0	0	0	0	0.04	0.05	0	0	0	0	0.05	0.05	0	0	0	0	1	1	0	0	0	0	1	1	0	0	0	0	1.04581	1.03435	0	0	0	0	0.988019	1.00111
191880	191880	T27A1.1	0	0	0	0	0	0	0	0	0	0.2	0.38	0.38	0	0	0	0	0	0	0	0	0	0.15	0.28	0.29	0	0	0	0	0	0	0	0	0	1	2	2	0	0	0	0	0	0	0	0	0	0.988019	2.00221
13217923	13217923	Y6G8.14	0	0	0	0.39	0.2	0	0	0	0	0.4	0.19	0.19	0	0	0	0.3	0.15	0	0	0	0	0.3	0.14	0.15	0	0	0	2	1	0	0	0	0	2	1	1	0	0	0	2.09163	1.03435	0	0	0	0	1.97604	1.00111
191371	191371	ZK637.15	0	0	0	0	0	0	0.01	0	0	0	0	0	0	0	0	0	0	0	0.01	0	0	0	0	0	0	0	0	0	0	0	0.09	0	0	0	0	0	0	0	0	0	0	0	0.943433	0	0	0	0
187443	187443	M04D8.4	0	0	0	0	0	0	0	0	0	0	0.1	0	0	0	0	0	0	0	0	0	0	0	0.07	0	0	0	0	0	0	0	0	0	0	0	2	0	0	0	0	0	0	0	0	0	0	0	2.00221
13203519	13203519	Y57G11C.28	0	0	0	0	0	0	0.09	0	0	0.09	0	0	0	0	0	0	0	0	0.06	0	0	0.07	0	0	0	0	0	0	0	0	1	0	0	1	0	0	0	0	0	0	0	0	0.943433	0	0	0.988019	0
182844	182844	srg-62	0	0	0	0.07	0	0.08	0	0	0	0.15	0.07	0	0	0	0	0.06	0	0.06	0	0	0	0.11	0.05	0	0	0	0	1	0	1	0	0	0	2	1	0	0	0	0	1.04581	0	1.03312	0	0	0	1.97604	1.00111
181812	181812	AH10.2	0	0	0	0	0	0.18	0	0	0	0	0	0	0	0	0	0	0	0.14	0	0	0	0	0	0	0	0	0	0	0	2	0	0	0	0	0	0	0	0	0	0	0	2.06625	0	0	0	0	0
189359	189359	Y5H2A.1	0	0	0	0	0	0	0.5	0.17	0.49	0	0	0	0	0	0	0	0	0	0.36	0.12	0.37	0	0	0	0	0	0	0	0	0	3	1	3	0	0	0	0	0	0	0	0	0	2.8303	0.955994	2.84437	0	0
191363	191363	ehn-3	0	0	0	0.13	0	0	0	0	0	0	0	0	0	0	0	0.1	0	0	0	0	0	0	0	0	0	0	0	1	0	0	0	0	0	0	0	0	0	0	0	1.04581	0	0	0	0	0	0	0
187625	187625	R05G9.1	0	0	0	0	0	0	0	0	0	0	0.49	0	0	0	0	0	0	0	0	0	0	0	0.37	0	0	0	0	0	0	0	0	0	0	0	0.04	0	0	0	0	0	0	0	0	0	0	0	1.00111
185721	185721	F44A2.7	0	0	0	0	0	0.07	0.07	0.07	0.07	0.07	0	0	0	0	0	0	0	0.05	0.05	0.05	0.05	0.05	0	0	0	0	0	0	0	1	1	1	1	1	0	0	0	0	0	0	0	1.03312	0.943433	0.955994	0.948123	0.988019	0
185568	185568	srt-33	0	0	0	0	0	0	0.07	0	0	0	0.07	0	0	0	0	0	0	0	0.05	0	0	0	0.05	0	0	0	0	0	0	0	1	0	0	0	1	0	0	0	0	0	0	0	0.943433	0	0	0	1.00111
3565297	3565297	srw-9	0	0	0	0	0	0	0	0	0.06	0.06	0	0.06	0	0	0	0	0	0	0	0	0.04	0.05	0	0.05	0	0	0	0	0	0	0	0	1	1	0	1	0	0	0	0	0	0	0	0	0.948123	0.988019	0
54162216	54162216	R148.8	0	0	0	0	0	0	0	14.34	0	0	0	0	0	0	0	0	0	0	0	10.44	0	0	0	0	0	0	0	0	0	0	0	1	0	0	0	0	0	0	0	0	0	0	0	0.955994	0	0	0
188409	188409	srw-60	0	0	0	0	0.06	0	0.06	0	0	0	0	0	0	0	0	0	0.04	0	0.04	0	0	0	0	0	0	0	0	0	1	0	1	0	0	0	0	0	0	0	0	0	1.03435	0	0.943433	0	0	0	0
184978	184978	clec-217	0	0	0	0.1	0.1	0	0	0.1	0	0.61	0.4	0	0	0	0	0.08	0.08	0	0	0.07	0	0.46	0.29	0	0	0	0	1	1	0	0	1	0	6	4	0	0	0	0	1.04581	1.03435	0	0	0.955994	0	5.92811	4.00442
13220955	13220955	T13C5.10	0	0	0	0	0	0	0.15	0	0	0	0	0	0	0	0	0	0	0	0.11	0	0	0	0	0	0	0	0	0	0	0	1	0	0	0	0	0	0	0	0	0	0	0	0.943433	0	0	0	0
188935	188935	T26E4.9	0	0	0	0	0	0	0	0.46	0	0.94	0	0.45	0	0	0	0	0	0	0	0.33	0	0.71	0	0.35	0	0	0	0	0	0	0	1	0	2	0	1	0	0	0	0	0	0	0	0.955994	0	1.97604	0
3896892	3896892	ZK813.6	0	0	0	0.1	0	0	0	0	0	0	0	0.1	0	0	0	0.07	0	0	0	0	0	0	0	0.07	0	0	0	1	0	0	0	0	0	0	0	1	0	0	0	1.04581	0	0	0	0	0	0	0
186935	186935	srz-61	0	0	0	0	0	0.07	0	0	0	0	0	0	0	0	0	0	0	0.05	0	0	0	0	0	0	0	0	0	0	0	1	0	0	0	0	0	0	0	0	0	0	0	1.03312	0	0	0	0	0
6418735	6418735	F28B1.9	0	0	0	0.12	0	0	0	0	0.06	0.12	0	0	0	0	0	0.09	0	0	0	0	0.04	0.09	0	0	0	0	0	2	0	0	0	0	1	2	0	0	0	0	0	2.09163	0	0	0	0	0.948123	1.97604	0
3565874	3565874	F41G3.20	0	0	0	0	0.1	0.2	0	0	0	0.2	0.1	0.1	0	0	0	0	0.08	0.15	0	0	0	0.15	0.07	0.08	0	0	0	0	1	2	0	0	0	2	1	1	0	0	0	0	1.03435	2.06625	0	0	0	1.97604	1.00111
7040138	7040138	T23G11.11	0	0	0	0	0	0	0	0	0	0	0	0	0	0	0	0	0	0	0	0	0	0	0	0	9	1	3	6	6	4	4	6	0	8	7	1	8.98655	0.974858	2.9722	6.27488	6.20608	4.13249	3.77373	5.73596	0	7.90415	7.00774
191002	191002	clec-195	0	0	0	0	0	0.09	0	0	0	0	0	0	0	0	0	0	0	0.07	0	0	0	0	0	0	0	0	0	0	0	1	0	0	0	0	0	0	0	0	0	0	0	1.03312	0	0	0	0	0
184133	184133	F07C4.10	0	0	0	0	0	0	0	0	0	0.09	0	0.09	0	0	0	0	0	0	0	0	0	0.07	0	0.07	0	0	0	0	0	0	0	0	0	1	0	1	0	0	0	0	0	0	0	0	0	0.988019	0
3565607	3565607	C06A12.8	0	0	0	0.14	0	0	0	0	0	0	0	0	0	0	0	0.11	0	0	0	0	0	0	0	0	0	0	0	1	0	0	0	0	0	0	0	0	0	0	0	1.04581	0	0	0	0	0	0	0
185368	185368	sru-22	0	0	0	0	0.07	0.07	0	0	0	0.07	0	0	0	0	0	0	0.05	0.05	0	0	0	0.05	0	0	0	0	0	0	1	1	0	0	0	1	0	0	0	0	0	0	1.03435	1.03312	0	0	0	0.988019	0
182448	182448	srxa-5	0	0	0	0	0	0.16	0	0	0	0	0.15	0	0	0	0	0	0	0.12	0	0	0	0	0.11	0	0	0	0	0	0	1	0	0	0	0	1	0	0	0	0	0	0	1.03312	0	0	0	0	1.00111
7040176	7040176	K01A2.12	0	0	0	0	0	0	0.13	0.13	0	0	0	0	0	0	0	0	0	0	0.1	0.1	0	0	0	0	0	0	0	0	0	0	0.5	0.5	0	0	0	0	0	0	0	0	0	0	0.943433	0.955994	0	0	0
3565586	3565586	ins-15	0	0	0	0	0	0	0	0.46	0	0	0	0	0	0	0	0	0	0	0	0.33	0	0	0	0	0	0	0	0	0	0	0	1	0	0	0	0	0	0	0	0	0	0	0	0.955994	0	0	0
191052	191052	ZC15.5	0	0	0	0	0	0	0	0	0	0.51	0	0	0	0	0	0	0	0	0	0	0	0.38	0	0	0	0	0	0	0	0	0	0	0	3.2	0	0	0	0	0	0	0	0	0	0	0	3.95207	0
6418791	6418791	Y20C6A.4	0	0	0	0	0.09	0	0	0	0	0	0.09	0	0	0	0	0	0.07	0	0	0	0	0	0.06	0	0	0	0	0	1	0	0	0	0	0	1	0	0	0	0	0	1.03435	0	0	0	0	0	1.00111
188615	188615	chil-26	0	0	0	0	0	0	0	0.13	0	0	0.07	0	0	0	0	0	0	0	0	0.1	0	0	0.05	0	0	0	0	0	0	0	0	2	0	0	1	0	0	0	0	0	0	0	0	1.91199	0	0	1.00111
185103	185103	F29A7.3	0	0	0	0.26	0	0	0	0	0	0	0	0	0	0	0	0.2	0	0	0	0	0	0	0	0	0	0	0	1	0	0	0	0	0	0	0	0	0	0	0	1.04581	0	0	0	0	0	0	0
24104626	24104626	F54D5.23	0	0	0	0.21	0.21	0.22	0.42	0.21	0	0	0.21	0.42	0	0	0	0.16	0.16	0.17	0.31	0.15	0	0	0.16	0.32	0	0	0	1	1	1	2	1	0	0	1	2	0	0	0	1.04581	1.03435	1.03312	1.88687	0.955994	0	0	1.00111
188106	188106	T05B4.10	0	0	0	0	0	0	0	0	0	0	0	0.1	0	0	0	0	0	0	0	0	0	0	0	0.08	0	0	0	0	0	0	0	0	0	0	0	1	0	0	0	0	0	0	0	0	0	0	0
13192689	13192689	CC8.3	0	0	0	0	0	0	0	0	2.2	0	0	0	0	0	0	0	0	0	0	0	1.63	0	0	0	0	0	0	0	0	0	0	0	1	0	0	0	0	0	0	0	0	0	0	0	0.948123	0	0
189386	189386	Y7A5A.7	0	0	0	0.06	0	0.06	0.17	0.12	0.23	0.06	0	0	0	0	0	0.04	0	0.04	0.13	0.08	0.17	0.04	0	0	0	0	0	1	0	1	3	2	4	1	0	0	0	0	0	1.04581	0	1.03312	2.8303	1.91199	3.79249	0.988019	0
184778	184778	F21D12.2	0	0	0	0	0	0	0.84	0	0	0	0	0	0	0	0	0	0	0	0.62	0	0	0	0	0	0	0	0	0	0	0	1	0	0	0	0	0	0	0	0	0	0	0	0.943433	0	0	0	0
187330	187330	srw-112	0	0	0	0	0	0	0	0	0.06	0	0	0	0	0	0	0	0	0	0	0	0.04	0	0	0	0	0	0	0	0	0	0	0	1	0	0	0	0	0	0	0	0	0	0	0	0.948123	0	0
187366	187366	fbxb-39	0	0	0	0	0	0.09	0	0	0	0	0	0.09	0	0	0	0	0	0.07	0	0	0	0	0	0.07	0	0	0	0	0	1	0	0	0	0	0	1	0	0	0	0	0	1.03312	0	0	0	0	0
189805	189805	sra-30	0	0	0	0	0	0	0	0	0	0.07	0	0	0	0	0	0	0	0	0	0	0	0.05	0	0	0	0	0	0	0	0	0	0	0	1	0	0	0	0	0	0	0	0	0	0	0	0.988019	0
13217954	13217954	F59A1.18	0	0	0	0	0	0	0	0	0	0.42	0.4	0	0	0	0	0	0	0	0	0	0	0.31	0.3	0	0	0	0	0	0	0	0	0	0	1	1	0	0	0	0	0	0	0	0	0	0	0.988019	1.00111
183235	183235	C35D6.4	0	0	0	0.29	0.44	0.9	0	0	0.15	0.59	0.58	0.58	0	0	0	0.22	0.34	0.68	0	0	0.11	0.44	0.43	0.45	0	0	0	2	3	6	0	0	1	4	4	4	0	0	0	2.09163	3.10304	6.19874	0	0	0.948123	3.95207	4.00442
191928	191928	sri-71	0	0	0	0	0	0	0	0	0.07	0	0	0	0	0	0	0	0	0	0	0	0.05	0	0	0	0	0	0	0	0	0	0	0	1	0	0	0	0	0	0	0	0	0	0	0	0.948123	0	0
190088	190088	Y49F6C.7	0	0	0	1.58	0.79	0	0	0	0	0	0	0	0	0	0	1.21	0.61	0	0	0	0	0	0	0	0	0	0	2	1	0	0	0	0	0	0	0	0	0	0	2.09163	1.03435	0	0	0	0	0	0
182600	182600	srx-7	0	0	0	0	0	0.1	0	0.1	0	0	0	0	0	0	0	0	0	0.07	0	0.07	0	0	0	0	0	0	0	0	0	1	0	1	0	0	0	0	0	0	0	0	0	1.03312	0	0.955994	0	0	0
186999	186999	irld-44	0	0	0	0	0	0	0	0	0	0.04	0	0.04	0	0	0	0	0	0	0	0	0	0.03	0	0.03	0	0	0	0	0	0	0	0	0	1	0	1	0	0	0	0	0	0	0	0	0	0.988019	0
186557	186557	str-92	0	0	0	0.07	0	0	0	0	0.07	0	0	0	0	0	0	0.05	0	0	0	0	0.05	0	0	0	0	0	0	1	0	0	0	0	1	0	0	0	0	0	0	1.04581	0	0	0	0	0.948123	0	0
6418675	6418675	K08E4.8	0	0	0	0	0	0	0	0	0	0	0	0.08	0	0	0	0	0	0	0	0	0	0	0	0.06	0	0	0	0	0	0	0	0	0	0	0	1	0	0	0	0	0	0	0	0	0	0	0
191132	191132	ZC262.5	0	0	0	0	0	0	0	0	0	0	0	0	0	0	0	0	0	0	0	0	0	0	0	0	0.45	4.44	1.69	3.7	1.64	0	6.44	9.39	2.51	2.67	0.29	0	0.998505	4.87429	1.98147	4.18325	2.06869	0	6.60403	9.55994	2.84437	2.96406	1.00111
42101351	42101351	R160.14	0	0	0	0	2.27	0	0	0	0	0	0	0	0	0	0	0	1.76	0	0	0	0	0	0	0	0	0	0	0	1	0	0	0	0	0	0	0	0	0	0	0	1.03435	0	0	0	0	0	0
191106	191106	ZC196.8	0	0	0	0.21	0	0	0	0	0	0	0	0	0	0	0	0.16	0	0	0	0	0	0	0	0	0	0	0	2.29	0	0	0	0	0	0	0	0	0	0	0	3.13744	0	0	0	0	0	0	0
191215	191215	clec-98	0	0	0	0	0	0.11	0	0	0	0	0	0	0	0	0	0	0	0.08	0	0	0	0	0	0	0	0	0	0	0	1	0	0	0	0	0	0	0	0	0	0	0	1.03312	0	0	0	0	0
189684	189684	dct-14	0	0	0	0	0	0	0.14	0.14	0	0	0.14	0	0	0	0	0	0	0	0.11	0.1	0	0	0.1	0	0	0	0	0	0	0	1	1	0	0	1	0	0	0	0	0	0	0	0.943433	0.955994	0	0	1.00111
189537	189537	clec-121	0	0	0	0	0	0	0	0.08	0.04	0	0	0	0	0	0	0	0	0	0	0.06	0.03	0	0	0	0	0	0	0	0	0	0	2	1	0	0	0	0	0	0	0	0	0	0	1.91199	0.948123	0	0
186949	186949	srw-32	0	0	0	0	0	0	0	0	0	0.06	0	0	0	0	0	0	0	0	0	0	0	0.05	0	0	0	0	0	0	0	0	0	0	0	1	0	0	0	0	0	0	0	0	0	0	0	0.988019	0
192029	192029	str-206	0	0	0	0	0.06	0	0	0.06	0	0	0	0	0	0	0	0	0.05	0	0	0.05	0	0	0	0	0	0	0	0	1	0	0	1	0	0	0	0	0	0	0	0	1.03435	0	0	0.955994	0	0	0
188958	188958	srw-33	0	0	0	0	0	0	0	0	0	0	0	0.06	0	0	0	0	0	0	0	0	0	0	0	0.04	0	0	0	0	0	0	0	0	0	0	0	1	0	0	0	0	0	0	0	0	0	0	0
184188	184188	scl-24	0	0	0	0	0	0	0	0	0	0.51	0	0	0	0	0	0	0	0	0	0	0	0.38	0	0	0	0	0	0	0	0	0	0	0	5	0	0	0	0	0	0	0	0	0	0	0	4.94009	0
3565307	3565307	F56A6.5	0	0	0	0	0.1	0	0	0	0	0	0	0.09	0	0	0	0	0.07	0	0	0	0	0	0	0.07	0	0	0	0	1	0	0	0	0	0	0	1	0	0	0	0	1.03435	0	0	0	0	0	0
190871	190871	pqn-78	0	0	0	0.15	0	0	0	0	0	0	0.23	0	0	0	0	0.12	0	0	0	0	0	0	0.17	0	0	0	0	2.22	0	0	0	0	0	0	3.34	0	0	0	0	3.13744	0	0	0	0	0	0	4.00442
191885	191885	srh-169	0	0	0	0	0	0	0	0	0	0.14	0	0	0	0	0	0	0	0	0	0	0	0.11	0	0	0	0	0	0	0	0	0	0	0	2	0	0	0	0	0	0	0	0	0	0	0	1.97604	0
186236	186236	F54D10.9	0	0	0	0.04	0.04	0.08	0	0	0	0	0	0.04	0	0	0	0.03	0.03	0.06	0	0	0	0	0	0.03	0	0	0	1	1	2	0	0	0	0	0	1	0	0	0	1.04581	1.03435	2.06625	0	0	0	0	0
189790	189790	Y40B10B.1	0	0	0	0	0	0.05	0	0	0	0	0	0	0	0	0	0	0	0.04	0	0	0	0	0	0	0	0	0	0	0	1	0	0	0	0	0	0	0	0	0	0	0	1.03312	0	0	0	0	0
260018	260018	Y37F4.2	0	0	0	0	0	0	0	0	0	0	0	0.83	0	0	0	0	0	0	0	0	0	0	0	0.64	0	0	0	0	0	0	0	0	0	0	0	1	0	0	0	0	0	0	0	0	0	0	0
184734	184734	srw-72	0	0	0	0	0	0	0.07	0	0	0	0	0	0	0	0	0	0	0	0.05	0	0	0	0	0	0	0	0	0	0	0	1	0	0	0	0	0	0	0	0	0	0	0	0.943433	0	0	0	0
181867	181867	srt-68	0	0	0	0	0	0	0.09	0	0	0	0	0	0	0	0	0	0	0	0.06	0	0	0	0	0	0	0	0	0	0	0	1	0	0	0	0	0	0	0	0	0	0	0	0.943433	0	0	0	0
190425	190425	Y59H11AM.1	0	0	0	0	0	0.42	0	0.39	0.79	0	0	0	0	0	0	0	0	0.31	0	0.29	0.59	0	0	0	0	0	0	0	0	1	0	1	2	0	0	0	0	0	0	0	0	1.03312	0	0.955994	1.89625	0	0
185529	185529	srh-102	0	0	0	0	0	0	0	0	0	0	0.06	0	0	0	0	0	0	0	0	0	0	0	0.05	0	0	0	0	0	0	0	0	0	0	0	1	0	0	0	0	0	0	0	0	0	0	0	1.00111
184654	184654	F18G5.1	0	0	0	0	0.48	0	0	0	0	0	0.47	0	0	0	0	0	0.37	0	0	0	0	0	0.35	0	0	0	0	0	1	0	0	0	0	0	1	0	0	0	0	0	1.03435	0	0	0	0	0	1.00111
178963	178963	pgph-1	0	0	0	0.17	0.18	0	0	0.13	0.15	0	0	0	0	0	0	0.13	0.14	0	0	0.09	0.11	0	0	0	0	0	0	2.66	2.91	0	0	1.99	2.43	0	0	0	0	0	0	3.13744	3.10304	0	0	1.91199	2.84437	0	0
188875	188875	T25B6.3	0	0	0	0	0	0	0	0	0	1.07	0.26	0	0	0	0	0	0	0	0	0	0	0.8	0.19	0	0	0	0	0	0	0	0	0	0	4	1	0	0	0	0	0	0	0	0	0	0	3.95207	1.00111
54162624	54162624	ZK938.12	0	0	0	0	0	0	0	0	0	0	0	0	0	0	0	0	0	0	0	0	0	0	0	0	0	2	0	1	0	0	1	1	0	0	1	0	0	1.94972	0	1.04581	0	0	0.943433	0.955994	0	0	1.00111
191903	191903	sri-28	0	0	0	0	0	0	0	0	0.03	0	0	0	0	0	0	0	0	0	0	0	0.02	0	0	0	0	0	0	0	0	0	0	0	1	0	0	0	0	0	0	0	0	0	0	0	0.948123	0	0
186629	186629	F59E12.8	0	0	0	0	0	0	0	0	0	0	0	0.06	0	0	0	0	0	0	0	0	0	0	0	0.04	0	0	0	0	0	0	0	0	0	0	0	1	0	0	0	0	0	0	0	0	0	0	0
179860	179860	hlh-34	0	0	0	0	0.27	0	0.07	0.07	0.07	0.07	0.13	0.4	0	0	0	0	0.21	0	0.05	0.05	0.05	0.05	0.1	0.31	0	0	0	0	4	0	1	1	1	1	2	6	0	0	0	0	4.13739	0	0.943433	0.955994	0.948123	0.988019	2.00221
183478	183478	ttbk-6	0	0	0	0	0.08	0	0.17	0.08	0.08	0.09	0	0	0	0	0	0	0.06	0	0.12	0.06	0.06	0.06	0	0	0	0	0	0	1	0	2	1	1	1	0	0	0	0	0	0	1.03435	0	1.88687	0.955994	0.948123	0.988019	0
190081	190081	Y49F6B.6	0	0	0	5.86	1.11	0	0	0	0	2.44	1.07	0	0	0	0	4.51	0.86	0	0	0	0	1.83	0.8	0	0	0	0	5	1	0	0	0	0	2	1	0	0	0	0	5.22906	1.03435	0	0	0	0	1.97604	1.00111
189319	189319	srg-55	0	0	0	0	0.14	0.07	0	0.07	0	0.07	0	0	0	0	0	0	0.11	0.05	0	0.05	0	0.05	0	0	0	0	0	0	2	1	0	1	0	1	0	0	0	0	0	0	2.06869	1.03312	0	0.955994	0	0.988019	0
186151	186151	sru-13	0	0	0	0	0	0.07	0.07	0	0	0	0	0.14	0	0	0	0	0	0.05	0.05	0	0	0	0	0.11	0	0	0	0	0	1	1	0	0	0	0	2	0	0	0	0	0	1.03312	0.943433	0	0	0	0
3896885	3896885	C24A3.9	0	0	0	0	0	0	0	0	0.28	0	0	0	0	0	0	0	0	0	0	0	0.21	0	0	0	0	0	0	0	0	0	0	0	1	0	0	0	0	0	0	0	0	0	0	0	0.948123	0	0
188890	188890	T25D1.2	0	0	0	0	0	0	0	0	0	0.02	0	0	0	0	0	0	0	0	0	0	0	0.02	0	0	0	0	0	0	0	0	0	0	0	1	0	0	0	0	0	0	0	0	0	0	0	0.988019	0
186686	186686	srv-21	0	0	0	0	0	0	0.07	0	0	0	0	0	0	0	0	0	0	0	0.05	0	0	0	0	0	0	0	0	0	0	0	1	0	0	0	0	0	0	0	0	0	0	0	0.943433	0	0	0	0
184156	184156	F07G11.1	0	0	0	0	0.07	0	0	0	0	0.14	0	0	0	0	0	0	0.05	0	0	0	0	0.11	0	0	0	0	0	0	1	0	0	0	0	2	0	0	0	0	0	0	1.03435	0	0	0	0	1.97604	0
13221340	13221340	C55B6.7	0	0	0	0	0	0	0.17	0	0	0	0	0	0	0	0	0	0	0	0.13	0	0	0	0	0	0	0	0	0	0	0	1	0	0	0	0	0	0	0	0	0	0	0	0.943433	0	0	0	0
191932	191932	srj-5	0	0	0	0.07	0	0	0.07	0.07	0	0	0.07	0	0	0	0	0.05	0	0	0.05	0.05	0	0	0.05	0	0	0	0	1	0	0	1	1	0	0	1	0	0	0	0	1.04581	0	0	0.943433	0.955994	0	0	1.00111
185043	185043	sri-66	0	0	0	0	0	0.07	0	0	0	0	0	0	0	0	0	0	0	0.05	0	0	0	0	0	0	0	0	0	0	0	1	0	0	0	0	0	0	0	0	0	0	0	1.03312	0	0	0	0	0
186615	186615	srw-8	0	0	0	0	0.06	0	0	0.07	0	0	0.07	0	0	0	0	0	0.05	0	0	0.05	0	0	0.05	0	0	0	0	0	1	0	0	1	0	0	1	0	0	0	0	0	1.03435	0	0	0.955994	0	0	1.00111
173959	173959	ift-43	0	0	0	0	0.19	0	0.57	0.31	0	0	0.6	0	0	0	0	0	0.15	0	0.42	0.23	0	0	0.45	0	0	0	0	0	1.72	0	5.1	2.79	0	0	5.52	0	0	0	0	0	2.06869	0	5.6606	2.86798	0	0	6.00664
7040129	7040129	irld-51	0	0	0	0	0	0	0.04	0	0	0	0.04	0	0	0	0	0	0	0	0.03	0	0	0	0.03	0	0	0	0	0	0	0	1	0	0	0	1	0	0	0	0	0	0	0	0.943433	0	0	0	1.00111
191983	191983	str-66	0	0	0	0	0	0	0	0	0	0	0.07	0	0	0	0	0	0	0	0	0	0	0	0.05	0	0	0	0	0	0	0	0	0	0	0	1	0	0	0	0	0	0	0	0	0	0	0	1.00111
183489	183489	srbc-22	0	0	0	0	0	0	0	0	0	0.08	0	0	0	0	0	0	0	0	0	0	0	0.06	0	0	0	0	0	0	0	0	0	0	0	1	0	0	0	0	0	0	0	0	0	0	0	0.988019	0
190556	190556	Y69H2.1	0	0	0	0	0.5	0.19	0	0.42	0	0	0	0	0	0	0	0	0.39	0.15	0	0.3	0	0	0	0	0	0	0	0	1.58	3.06	0	1.31	0	0	0	0	0	0	0	0	2.06869	4.13249	0	1.91199	0	0	0
13195842	13195842	Y73B6BL.288	0	0	0	0	0	0	0.2	0	0	0	0	0	0	0	0	0	0	0	0.14	0	0	0	0	0	0	0	0	0	0	0	2.43	0	0	0	0	0	0	0	0	0	0	0	2.8303	0	0	0	0
188119	188119	srg-66	0	0	0	0	0	0	0	0.07	0	0	0	0	0	0	0	0	0	0	0	0.05	0	0	0	0	0	0	0	0	0	0	0	1	0	0	0	0	0	0	0	0	0	0	0	0.955994	0	0	0
353444	353444	sre-11	0	0	0	0	0	0	0.12	0	0.06	0.06	0.06	0	0	0	0	0	0	0	0.09	0	0.04	0.04	0.04	0	0	0	0	0	0	0	2	0	1	1	1	0	0	0	0	0	0	0	1.88687	0	0.948123	0.988019	1.00111
191921	191921	sri-51	0	0	0	0.07	0	0	0	0	0	0	0	0	0	0	0	0.06	0	0	0	0	0	0	0	0	0	0	0	1	0	0	0	0	0	0	0	0	0	0	0	1.04581	0	0	0	0	0	0	0
191877	191877	srh-88	0	0	0	0	0	0	0	0	0	0	0.06	0	0	0	0	0	0	0	0	0	0	0	0.05	0	0	0	0	0	0	0	0	0	0	0	1	0	0	0	0	0	0	0	0	0	0	0	1.00111
190352	190352	Y57A10C.8	0	0	0	0.07	0	0	0.07	0	0	0	0.07	0	0	0	0	0.05	0	0	0.05	0	0	0	0.05	0	0	0	0	1	0	0	1	0	0	0	1	0	0	0	0	1.04581	0	0	0.943433	0	0	0	1.00111
3565255	3565255	K03B8.11	0	0	0	3.54	0	0	0	0	0	7.56	6.78	0	0	0	0	2.72	0	0	0	0	0	5.67	5.06	0	0	0	0	1	0	0	0	0	0	2	2	0	0	0	0	1.04581	0	0	0	0	0	1.97604	2.00221
186203	186203	srbc-48	0	0	0	0	0	0	0	0	0	0	0.09	0	0	0	0	0	0	0	0	0	0	0	0.06	0	0	0	0	0	0	0	0	0	0	0	1	0	0	0	0	0	0	0	0	0	0	0	1.00111
188944	188944	T26G10.4	0	0	0	0	0	0	0.07	0	0	0	0	0	0	0	0	0	0	0	0.05	0	0	0	0	0	0	0	0	0	0	0	1	0	0	0	0	0	0	0	0	0	0	0	0.943433	0	0	0	0
188788	188788	str-43	0	0	0	0	0	0	0	0	0	0	0.07	0	0	0	0	0	0	0	0	0	0	0	0.05	0	0	0	0	0	0	0	0	0	0	0	1	0	0	0	0	0	0	0	0	0	0	0	1.00111
176354	176354	C48B4.12	0	0	0	1.82	1.26	0	0.56	0.14	0	2.99	1.52	0.42	0	0	0	1.4	0.98	0	0.41	0.1	0	2.24	1.14	0.32	0	0	0	13	9	0	4	1	0	21	11	3	0	0	0	13.5956	9.30912	0	3.77373	0.955994	0	20.7484	11.0122
183990	183990	E02C12.11	0	0	0	0	0.3	0	0	0	0	0	0	0	0	0	0	0	0.23	0	0	0	0	0	0	0	0	0	0	0	1	0	0	0	0	0	0	0	0	0	0	0	1.03435	0	0	0	0	0	0
189188	189188	fbxa-131	0	0	0	0	0	0.14	0	0	0	0	0	0.14	0	0	0	0	0	0.11	0	0	0	0	0	0.11	0	0	0	0	0	1	0	0	0	0	0	1	0	0	0	0	0	1.03312	0	0	0	0	0
189437	189437	Y13C8A.1	0	0	0	0	10.39	0	0	0	5.29	0	0	5.05	0	0	0	0	8.04	0	0	0	3.91	0	0	3.88	0	0	0	0	2	0	0	0	1	0	0	1	0	0	0	0	2.06869	0	0	0	0.948123	0	0
184633	184633	sra-27	0	0	0	0	0	0.05	0.05	0	0.05	0	0	0.1	0	0	0	0	0	0.04	0.04	0	0.04	0	0	0.08	0	0	0	0	0	1	1	0	1	0	0	2	0	0	0	0	0	1.03312	0.943433	0	0.948123	0	0
183109	183109	fbxc-14	0	0	0	0.24	0.26	0.66	0	0.12	0	0.19	0.26	0.37	0	0	0	0.19	0.2	0.5	0	0.09	0	0.14	0.19	0.28	0	0	0	4	3	6	0	2	0	3	3	6	0	0	0	4.18325	3.10304	6.19874	0	1.91199	0	2.96406	3.00332
182745	182745	C17H1.2	0	0	0	0	0.13	0	0.13	0	0.13	0.13	0	0.13	0	0	0	0	0.1	0	0.09	0	0.09	0.1	0	0.1	0	0	0	0	1	0	1	0	1	1	0	1	0	0	0	0	1.03435	0	0.943433	0	0.948123	0.988019	0
188719	188719	T22B2.5	0	0	0	0	0	0.09	0	0	0	0.09	0.09	0	0	0	0	0	0	0.07	0	0	0	0.07	0.07	0	0	0	0	0	0	1	0	0	0	1	1	0	0	0	0	0	0	1.03312	0	0	0	0.988019	1.00111
187610	187610	R05D8.11	0	0	0	0	0.1	0	0.1	0	0.1	0	0	0	0	0	0	0	0.08	0	0.07	0	0.07	0	0	0	0	0	0	0	1	0	1	0	1	0	0	0	0	0	0	0	1.03435	0	0.943433	0	0.948123	0	0
54162091	54162091	F55H12.2	0	0	0	0	0	39.64	32.78	0	0	0	0	0	0	0	0	0	0	29.94	24.03	0	0	0	0	0	0	0	0	0	0	1	1	0	0	0	0	0	0	0	0	0	0	1.03312	0.943433	0	0	0	0
4363108	4363108	C01G10.17	0	0	0	1.49	0	3.22	0.74	0.74	2.26	1.54	2.18	1.46	0	0	0	1.15	0	2.43	0.55	0.54	1.67	1.15	1.63	1.12	0	0	0	2	0	4	1	1	3	2	3	2	0	0	0	2.09163	0	4.13249	0.943433	0.955994	2.84437	1.97604	3.00332
3565878	3565878	T02E9.6	0	0	0	0	0	0	0	0	0	0.14	0.07	0	0	0	0	0	0	0	0	0	0	0.1	0.05	0	0	0	0	0	0	0	0	0	0	2	1	0	0	0	0	0	0	0	0	0	0	1.97604	1.00111
353464	353464	srg-28	0	0	0	0.07	0	0	0	0	0	0	0	0	0	0	0	0.05	0	0	0	0	0	0	0	0	0	0	0	1	0	0	0	0	0	0	0	0	0	0	0	1.04581	0	0	0	0	0	0	0
191112	191112	fbxb-21	0	0	0	0.16	0.08	0.08	0	0	0	0.16	0.16	0.24	0	0	0	0.12	0.06	0.06	0	0	0	0.12	0.12	0.18	0	0	0	2	1	1	0	0	0	2	2	3	0	0	0	2.09163	1.03435	1.03312	0	0	0	1.97604	2.00221
185370	185370	F36G9.7	0	0	0	0	0	0	0	0.11	0	0	0	0	0	0	0	0	0	0	0	0.08	0	0	0	0	0	0	0	0	0	0	0	1	0	0	0	0	0	0	0	0	0	0	0	0.955994	0	0	0
190679	190679	tbx-40	0	0	0	0	0.1	0.15	0	0.05	0	0.06	0.05	0.05	0	0	0	0	0.08	0.12	0	0.04	0	0.04	0.04	0.04	0	0	0	0	2	3	0	1	0	1.15	1	1	0	0	0	0	2.06869	3.09937	0	0.955994	0	1.97604	1.00111
3564892	3564892	F09C6.14	0	0	0	0.13	0	0	0	0	0	0.13	0.13	0.26	0	0	0	0.1	0	0	0	0	0	0.1	0.1	0.2	0	0	0	1	0	0	0	0	0	1	1	2	0	0	0	1.04581	0	0	0	0	0	0.988019	1.00111
183232	183232	srh-228	0	0	0	0	0	0	0.03	0.03	0.07	0	0	0	0	0	0	0	0	0	0.03	0.03	0.05	0	0	0	0	0	0	0	0	0	0.5	0.5	1	0	0	0	0	0	0	0	0	0	0.943433	0.955994	0.948123	0	0
184021	184021	nhr-174	0	0	0	0	0	0.06	0	0	0	0.06	0	0	0	0	0	0	0	0.05	0	0	0	0.05	0	0	0	0	0	0	0	1	0	0	0	1	0	0	0	0	0	0	0	1.03312	0	0	0	0.988019	0
189225	189225	sre-35	0	0	0	0.06	0	0	0	0	0	0	0	0	0	0	0	0.05	0	0	0	0	0	0	0	0	0	0	0	1	0	0	0	0	0	0	0	0	0	0	0	1.04581	0	0	0	0	0	0	0
3565111	3565111	nspf-2	0	0	0	0	0	0	0	0	0	1.48	1.37	0	0	0	0	0	0	0	0	0	0	1.11	1.03	0	0	0	0	0	0	0	0	0	0	1	1	0	0	0	0	0	0	0	0	0	0	0.988019	1.00111
182677	182677	C16C8.10	0	0	0	0.62	0.21	0	0	0	0	0.21	0.41	0	0	0	0	0.48	0.16	0	0	0	0	0.16	0.31	0	0	0	0	3	1	0	0	0	0	1	2	0	0	0	0	3.13744	1.03435	0	0	0	0	0.988019	2.00221
190680	190680	irld-59	0	0	0	0	0	0	0	0.06	0	0	0	0	0	0	0	0	0	0	0	0.04	0	0	0	0	0	0	0	0	0	0	0	1	0	0	0	0	0	0	0	0	0	0	0	0.955994	0	0	0
174617	174617	F59B10.6	0	0	0	0.48	0	3.3	0	0	0	0	0	0	0	0	0	0.37	0	2.5	0	0	0	0	0	0	0	0	0	0.7	0	4.45	0	0	0	0	0	0	0	0	0	1.04581	0	5.16561	0	0	0	0	0
187914	187914	R160.5	0	0	0	0.75	0	0	0	0	0	0	0	0	0	0	0	0.57	0	0	0	0	0	0	0	0	0	0	0	1	0	0	0	0	0	0	0	0	0	0	0	1.04581	0	0	0	0	0	0	0
191778	191778	sra-7	0	0	0	0	0	0	0	0.13	0	0	0	0	0	0	0	0	0	0	0	0.09	0	0	0	0	0	0	0	0	0	0	0	2	0	0	0	0	0	0	0	0	0	0	0	1.91199	0	0	0
190353	190353	Y57A10C.10	0	0	0	0.13	0.13	0.14	0	0	0	0.27	0	0.13	0	0	0	0.1	0.1	0.1	0	0	0	0.2	0	0.1	0	0	0	1	1	1	0	0	0	2	0	1	0	0	0	1.04581	1.03435	1.03312	0	0	0	1.97604	0
184099	184099	scl-15	0	0	0	1.81	1.3	0	0.13	0.26	0.26	1.19	1.02	0.26	0	0	0	1.39	1	0	0.1	0.19	0.19	0.89	0.76	0.2	0	0	0	14	10	0	1	2	2	9	8	2	0	0	0	14.6414	10.3435	0	0.943433	1.91199	1.89625	8.89217	8.00885
191881	191881	srh-125	0	0	0	0	0	0	0	0	0	0.07	0	0.07	0	0	0	0	0	0	0	0	0	0.05	0	0.05	0	0	0	0	0	0	0	0	0	1	0	1	0	0	0	0	0	0	0	0	0	0.988019	0
180501	180501	arg-1	0	0	0	0.06	0	0	0	0	0	0	0	0.06	0	0	0	0.05	0	0	0	0	0	0	0	0.05	0	0	0	1	0	0	0	0	0	0	0	1	0	0	0	1.04581	0	0	0	0	0	0	0
184500	184500	F14H8.5	0	0	0	0.12	0	0	0	0	0	0	0	0.34	0	0	0	0.09	0	0	0	0	0	0	0	0.26	0	0	0	1	0	0	0	0	0	0	0	3	0	0	0	1.04581	0	0	0	0	0	0	0
186431	186431	nhr-192	0	0	0	0.06	0.06	0.07	0	0.06	0.06	0	0	0.06	0	0	0	0.05	0.05	0.05	0	0.05	0.05	0	0	0.05	0	0	0	1	1	1	0	1	1	0	0	1	0	0	0	1.04581	1.03435	1.03312	0	0.955994	0.948123	0	0
178579	178579	srj-37	0	0	0	0	0	0	0.07	0	0	0	0	0	0	0	0	0	0	0	0.05	0	0	0	0	0	0	0	0	0	0	0	1	0	0	0	0	0	0	0	0	0	0	0	0.943433	0	0	0	0
6418763	6418763	T01G5.8	0	0	0	1.87	0	0	3.71	0	0	0	0	1.83	0	0	0	1.44	0	0	2.72	0	0	0	0	1.41	0	0	0	1	0	0	2	0	0	0	0	1	0	0	0	1.04581	0	0	1.88687	0	0	0	0
188990	188990	srt-61	0	0	0	0	0	0	0	0.06	0.06	0.12	0	0.06	0	0	0	0	0	0	0	0.04	0.04	0.09	0	0.05	0	0	0	0	0	0	0	1	1	2	0	1	0	0	0	0	0	0	0	0.955994	0.948123	1.97604	0
183411	183411	srh-208	0	0	0	0	0	0	0.03	0.03	0	0	0	0	0	0	0	0	0	0	0.02	0.02	0	0	0	0	0	0	0	0	0	0	1	1	0	0	0	0	0	0	0	0	0	0	0.943433	0.955994	0	0	0
24104780	24104780	M199.136	0	0	0	0	0	0.07	0	0	0	0	0	0	0	0	0	0	0	0.06	0	0	0	0	0	0	0	0	0	0	0	1	0	0	0	0	0	0	0	0	0	0	0	1.03312	0	0	0	0	0
184427	184427	F13E9.9	0	0	0	0.07	0	0	0	0	0	0	0	0	0	0	0	0.05	0	0	0	0	0	0	0	0	0	0	0	1	0	0	0	0	0	0	0	0	0	0	0	1.04581	0	0	0	0	0	0	0
4927032	4927032	M199.9	0	0	0	1.69	1.13	0	0	1.12	0	0.58	0.55	0	0	0	0	1.3	0.87	0	0	0.82	0	0.43	0.41	0	0	0	0	3	2	0	0	2	0	1	1	0	0	0	0	3.13744	2.06869	0	0	1.91199	0	0.988019	1.00111
174228	174228	ZK1290.11	0	0	0	0.8	0.32	0	0.32	0	0.32	1.47	0.79	0	0	0	0	0.62	0.25	0	0.24	0	0.24	1.1	0.59	0	0	0	0	5	2	0	2	0	2	9	5	0	0	0	0	5.22906	2.06869	0	1.88687	0	1.89625	8.89217	5.00553
187263	187263	K10D2.7	0	0	0	0	0	0	0	0	0.1	0	0	0	0	0	0	0	0	0	0	0	0.07	0	0	0	0	0	0	0	0	0	0	0	0.25	0	0	0	0	0	0	0	0	0	0	0	0.948123	0	0
184507	184507	srd-50	0	0	0	0	0	0.07	0.07	0.07	0.07	0.07	0	0.07	0	0	0	0	0	0.05	0.05	0.05	0.05	0.05	0	0.05	0	0	0	0	0	1	1	1	1	1	0	1	0	0	0	0	0	1.03312	0.943433	0.955994	0.948123	0.988019	0
187975	187975	lgc-16	0	0	0	0	0	0	0	0	0	0.03	0	0.05	0	0	0	0	0	0	0	0	0	0.02	0	0.04	0	0	0	0	0	0	0	0	0	0.5	0	1	0	0	0	0	0	0	0	0	0	0.988019	0
189969	189969	irld-17	0	0	0	0	0	0	0.09	0	0	0	0	0	0	0	0	0	0	0	0.06	0	0	0	0	0	0	0	0	0	0	0	2	0	0	0	0	0	0	0	0	0	0	0	1.88687	0	0	0	0
187652	187652	srsx-21	0	0	0	0	0.08	0.08	0	0.08	0	0	0.08	0.08	0	0	0	0	0.06	0.06	0	0.06	0	0	0.06	0.06	0	0	0	0	1	1	0	1	0	0	1	1	0	0	0	0	1.03435	1.03312	0	0.955994	0	0	1.00111
183333	183333	C39B10.4	0	0	0	0	0	0	0	0.44	0	0	0	0	0	0	0	0	0	0	0	0.32	0	0	0	0	0	0	0	0	0	0	0	1	0	0	0	0	0	0	0	0	0	0	0	0.955994	0	0	0
3565021	3565021	srz-102	0	0	0	0	0	0	0	0	0	0.07	0	0	0	0	0	0	0	0	0	0	0	0.05	0	0	0	0	0	0	0	0	0	0	0	1	0	0	0	0	0	0	0	0	0	0	0	0.988019	0
6418614	6418614	Y71F9AM.8	0	0	0	0	0	0	0	0.68	0	0	0	0	0	0	0	0	0	0	0	0.49	0	0	0	0	0	0	0	0	0	0	0	1	0	0	0	0	0	0	0	0	0	0	0	0.955994	0	0	0
182664	182664	math-5	0	0	0	0	0	0	0	0	0	0.09	0	0	0	0	0	0	0	0	0	0	0	0.07	0	0	0	0	0	0	0	0	0	0	0	1	0	0	0	0	0	0	0	0	0	0	0	0.988019	0
259688	259688	C18A3.9	0	0	0	0.44	0	0	0	0	0.44	0	0.43	0	0	0	0	0.34	0	0	0	0	0.33	0	0.32	0	0	0	0	1	0	0	0	0	1	0	1	0	0	0	0	1.04581	0	0	0	0	0.948123	0	1.00111
13188641	13188641	Y39A3B.7	0	0	0	0	0.18	0	0	0	0	0	0	0	0	0	0	0	0.14	0	0	0	0	0	0	0	0	0	0	0	1	0	0	0	0	0	0	0	0	0	0	0	1.03435	0	0	0	0	0	0
185837	185837	F46B3.15	0	0	0	0.19	0	0	0	0	0	0	0	0	0	0	0	0.15	0	0	0	0	0	0	0	0	0	0	0	1	0	0	0	0	0	0	0	0	0	0	0	1.04581	0	0	0	0	0	0	0
4927043	4927043	R01H2.8	0	0	0	0.16	0.31	0	0.16	0	0.16	0.32	0.15	0	0	0	0	0.12	0.24	0	0.12	0	0.12	0.24	0.12	0	0	0	0	1	2	0	1	0	1	2	1	0	0	0	0	1.04581	2.06869	0	0.943433	0	0.948123	1.97604	1.00111
191273	191273	srh-209	0	0	0	0	0.07	0	0	0	0	0	0	0	0	0	0	0	0.05	0	0	0	0	0	0	0	0	0	0	0	1	0	0	0	0	0	0	0	0	0	0	0	1.03435	0	0	0	0	0	0
192025	192025	str-185	0	0	0	0	0	0	0	0.05	0	0.09	0	0.04	0	0	0	0	0	0	0	0.03	0	0.07	0	0.03	0	0	0	0	0	0	0	1	0	2	0	1	0	0	0	0	0	0	0	0.955994	0	1.97604	0
4363019	4363019	F59A6.11	0	0	0	0	0	0	0	0	0	0.08	0	0	0	0	0	0	0	0	0	0	0	0.06	0	0	0	0	0	0	0	0	0	0	0	1	0	0	0	0	0	0	0	0	0	0	0	0.988019	0
185387	185387	F36H5.9	0	0	0	0	0	0	0	0	0	0	0.92	0	0	0	0	0	0	0	0	0	0	0	0.69	0	0	0	0	0	0	0	0	0	0	0	1	0	0	0	0	0	0	0	0	0	0	0	1.00111
183631	183631	ets-8	0	0	0	0	0	0.21	0	0	0	0	0.2	0	0	0	0	0	0	0.16	0	0	0	0	0.15	0	0	0	0	0	0	2	0	0	0	0	2	0	0	0	0	0	0	2.06625	0	0	0	0	2.00221
191284	191284	tag-4	0	0	0	0	0	0	0.12	0	0	0	0	0	0	0	0	0	0	0	0.09	0	0	0	0	0	0	0	0	0	0	0	1	0	0	0	0	0	0	0	0	0	0	0	0.943433	0	0	0	0
3565438	3565438	F42D1.4	0	0	0	0.29	0	0	0	0.29	0	0.29	0	0.28	0	0	0	0.22	0	0	0	0.21	0	0.22	0	0.22	0	0	0	1	0	0	0	1	0	1	0	1	0	0	0	1.04581	0	0	0	0.955994	0	0.988019	0
183668	183668	sre-55	0	0	0	0	0	0	0	0	0	0	0.06	0	0	0	0	0	0	0	0	0	0	0	0.05	0	0	0	0	0	0	0	0	0	0	0	1	0	0	0	0	0	0	0	0	0	0	0	1.00111
182098	182098	srbc-36	0	0	0	0.08	0	0	0	0	0	0	0	0	0	0	0	0.06	0	0	0	0	0	0	0	0	0	0	0	1	0	0	0	0	0	0	0	0	0	0	0	1.04581	0	0	0	0	0	0	0
190448	190448	srh-116	0	0	0	0.06	0	0	0	0.06	0	0.07	0	0	0	0	0	0.05	0	0	0	0.05	0	0.05	0	0	0	0	0	1	0	0	0	1	0	1	0	0	0	0	0	1.04581	0	0	0	0.955994	0	0.988019	0
185077	185077	F28F9.2	0	0	0	0.36	0	0.37	0	0.36	0	0	0.35	0	0	0	0	0.27	0	0.28	0	0.26	0	0	0.26	0	0	0	0	1	0	1	0	1	0	0	1	0	0	0	0	1.04581	0	1.03312	0	0.955994	0	0	1.00111
185564	185564	F40G12.4	0	0	0	0	0	0	0	0	0	0	0.08	0	0	0	0	0	0	0	0	0	0	0	0.06	0	0	0	0	0	0	0	0	0	0	0	1	0	0	0	0	0	0	0	0	0	0	0	1.00111
189554	189554	srh-32	0	0	0	0	0	0	0.07	0	0.07	0	0	0	0	0	0	0	0	0	0.05	0	0.05	0	0	0	0	0	0	0	0	0	1	0	1	0	0	0	0	0	0	0	0	0	0.943433	0	0.948123	0	0
184331	184331	F11A5.4	0	0	0	0.15	0	0	0	0	0.15	0	0.14	0	0	0	0	0.11	0	0	0	0	0.11	0	0.11	0	0	0	0	1	0	0	0	0	1	0	1	0	0	0	0	1.04581	0	0	0	0	0.948123	0	1.00111
28661652	28661652	K09D9.14	0	0	0	0	0	0	0.08	0	0	0	0	0	0	0	0	0	0	0	0.06	0	0	0	0	0	0	0	0	0	0	0	1	0	0	0	0	0	0	0	0	0	0	0	0.943433	0	0	0	0
190998	190998	Y116A8C.11	0	0	0	0	0	0	0	0	0	0.07	0	0	0	0	0	0	0	0	0	0	0	0.05	0	0	0	0	0	0	0	0	0	0	0	1	0	0	0	0	0	0	0	0	0	0	0	0.988019	0
189296	189296	W08E12.9	0	0	0	0	0	0	0	0	0	0	1.14	0	0	0	0	0	0	0	0	0	0	0	0.85	0	0	0	0	0	0	0	0	0	0	0	1	0	0	0	0	0	0	0	0	0	0	0	1.00111
184833	184833	sri-47	0	0	0	0.13	0.07	0	0	0.13	0	0.07	0	0	0	0	0	0.1	0.05	0	0	0.1	0	0.05	0	0	0	0	0	2	1	0	0	2	0	1	0	0	0	0	0	2.09163	1.03435	0	0	1.91199	0	0.988019	0
186544	186544	sdz-23	0	0	0	0	0	0.09	0	0	0	0	0	0.09	0	0	0	0	0	0.07	0	0	0	0	0	0.07	0	0	0	0	0	1	0	0	0	0	0	1	0	0	0	0	0	1.03312	0	0	0	0	0
3565847	3565847	ZK666.12	0	0	0	0	0	0	0	0.22	0	0	0	0	0	0	0	0	0	0	0	0.16	0	0	0	0	0	0	0	0	0	0	0	1	0	0	0	0	0	0	0	0	0	0	0	0.955994	0	0	0
185414	185414	srw-4	0	0	0	0	0	0	0	0	0	0	0.06	0.06	0	0	0	0	0	0	0	0	0	0	0.05	0.05	0	0	0	0	0	0	0	0	0	0	1	1	0	0	0	0	0	0	0	0	0	0	1.00111
189561	189561	sqst-4	0	0	0	0	0	0	0.16	0	0	0	0.16	0	0	0	0	0	0	0	0.12	0	0	0	0.12	0	0	0	0	0	0	0	1	0	0	0	1	0	0	0	0	0	0	0	0.943433	0	0	0	1.00111
188089	188089	T05A8.2	0	0	0	0	0	0	0.09	0	0	0	0	0	0	0	0	0	0	0	0.07	0	0	0	0	0	0	0	0	0	0	0	1	0	0	0	0	0	0	0	0	0	0	0	0.943433	0	0	0	0
191010	191010	Y116F11A.3	0	0	0	0	0.32	0	0	0	0	0.66	0	0	0	0	0	0	0.25	0	0	0	0	0.5	0	0	0	0	0	0	1	0	0	0	0	2	0	0	0	0	0	0	1.03435	0	0	0	0	1.97604	0
191619	191619	ceh-28	0	0	0	0	0	0	0	0	0	0.23	0	0	0	0	0	0	0	0	0	0	0	0.17	0	0	0	0	0	0	0	0	0	0	0	2	0	0	0	0	0	0	0	0	0	0	0	1.97604	0
13212672	13212672	R02F11.9	0	0	0	0.14	0	0	0.14	0.14	0.14	0	0.14	0	0	0	0	0.11	0	0	0.11	0.1	0.11	0	0.1	0	0	0	0	1	0	0	1	1	1	0	1	0	0	0	0	1.04581	0	0	0.943433	0.955994	0.948123	0	1.00111
184936	184936	F25H2.3	0	0	0	0	0.06	0	0	0	0	0	0	0	0	0	0	0	0.05	0	0	0	0	0	0	0	0	0	0	0	1	0	0	0	0	0	0	0	0	0	0	0	1.03435	0	0	0	0	0	0
3565312	3565312	Y49F6B.13	0	0	0	0.25	0.5	0	0	0	0.25	0	0	0.49	0	0	0	0.19	0.38	0	0	0	0.18	0	0	0.38	0	0	0	1	2	0	0	0	1	0	0	2	0	0	0	1.04581	2.06869	0	0	0	0.948123	0	0
182556	182556	C13A2.9	0	0	0	0	0	0	0	0	0	0	0.07	0	0	0	0	0	0	0	0	0	0	0	0.05	0	0	0	0	0	0	0	0	0	0	0	1	0	0	0	0	0	0	0	0	0	0	0	1.00111
185927	185927	srt-38	0	0	0	0.07	0.07	0	0	0	0	0	0	0	0	0	0	0.05	0.05	0	0	0	0	0	0	0	0	0	0	1	1	0	0	0	0	0	0	0	0	0	0	1.04581	1.03435	0	0	0	0	0	0
189018	189018	srj-11	0	0	0	0	0.07	0	0	0	0	0.07	0.07	0	0	0	0	0	0.05	0	0	0	0	0.05	0.05	0	0	0	0	0	1	0	0	0	0	1	1	0	0	0	0	0	1.03435	0	0	0	0	0.988019	1.00111
186210	186210	col-9	0	0	0	0.07	0	0	0	0.14	0	0.07	0	0	0	0	0	0.05	0	0	0	0.1	0	0.05	0	0	0	0	0	1	0	0	0	2	0	1	0	0	0	0	0	1.04581	0	0	0	1.91199	0	0.988019	0
353474	353474	srg-56	0	0	0	0	0	0	0.07	0.15	0.15	0	0	0	0	0	0	0	0	0	0.05	0.11	0.11	0	0	0	0	0	0	0	0	0	1	2	2	0	0	0	0	0	0	0	0	0	0.943433	1.91199	1.89625	0	0
24105306	24105306	ZK993.5	0	0	0	0	0	0	0.09	0	0.05	0	0.05	0	0	0	0	0	0	0	0.07	0	0.03	0	0.03	0	0	0	0	0	0	0	2	0	1	0	1	0	0	0	0	0	0	0	1.88687	0	0.948123	0	1.00111
184157	184157	F07G11.2	0	0	0	0	0	0	0	0	0	0	0.09	0	0	0	0	0	0	0	0	0	0	0	0.07	0	0	0	0	0	0	0	0	0	0	0	1	0	0	0	0	0	0	0	0	0	0	0	1.00111
189578	189578	Y32G9A.5	0	0	0	0	0	0	0.17	0	0	0	0.17	0.08	0	0	0	0	0	0	0.12	0	0	0	0.12	0.06	0	0	0	0	0	0	2	0	0	0	2	1	0	0	0	0	0	0	1.88687	0	0	0	2.00221
189011	189011	T28A11.4	0	0	0	0	0	0	0	0	0	0	0.37	0	0	0	0	0	0	0	0	0	0	0	0.28	0	0	0	0	0	0	0	0	0	0	0	1	0	0	0	0	0	0	0	0	0	0	0	1.00111
187600	187600	R05C11.2	0	0	0	0.04	0	0	0.04	0	0.04	0	0	0.04	0	0	0	0.03	0	0	0.03	0	0.03	0	0	0.03	0	0	0	1	0	0	1	0	1	0	0	1	0	0	0	1.04581	0	0	0.943433	0	0.948123	0	0
182616	182616	C14E2.4	0	0	0	0.06	0	0	0	0.06	0.12	0.18	0	0	0	0	0	0.04	0	0	0	0.04	0.09	0.13	0	0	0	0	0	1	0	0	0	1	2	3	0	0	0	0	0	1.04581	0	0	0	0.955994	1.89625	2.96406	0
187575	187575	srd-42	0	0	0	0.15	0	0	0.15	0	0.07	0	0	0.07	0	0	0	0.11	0	0	0.11	0	0.05	0	0	0.06	0	0	0	2	0	0	2	0	1	0	0	1	0	0	0	2.09163	0	0	1.88687	0	0.948123	0	0
13197020	13197020	F17E9.16	0	0	0	0	0.23	0	0	0	0	0.24	0.23	0	0	0	0	0	0.18	0	0	0	0	0.18	0.17	0	0	0	0	0	1	0	0	0	0	1	1	0	0	0	0	0	1.03435	0	0	0	0	0.988019	1.00111
186782	186782	irld-39	0	0	0	0	0.04	0	0.04	0	0	0.04	0	0.04	0	0	0	0	0.03	0	0.03	0	0	0.03	0	0.03	0	0	0	0	1	0	1	0	0	1	0	1	0	0	0	0	1.03435	0	0.943433	0	0	0.988019	0
3565807	3565807	Y45F10D.15	0	0	0	0.15	0.08	0	0.15	0.16	0	0.08	0	0.38	0	0	0	0.12	0.06	0	0.11	0.11	0	0.06	0	0.3	0	0	0	2	1	0	2	2	0	1	0	5	0	0	0	2.09163	1.03435	0	1.88687	1.91199	0	0.988019	0
259533	259533	C18D11.6	0	0	0	0	0	0	0.93	1.85	0.93	0.47	0.45	0.45	0	0	0	0	0	0	0.68	1.35	0.69	0.36	0.34	0.35	0	0	0	0	0	0	2	4	2	1	1	1	0	0	0	0	0	0	1.88687	3.82398	1.89625	0.988019	1.00111
6418774	6418774	T19B10.12	0	0	0	0	0	0	0	0	0	28.77	0	0	0	0	0	0	0	0	0	0	0	21.55	0	0	0	0	0	0	0	0	0	0	0	1	0	0	0	0	0	0	0	0	0	0	0	0.988019	0
3565496	3565496	sre-46	0	0	0	0	0	0.06	0.06	0	0	0	0	0.06	0	0	0	0	0	0.05	0.04	0	0	0	0	0.05	0	0	0	0	0	1	1	0	0	0	0	1	0	0	0	0	0	1.03312	0.943433	0	0	0	0
182770	182770	srbc-9	0	0	0	0	0.07	0	0	0	0	0	0	0.07	0	0	0	0	0.05	0	0	0	0	0	0	0.05	0	0	0	0	1	0	0	0	0	0	0	1	0	0	0	0	1.03435	0	0	0	0	0	0
181895	181895	B0281.1	0	0	0	0	0	0.26	0	0	0	0	0	0.25	0	0	0	0	0	0.19	0	0	0	0	0	0.19	0	0	0	0	0	1	0	0	0	0	0	1	0	0	0	0	0	1.03312	0	0	0	0	0
184422	184422	F13E9.4	0	0	0	0	0	0	0	0	0	0.05	0	0	0	0	0	0	0	0	0	0	0	0.04	0	0	0	0	0	0	0	0	0	0	0	1	0	0	0	0	0	0	0	0	0	0	0	0.988019	0
186509	186509	irld-36	0	0	0	0	0	0	0	0	0	0.04	0.04	0	0	0	0	0	0	0	0	0	0	0.03	0.03	0	0	0	0	0	0	0	0	0	0	1	1	0	0	0	0	0	0	0	0	0	0	0.988019	1.00111
182657	182657	math-13	0	0	0	0	0	0	0	0	0.09	0	0	0	0	0	0	0	0	0	0	0	0.07	0	0	0	0	0	0	0	0	0	0	0	1	0	0	0	0	0	0	0	0	0	0	0	0.948123	0	0
189544	189544	Y26D4A.3	0	0	0	0.15	0.15	0	0.15	0	0.45	0	0	0	0	0	0	0.12	0.12	0	0.11	0	0.33	0	0	0	0	0	0	1	1	0	1	0	3	0	0	0	0	0	0	1.04581	1.03435	0	0.943433	0	2.84437	0	0
13216397	13216397	F58D12.5	0	0	0	0	0	0	0	0	0	0	0	0.06	0	0	0	0	0	0	0	0	0	0	0	0.04	0	0	0.02	0	0	0	0	0	0	0	0	0.5	0	0	0.990733	0	0	0	0	0	0	0	0
13206884	13206884	Y105C5A.1269	0	0	0	0	0	0	0	0	0	0	0.24	0	0	0	0	0	0	0	0	0	0	0	0.18	0	0	0	0	0	0	0	0	0	0	0	1	0	0	0	0	0	0	0	0	0	0	0	1.00111
187140	187140	K08C9.6	0	0	0	0.2	0	0	0.41	0	0	0	0	0	0	0	0	0.16	0	0	0.3	0	0	0	0	0	0	0	0	1	0	0	2	0	0	0	0	0	0	0	0	1.04581	0	0	1.88687	0	0	0	0
183445	183445	srw-139	0	0	0	0	0	0	0	0.06	0	0	0	0	0	0	0	0	0	0	0	0.04	0	0	0	0	0	0	0	0	0	0	0	1	0	0	0	0	0	0	0	0	0	0	0	0.955994	0	0	0
182301	182301	srh-219	0	0	0	0	0	0	0	0	0	0	0	0.05	0	0	0	0	0	0	0	0	0	0	0	0.04	0	0	0	0	0	0	0	0	0	0	0	1	0	0	0	0	0	0	0	0	0	0	0
191801	191801	srd-11	0	0	0	0	0.05	0.05	0.1	0.1	0	0	0	0.05	0	0	0	0	0.04	0.04	0.07	0.07	0	0	0	0.04	0	0	0	0	1	1	2	2	0	0	0	1	0	0	0	0	1.03435	1.03312	1.88687	1.91199	0	0	0
24104549	24104549	F37B4.15	0	0	0	14.65	0	0	0	0	0	0	0	0	0	0	0	11.28	0	0	0	0	0	0	0	0	0	0	0	1	0	0	0	0	0	0	0	0	0	0	0	1.04581	0	0	0	0	0	0	0
179085	179085	C33G8.13	0	0	0	0	0	0.06	0	0.11	0.06	0	0	0	0	0	0	0	0	0.04	0	0.08	0.04	0	0	0	0	0	0	0	0	1	0	2	1	0	0	0	0	0	0	0	0	1.03312	0	1.91199	0.948123	0	0
182811	182811	C23F12.3	0	0	0	0	0.21	0.21	0.42	0.21	0.41	0.63	0	0	0	0	0	0	0.16	0.16	0.3	0.15	0.31	0.47	0	0	0	0	0	0	1	1	2	1	2	3	0	0	0	0	0	0	1.03435	1.03312	1.88687	0.955994	1.89625	2.96406	0
24104419	24104419	F10G2.10	0	0	0	0	0	0	0	0	0	0	0.3	0	0	0	0	0	0	0	0	0	0	0	0.23	0	0	0	0	0	0	0	0	0	0	0	1	0	0	0	0	0	0	0	0	0	0	0	1.00111
191118	191118	srw-97	0	0	0	0	0	0.06	0	0	0.06	0.06	0	0.06	0	0	0	0	0	0.05	0	0	0.04	0.05	0	0.05	0	0	0	0	0	1	0	0	1	1	0	1	0	0	0	0	0	1.03312	0	0	0.948123	0.988019	0
183494	183494	C45H4.13	0	0	0	0	0	0	0	0	0.09	0	0	0	0	0	0	0	0	0	0	0	0.07	0	0	0	0	0	0	0	0	0	0	0	1	0	0	0	0	0	0	0	0	0	0	0	0.948123	0	0
184545	184545	F15G9.2	0	0	0	0	0.13	0.06	0.06	0	0.06	0	0	0	0	0	0	0	0.1	0.05	0.05	0	0.05	0	0	0	0	0	0	0	2	1	1	0	1	0	0	0	0	0	0	0	2.06869	1.03312	0.943433	0	0.948123	0	0
185849	185849	F46E10.3	0	0	0	0	0	0.16	0	0	0	0	0.15	0	0	0	0	0	0	0.12	0	0	0	0	0.11	0	0	0	0	0	0	1	0	0	0	0	1	0	0	0	0	0	0	1.03312	0	0	0	0	1.00111
189650	189650	srt-52	0	0	0	0	0	0	0	0	0	0	0.07	0	0	0	0	0	0	0	0	0	0	0	0.05	0	0	0	0	0	0	0	0	0	0	0	1	0	0	0	0	0	0	0	0	0	0	0	1.00111
190746	190746	Y81B9A.3	0	0	0	0	0	0	0	0	0	0	0	0.97	0	0	0	0	0	0	0	0	0	0	0	0.74	0	0	0	0	0	0	0	0	0	0	0	1	0	0	0	0	0	0	0	0	0	0	0
184149	184149	dgn-3	0	0	0	0	0.11	0.11	0.11	0	0	0	0	0	0	0	0	0	0.08	0.08	0.08	0	0	0	0	0	0	0	0	0	1	1	1	0	0	0	0	0	0	0	0	0	1.03435	1.03312	0.943433	0	0	0	0
187384	187384	M01G12.7	0	0	0	0	0.09	0.05	0	0	0	0	0.04	0	0	0	0	0	0.07	0.03	0	0	0	0	0.03	0	0	0	0	0	2	1	0	0	0	0	1	0	0	0	0	0	2.06869	1.03312	0	0	0	0	1.00111
183412	183412	C43D7.7	0	0	0	0	0	0.17	0	0.17	0.17	0	0	0.34	0	0	0	0	0	0.13	0	0.12	0.12	0	0	0.26	0	0	0	0	0	1	0	1	1	0	0	2	0	0	0	0	0	1.03312	0	0.955994	0.948123	0	0
186714	186714	scl-12	0	0	0	0	0	0.35	0	0	0	0	0	0	0	0	0	0	0	0.27	0	0	0	0	0	0	0	0	0	0	0	3	0	0	0	0	0	0	0	0	0	0	0	3.09937	0	0	0	0	0
24104606	24104606	F49F1.15	0	0	0	0	0	0	0	0	0	0	0	0	0	0	0	0	0	0	0	0	0	0	0	0	0	0	0	0	1	0	0	0	0	1	0	0	0	0	0	0	1.03435	0	0	0	0	0.988019	0
191187	191187	srw-10	0	0	0	0	0	0	0.42	0.06	0.06	0.06	0	0	0	0	0	0	0	0	0.3	0.04	0.04	0.04	0	0	0	0	0	0	0	0	7	1	1	1	0	0	0	0	0	0	0	0	6.60403	0.955994	0.948123	0.988019	0
3565668	3565668	srb-13	0	0	0	0.13	0	0	0.07	0	0	0	0	0.07	0	0	0	0.1	0	0	0.05	0	0	0	0	0.05	0	0	0	2	0	0	1	0	0	0	0	1	0	0	0	2.09163	0	0	0.943433	0	0	0	0
6418756	6418756	R02D5.9	0	0	0	1.96	0	0	0	0.86	0	0	0.73	0	0	0	0	1.51	0	0	0	0.63	0	0	0.54	0	0	0	0	1.83	0	0	0	0.81	0	0	0.7	0	0	0	0	2.09163	0	0	0	0.955994	0	0	1.00111
34700613	34700613	C27H5.12	0	0	0	0.99	0	0.53	0	0.49	0	0.51	0.48	1.94	0	0	0	0.76	0	0.4	0	0.36	0	0.38	0.36	1.49	0	0	0	2	0	1	0	1	0	1	1	4	0	0	0	2.09163	0	1.03312	0	0.955994	0	0.988019	1.00111
42101341	42101341	F07G6.12	0	0	0	0	0	0	0	0	0	0	3.12	0	0	0	0	0	0	0	0	0	0	0	2.33	0	0	0	0	0	0	0	0	0	0	0	1	0	0	0	0	0	0	0	0	0	0	0	1.00111
186239	186239	F54D12.2	0	0	0	0	0	0	0	0	0	0.07	0	0	0	0	0	0	0	0	0	0	0	0.05	0	0	0	0	0	0	0	0	0	0	0	1	0	0	0	0	0	0	0	0	0	0	0	0.988019	0
13218279	13218279	Y69H2.17	0	0	0	0	0	0	0.12	0	0	0	0.12	0.12	0	0	0	0	0	0	0.09	0	0	0	0.09	0.09	0	0	0	0	0	0	1	0	0	0	1	1	0	0	0	0	0	0	0.943433	0	0	0	1.00111
183529	183529	sre-21	0	0	0	0	0	0	0	0	0.06	0.06	0	0	0	0	0	0	0	0	0	0	0.05	0.05	0	0	0	0	0	0	0	0	0	0	1	1	0	0	0	0	0	0	0	0	0	0	0.948123	0.988019	0
187210	187210	K09D9.3	0	0	0	0	0	0	0	0	0.08	0	0.08	0	0	0	0	0	0	0	0	0	0.06	0	0.06	0	0	0	0	0	0	0	0	0	1	0	1	0	0	0	0	0	0	0	0	0	0.948123	0	1.00111
189179	189179	W04A4.3	0	0	0	0.27	0	0	0	0	0	0	0	0	0	0	0	0.2	0	0	0	0	0	0	0	0	0	0	0	1	0	0	0	0	0	0	0	0	0	0	0	1.04581	0	0	0	0	0	0	0
188243	188243	T07G12.4	0	0	0	0	0	0	0	0	0.06	0	0	0	0	0	0	0	0	0	0	0	0.04	0	0	0	0	0	0	0	0	0	0	0	1.6	0	0	0	0	0	0	0	0	0	0	0	1.89625	0	0
189762	189762	sre-48	0	0	0	0.12	0	0	0	0	0	0	0.06	0	0	0	0	0.09	0	0	0	0	0	0	0.04	0	0	0	0	2	0	0	0	0	0	0	1	0	0	0	0	2.09163	0	0	0	0	0	0	1.00111
189930	189930	srj-55	0	0	0	0	0	0	0	0	0	0.07	0.07	0	0	0	0	0	0	0	0	0	0	0.05	0.05	0	0	0	0	0	0	0	0	0	0	1	1	0	0	0	0	0	0	0	0	0	0	0.988019	1.00111
188968	188968	T27A8.3	0	0	0	0	0	0	0	0	0	0	0	0.18	0	0	0	0	0	0	0	0	0	0	0	0.14	0	0	0	0	0	0	0	0	0	0	0	1	0	0	0	0	0	0	0	0	0	0	0
3565790	3565790	F59A6.10	0	0	0	0.22	0	0	0.68	0.23	0.23	0.69	0	0	0	0	0	0.17	0	0	0.5	0.16	0.17	0.52	0	0	0	0	0	1	0	0	3	1	1	3	0	0	0	0	0	1.04581	0	0	2.8303	0.955994	0.948123	2.96406	0
186635	186635	F59F5.4	0	0	0	0	0	0.24	0	0.23	0	0	0	0	0	0	0	0	0	0.18	0	0.17	0	0	0	0	0	0	0	0	0	1	0	1	0	0	0	0	0	0	0	0	0	1.03312	0	0.955994	0	0	0
189936	189936	srbc-81	0	0	0	0	0	0	0	0	0	0	0.04	0	0	0	0	0	0	0	0	0	0	0	0.03	0	0	0	0	0	0	0	0	0	0	0	0.5	0	0	0	0	0	0	0	0	0	0	0	1.00111
187174	187174	srh-293	0	0	0	0	0	0	0	0	0	0	0.07	0	0	0	0	0	0	0	0	0	0	0	0.05	0	0	0	0	0	0	0	0	0	0	0	1	0	0	0	0	0	0	0	0	0	0	0	1.00111
13187149	13187149	W02B12.16	0	0	0	0.37	0	0.39	0	0.37	0.37	2.26	1.08	0	0	0	0	0.28	0	0.29	0	0.27	0.27	1.69	0.81	0	0	0	0	1	0	1	0	1	1	6	3	0	0	0	0	1.04581	0	1.03312	0	0.955994	0.948123	5.92811	3.00332
191872	191872	srh-78	0	0	0	0	0	0	0	0	0.06	0.06	0	0	0	0	0	0	0	0	0	0	0.04	0.05	0	0	0	0	0	0	0	0	0	0	1	1	0	0	0	0	0	0	0	0	0	0	0.948123	0.988019	0
191316	191316	tmem-17	0	0	0	0	0	0	0	0	0	0	0.28	0.28	0	0	0	0	0	0	0	0	0	0	0.21	0.22	0	0	0	0	0	0	0	0	0	0	1	1	0	0	0	0	0	0	0	0	0	0	1.00111
183692	183692	srt-8	0	0	0	0	0	0	0	0.07	0	0	0	0	0	0	0	0	0	0	0	0.05	0	0	0	0	0	0	0	0	0	0	0	1	0	0	0	0	0	0	0	0	0	0	0	0.955994	0	0	0
3565377	3565377	nspf-3	0	0	0	2.84	4.27	0	0	1.41	2.88	4.45	6.87	0	0	0	0	2.18	3.31	0	0	1.03	2.13	3.34	5.13	0	0	0	0	2	3	0	0	1	2	3	5	0	0	0	0	2.09163	3.10304	0	0	0.955994	1.89625	2.96406	5.00553
24104717	24104717	K04A8.19	0	0	0	0	0	0	1.97	0	0	0	0	0	0	0	0	0	0	0	1.45	0	0	0	0	0	0	0	0	0	0	0	1	0	0	0	0	0	0	0	0	0	0	0	0.943433	0	0	0	0
188638	188638	srab-22	0	0	0	0.07	0	0	0	0	0	0	0	0	0	0	0	0.05	0	0	0	0	0	0	0	0	0	0	0	1	0	0	0	0	0	0	0	0	0	0	0	1.04581	0	0	0	0	0	0	0
3564820	3564820	srbc-60	0	0	0	0.11	0	0	0.17	0	0	0	0	0	0	0	0	0.09	0	0	0.12	0	0	0	0	0	0	0	0	1.37	0	0	2	0	0	0	0	0	0	0	0	2.09163	0	0	1.88687	0	0	0	0
186511	186511	nhx-6	0	0	0	0.03	0	0	0	0	0	0	0.09	0.04	0	0	0	0.02	0	0	0	0	0	0	0.07	0.03	0	0	0	1	0	0	0	0	0	0	3	1	0	0	0	1.04581	0	0	0	0	0	0	3.00332
191335	191335	pqn-97	0	0	0	0	0	0	0	0	0.16	0	0	0.16	0	0	0	0	0	0	0	0	0.12	0	0	0.12	0	0	0	0	0	0	0	0	1	0	0	1	0	0	0	0	0	0	0	0	0.948123	0	0
191851	191851	srh-30	0	0	0	0.05	0.05	0.05	0.05	0	0.11	0.05	0.11	0.11	0	0	0	0.04	0.04	0.04	0.04	0	0.08	0.04	0.08	0.08	0	0	0	1	1	1	1	0	2	1	2	2	0	0	0	1.04581	1.03435	1.03312	0.943433	0	1.89625	0.988019	2.00221
191177	191177	srbc-44	0	0	0	0	0	0	0	0	0	0	0	0.08	0	0	0	0	0	0	0	0	0	0	0	0.06	0	0	0	0	0	0	0	0	0	0	0	1	0	0	0	0	0	0	0	0	0	0	0
4363006	4363006	pals-15	0	0	0	0	0	0	0.06	0	0	0	0	0	0	0	0	0	0	0	0.04	0	0	0	0	0	0	0	0	0	0	0	1	0	0	0	0	0	0	0	0	0	0	0	0.943433	0	0	0	0
6418820	6418820	nhr-291	0	0	0	0	0	0.06	0	0	0	0	0	0	0	0	0	0	0	0.05	0	0	0	0	0	0	0	0	0	0	0	1	0	0	0	0	0	0	0	0	0	0	0	1.03312	0	0	0	0	0
188380	188380	T10D4.19	0	0	0	0.17	0	0	0	0.17	0	0.17	0	0	0	0	0	0.13	0	0	0	0.12	0	0.13	0	0	0	0	0	1	0	0	0	1	0	1	0	0	0	0	0	1.04581	0	0	0	0.955994	0	0.988019	0
186973	186973	K04A8.21	0	0	0	0	0	0	0	0.35	0	0	1.36	0	0	0	0	0	0	0	0	0.25	0	0	1.01	0	0	0	0	0	0	0	0	1	0	0	4	0	0	0	0	0	0	0	0	0.955994	0	0	4.00442
185459	185459	F38C2.1	0	0	0	0	0.61	0	0	0	0	0	0	0	0	0	0	0	0.47	0	0	0	0	0	0	0	0	0	0	0	1	0	0	0	0	0	0	0	0	0	0	0	1.03435	0	0	0	0	0	0
188840	188840	T24C2.3	0	0	0	0	0	0	0	0	0	0	0.08	0	0	0	0	0	0	0	0	0	0	0	0.06	0	0	0	0	0	0	0	0	0	0	0	1	0	0	0	0	0	0	0	0	0	0	0	1.00111
189480	189480	Y19D10A.1	0	0	0	0	0.03	0	0	0	0	0	0	0.03	0	0	0	0	0.02	0	0	0	0	0	0	0.02	0	0	0	0	0.5	0	0	0	0	0	0	0.5	0	0	0	0	1.03435	0	0	0	0	0	0
184347	184347	F11D5.6	0	0	0	0	0	0.6	0.56	0	0	0	0	0	0	0	0	0	0	0.45	0.41	0	0	0	0	0	0	0	0	0	0	1	1	0	0	0	0	0	0	0	0	0	0	1.03312	0.943433	0	0	0	0
13181508	13181508	C41G7.15	0	0	0	0	0	0	0.71	0	0	0	0	0	0	0	0	0	0	0	0.52	0	0	0	0	0	0	0	0	0	0	0	1	0	0	0	0	0	0	0	0	0	0	0	0.943433	0	0	0	0
184398	184398	nhr-118	0	0	0	0	0	0	0	0	0	0.06	0	0	0	0	0	0	0	0	0	0	0	0.05	0	0	0	0	0	0	0	0	0	0	0	1	0	0	0	0	0	0	0	0	0	0	0	0.988019	0
353465	353465	srg-29	0	0	0	0	0.07	0	0.07	0.07	0	0	0	0.07	0	0	0	0	0.05	0	0.05	0.05	0	0	0	0.05	0	0	0	0	1	0	1	1	0	0	0	1	0	0	0	0	1.03435	0	0.943433	0.955994	0	0	0
184426	184426	F13E9.8	0	0	0	0	0	0.12	0	0.58	0.57	0	0.11	0	0	0	0	0	0	0.09	0	0.42	0.42	0	0.08	0	0	0	0	0	0	1	0	5	5	0	1	0	0	0	0	0	0	1.03312	0	4.77997	4.74062	0	1.00111
188862	188862	T24E12.3	0	0	0	0	0	0	0	0	0.08	0	0	0	0	0	0	0	0	0	0	0	0.06	0	0	0	0	0	0	0	0	0	0	0	1	0	0	0	0	0	0	0	0	0	0	0	0.948123	0	0
3564952	3564952	M163.9	0	0	0	0.36	0	0	0.37	0	0.37	0	0.36	0	0	0	0	0.28	0	0	0.27	0	0.27	0	0.27	0	0	0	0	1	0	0	1	0	1	0	1	0	0	0	0	1.04581	0	0	0.943433	0	0.948123	0	1.00111
187669	187669	fbxc-27	0	0	0	0.09	0.04	0.04	0	0	0	0.04	0.04	0	0	0	0	0.07	0.03	0.03	0	0	0	0.03	0.03	0	0	0	0	2	1	1	0	0	0	1	1	0	0	0	0	2.09163	1.03435	1.03312	0	0	0	0.988019	1.00111
3565491	3565491	C45H4.18	0	0	0	0	0.2	0	0	0	0	0	0.19	0	0	0	0	0	0.15	0	0	0	0	0	0.14	0	0	0	0	0	1	0	0	0	0	0	1	0	0	0	0	0	1.03435	0	0	0	0	0	1.00111
191890	191890	srh-241	0	0	0	0	0	0	0	0	0	0	0.07	0.07	0	0	0	0	0	0	0	0	0	0	0.05	0.05	0	0	0	0	0	0	0	0	0	0	1	1	0	0	0	0	0	0	0	0	0	0	1.00111
191819	191819	srd-58	0	0	0	0	0	0.14	0.11	0	0	0	0	0	0	0	0	0	0	0.11	0.08	0	0	0	0	0	0	0	0	0	0	2	1.56	0	0	0	0	0	0	0	0	0	0	2.06625	1.88687	0	0	0	0
189602	189602	irld-55	0	0	0	0	0.04	0	0.04	0	0	0	0	0	0	0	0	0	0.03	0	0.03	0	0	0	0	0	0	0	0	0	1	0	1	0	0	0	0	0	0	0	0	0	1.03435	0	0.943433	0	0	0	0
185235	185235	F33E2.6	0	0	0	0.02	0.02	0	0.02	0	0.02	0	0	0	0	0	0	0.02	0.02	0	0.02	0	0.02	0	0	0	0	0	0	1	1	0	1	0	1	0	0	0	0	0	0	1.04581	1.03435	0	0.943433	0	0.948123	0	0
186558	186558	str-89	0	0	0	0	0	0	0	0	0.06	0	0	0	0	0	0	0	0	0	0	0	0.04	0	0	0	0	0	0	0	0	0	0	0	1	0	0	0	0	0	0	0	0	0	0	0	0.948123	0	0
185805	185805	otpl-4	0	0	0	0.04	0	0	0	0.04	0	0.04	0	0	0	0	0	0.03	0	0	0	0.03	0	0.03	0	0	0	0	0	1	0	0	0	1	0	1	0	0	0	0	0	1.04581	0	0	0	0.955994	0	0.988019	0
187285	187285	K10H10.6	0	0	0	0.07	0	0	0	0.07	0	0.07	0.07	0	0	0	0	0.06	0	0	0	0.05	0	0.06	0.05	0	0	0	0	1	0	0	0	1	0	1	1	0	0	0	0	1.04581	0	0	0	0.955994	0	0.988019	1.00111
13222923	13222923	C44C10.15	0	0	0	0	0	0	0	0	0	0.18	0	0	0	0	0	0	0	0	0	0	0	0.14	0	0	0	0	0	0	0	0	0	0	0	1	0	0	0	0	0	0	0	0	0	0	0	0.988019	0
185033	185033	F28A10.8	0	0	0	0.11	0	0.11	0.11	0.11	0	0	0.11	0	0	0	0	0.08	0	0.08	0.08	0.08	0	0	0.08	0	0	0	0	1	0	1	1	1	0	0	1	0	0	0	0	1.04581	0	1.03312	0.943433	0.955994	0	0	1.00111
191258	191258	ZK250.2	0	0	0	0.14	0.42	0.43	0	0.14	0.14	0.14	0.14	0.28	0	0	0	0.11	0.32	0.32	0	0.1	0.1	0.11	0.1	0.21	0	0	0	1	3	3	0	1	1	1	1	2	0	0	0	1.04581	3.10304	3.09937	0	0.955994	0.948123	0.988019	1.00111
189315	189315	str-261	0	0	0	0	0	0	0.06	0.06	0	0.06	0	0	0	0	0	0	0	0	0.04	0.04	0	0.04	0	0	0	0	0	0	0	0	1	1	0	1	0	0	0	0	0	0	0	0	0.943433	0.955994	0	0.988019	0
184235	184235	nhr-262	0	0	0	0	0	0	0	0	0	0	0	0.06	0	0	0	0	0	0	0	0	0	0	0	0.04	0	0	0	0	0	0	0	0	0	0	0	1	0	0	0	0	0	0	0	0	0	0	0
259541	259541	Y37D8A.26	0	0	0	0	1.35	1.49	0	0	0	0	0	0	0	0	0	0	1.05	1.12	0	0	0	0	0	0	0	0	0	0	1	1	0	0	0	0	0	0	0	0	0	0	1.03435	1.03312	0	0	0	0	0
182138	182138	srx-39	0	0	0	0	0	0	0.08	0	0	0	0	0	0	0	0	0	0	0	0.06	0	0	0	0	0	0	0	0	0	0	0	1	0	0	0	0	0	0	0	0	0	0	0	0.943433	0	0	0	0
191743	191743	pmk-1	0	0	0	0.26	0	2.21	0	0	0	0	0	0	0	0	0	0.2	0	1.67	0	0	0	0	0	0	0	0	0	7.11	0	60.76	0	0	0	0	0	0	0	0	0	8.3665	0	63.0205	0	0	0	0	0
185523	185523	srsx-1	0	0	0	0.08	0	0	0	0.08	0.08	0	0	0	0	0	0	0.06	0	0	0	0.06	0.06	0	0	0	0	0	0	1	0	0	0	1	1	0	0	0	0	0	0	1.04581	0	0	0	0.955994	0.948123	0	0
3565018	3565018	srh-218	0	0	0	0	0	0	0	0	0.26	0	0	0.07	0	0	0	0	0	0	0	0	0.2	0	0	0.05	0	0	0	0	0	0	0	0	4	0	0	1	0	0	0	0	0	0	0	0	3.79249	0	0
13215940	13215940	ZC443.7	0	0	0	0	0	0	0.1	0	0	0	0	0	0	0	0	0	0	0	0.07	0	0	0	0	0	0	0	0	0	0	0	1	0	0	0	0	0	0	0	0	0	0	0	0.943433	0	0	0	0
190473	190473	Y64G10A.1	0	0	0	0.08	0	0	0	0	0	0	0	0	0	0	0	0.06	0	0	0	0	0	0	0	0	0	0	0	1	0	0	0	0	0	0	0	0	0	0	0	1.04581	0	0	0	0	0	0	0
182214	182214	srbc-2	0	0	0	0	0	0	0	0	0	0	0.06	0	0	0	0	0	0	0	0	0	0	0	0.05	0	0	0	0	0	0	0	0	0	0	0	1	0	0	0	0	0	0	0	0	0	0	0	1.00111
173480	173480	F45D11.16	0	0	0	0	0	0	0.11	0	0	0	0.28	0	0	0	0	0	0	0	0.08	0	0	0	0.21	0	0	0.07	0	0	0	0	7.05	0.04	0	0	18.19	0	0	0.974858	0	0	0	0	7.54746	0.955994	0	0	19.021
185917	185917	srh-220	0	0	0	0	0	0	0	0	0	0	0	0.07	0	0	0	0	0	0	0	0	0	0	0	0.05	0	0	0	0	0	0	0	0	0	0	0	1	0	0	0	0	0	0	0	0	0	0	0
189867	189867	srw-84	0	0	0	0	0	0.18	0	0	0.06	0	0	0.06	0	0	0	0	0	0.14	0	0	0.04	0	0	0.05	0	0	0	0	0	3	0	0	1	0	0	1	0	0	0	0	0	3.09937	0	0	0.948123	0	0
174918	174918	Y46G5A.23	0	0	0	0.45	0	0	0	0	0	0.47	0.44	0.45	0	0	0	0.35	0	0	0	0	0	0.35	0.33	0.34	0	0	0	1	0	0	0	0	0	1	1	1	0	0	0	1.04581	0	0	0	0	0	0.988019	1.00111
3565544	3565544	C54C8.12	0	0	0	0	0	0	0	0	0	0	0	1.83	0	0	0	0	0	0	0	0	0	0	0	1.41	0	0	0	0	0	0	0	0	0	0	0	1	0	0	0	0	0	0	0	0	0	0	0
182173	182173	srh-231	0	0	0	0	0	0	0	0	0.07	0	0	0	0	0	0	0	0	0	0	0	0.05	0	0	0	0	0	0	0	0	0	0	0	1	0	0	0	0	0	0	0	0	0	0	0	0.948123	0	0
266905	266905	sru-26	0	0	0	0	0	0	0	0.07	0	0	0	0	0	0	0	0	0	0	0	0.05	0	0	0	0	0	0	0	0	0	0	0	1	0	0	0	0	0	0	0	0	0	0	0	0.955994	0	0	0
13187945	13187945	F26H11.8	0	0	0	0	0	0	0	0	1.52	0	0	1.47	0	0	0	0	0	0	0	0	1.12	0	0	1.13	0	0	0	0	0	0	0	0	1	0	0	1	0	0	0	0	0	0	0	0	0.948123	0	0
188691	188691	T21D9.2	0	0	0	0	0	0	0	0	0	0.25	0	0	0	0	0	0	0	0	0	0	0	0.18	0	0	0	0	0	0	0	0	0	0	0	1	0	0	0	0	0	0	0	0	0	0	0	0.988019	0
179900	179900	T08G5.2	0	0	0	0.05	0	0	0	0	0	0	0	0	0	0	0	0.04	0	0	0	0	0	0	0	0	0	0	0	1	0	0	0	0	0	0	0	0	0	0	0	1.04581	0	0	0	0	0	0	0
3896785	3896785	F15E6.10	0	0	0	0	0.22	0	0.22	0	0.66	0	0	0	0	0	0	0	0.17	0	0.16	0	0.49	0	0	0	0	0	0	0	1	0	1	0	3	0	0	0	0	0	0	0	1.03435	0	0.943433	0	2.84437	0	0
189747	189747	sre-16	0	0	0	0.06	0	0	0.06	0.06	0	0	0	0	0	0	0	0.05	0	0	0.05	0.05	0	0	0	0	0	0	0	1	0	0	1	1	0	0	0	0	0	0	0	1.04581	0	0	0.943433	0.955994	0	0	0
3565246	3565246	srxa-18	0	0	0	0	0.07	0	0	0.07	0	0	0	0	0	0	0	0	0.06	0	0	0.05	0	0	0	0	0	0	0	0	1	0	0	1	0	0	0	0	0	0	0	0	1.03435	0	0	0.955994	0	0	0
183783	183783	srh-25	0	0	0	0	0	0	0	0	0.07	0	0	0	0	0	0	0	0	0	0	0	0.05	0	0	0	0	0	0	0	0	0	0	0	1	0	0	0	0	0	0	0	0	0	0	0	0.948123	0	0
13221877	13221877	C03G5.14	0	0	0	0	0	0	0	0	0.29	0	0	0	0	0	0	0	0	0	0	0	0.22	0	0	0	0	0	0	0	0	0	0	0	1	0	0	0	0	0	0	0	0	0	0	0	0.948123	0	0
184499	184499	F14H8.4	0	0	0	0	0.11	0.11	0.11	0.11	0.22	0.23	0	0	0	0	0	0	0.09	0.09	0.08	0.08	0.17	0.17	0	0	0	0	0	0	1	1	1	1	2	2	0	0	0	0	0	0	1.03435	1.03312	0.943433	0.955994	1.89625	1.97604	0
182052	182052	str-257	0	0	0	0	0.03	0	0	0	0	0	0	0.03	0	0	0	0	0.02	0	0	0	0	0	0	0.02	0	0	0	0	0.5	0	0	0	0	0	0	0.5	0	0	0	0	1.03435	0	0	0	0	0	0
191975	191975	str-39	0	0	0	0.14	0	0	0	0.07	0	0.07	0	0	0	0	0	0.11	0	0	0	0.05	0	0.05	0	0	0	0	0	2	0	0	0	1	0	1	0	0	0	0	0	2.09163	0	0	0	0.955994	0	0.988019	0
181956	181956	fbxa-152	0	0	0	0	0	0.1	0.12	0.04	0	0	0	0	0	0	0	0	0	0.07	0.08	0.03	0	0	0	0	0	0	0	0	0	1.83	2.18	0.67	0	0	0	0	0	0	0	0	0	2.06625	2.8303	0.955994	0	0	0
191879	191879	srh-92	0	0	0	0	0	0	0	0	0	0.06	0	0	0	0	0	0	0	0	0	0	0	0.05	0	0	0	0	0	0	0	0	0	0	0	1	0	0	0	0	0	0	0	0	0	0	0	0.988019	0
3565710	3565710	M04D8.8	0	0	0	0	0	0	0	0	0	0.17	0	0.16	0	0	0	0	0	0	0	0	0	0.13	0	0.13	0	0	0	0	0	0	0	0	0	1	0	1	0	0	0	0	0	0	0	0	0	0.988019	0
13222892	13222892	Y71H9A.10	0	0	0	0	0	0	0	0	0	0	0.08	0	0	0	0	0	0	0	0	0	0	0	0.06	0	0	0	0	0	0	0	0	0	0	0	1	0	0	0	0	0	0	0	0	0	0	0	1.00111
183983	183983	grl-23	0	0	0	0.09	0	0.1	0.1	0	0	0	0	0	0	0	0	0.07	0	0.07	0.07	0	0	0	0	0	0	0	0	1	0	1	1	0	0	0	0	0	0	0	0	1.04581	0	1.03312	0.943433	0	0	0	0
184029	184029	E03H12.4	0	0	0	0	0	0.09	0	0	0	0	0	0	0	0	0	0	0	0.07	0	0	0	0	0	0	0	0	0	0	0	1	0	0	0	0	0	0	0	0	0	0	0	1.03312	0	0	0	0	0
185646	185646	F42A6.2	0	0	0	2.46	0.49	0	0	0	0	0.51	0.96	0	0	0	0	1.9	0.38	0	0	0	0	0.38	0.72	0	0	0	0	5	1	0	0	0	0	1	2	0	0	0	0	5.22906	1.03435	0	0	0	0	0.988019	2.00221
188392	188392	srw-22	0	0	0	0	0.06	0	0	0	0	0	0	0	0	0	0	0	0.05	0	0	0	0	0	0	0	0	0	0	0	1	0	0	0	0	0	0	0	0	0	0	0	1.03435	0	0	0	0	0	0
191111	191111	ZC204.6	0	0	0	0	0.19	0	0	0	0	0.2	0	0	0	0	0	0	0.15	0	0	0	0	0.15	0	0	0	0	0	0	1	0	0	0	0	1	0	0	0	0	0	0	1.03435	0	0	0	0	0.988019	0
13184583	13184583	F31D5.7	0	0	0	0	0	0	0	0	0.02	0	0	0	0	0	0	0	0	0	0	0	0.01	0	0	0	0	0	0	0	0	0	0	0	0.22	0	0	0	0	0	0	0	0	0	0	0	0.948123	0	0
183773	183773	clec-11	0	0	0	0	0	0	0	0.02	0	0.02	0	0	0	0	0	0	0	0	0	0.02	0	0.02	0	0	0	0	0	0	0	0	0	1	0	1	0	0	0	0	0	0	0	0	0	0.955994	0	0.988019	0
182728	182728	srh-190	0	0	0	0	0.07	0	0	0	0	0	0	0	0	0	0	0	0.05	0	0	0	0	0	0	0	0	0	0	0	1	0	0	0	0	0	0	0	0	0	0	0	1.03435	0	0	0	0	0	0
186527	186527	F58E6.8	0	0	0	0	0	0.1	0	0	0	0	0	0	0	0	0	0	0	0.08	0	0	0	0	0	0	0	0	0	0	0	1	0	0	0	0	0	0	0	0	0	0	0	1.03312	0	0	0	0	0
3565351	3565351	ins-13	0	0	0	0	0	0	0	0	0	0	0	0.76	0	0	0	0	0	0	0	0	0	0	0	0.58	0	0	0	0	0	0	0	0	0	0	0	1	0	0	0	0	0	0	0	0	0	0	0
13219370	13219370	C14E2.11	0	0	0	0.18	0	0	0	0	0	0	0	0.06	0	0	0	0.14	0	0	0	0	0	0	0	0.05	0	0	0	3	0	0	0	0	0	0	0	1	0	0	0	3.13744	0	0	0	0	0	0	0
3565127	3565127	srz-67	0	0	0	0	0	0	0	0	0	0	0	0.07	0	0	0	0	0	0	0	0	0	0	0	0.06	0	0	0	0	0	0	0	0	0	0	0	1	0	0	0	0	0	0	0	0	0	0	0
184814	184814	fip-1	0	0	0	0	0	0	0	0	0.03	0	0	0	0	0	0	0	0	0	0	0	0.02	0	0	0	0	0	0	0	0	0	0	0	1	0	0	0	0	0	0	0	0	0	0	0	0.948123	0	0
183739	183739	C53A5.9	0	0	0	0.12	0	0	0	0.04	0.04	0	0	0.04	0	0	0	0.09	0	0	0	0.03	0.03	0	0	0.03	0	0	0	3	0	0	0	1	1	0	0	1	0	0	0	3.13744	0	0	0	0.955994	0.948123	0	0
181916	181916	sdz-1	0	0	0	0.28	0.46	0.47	0	0.28	0.09	0	0.09	0.19	0	0	0	0.21	0.36	0.36	0	0.21	0.07	0	0.07	0.14	0	0	0	3	5	5	0	3	1	0	1	2	0	0	0	3.13744	5.17174	5.16561	0	2.86798	0.948123	0	1.00111
13223797	13223797	E02H4.8	0	0	0	0	0	0	0	0	0	0	0.13	0	0	0	0	0	0	0	0	0	0	0	0.1	0	0	0	0	0	0	0	0	0	0	0	1	0	0	0	0	0	0	0	0	0	0	0	1.00111
3565156	3565156	Y105E8B.11	0	0	0	0.33	0	0	0	0	0	0	0	0.33	0	0	0	0.25	0	0	0	0	0	0	0	0.25	0	0	0	1	0	0	0	0	0	0	0	1	0	0	0	1.04581	0	0	0	0	0	0	0
13190208	13190208	ZK783.7	0	0	0	0	1.88	0	1.86	3.71	0	0	0	3.67	0	0	0	0	1.45	0	1.36	2.7	0	0	0	2.82	0	0	0	0	1	0	1	2	0	0	0	2	0	0	0	0	1.03435	0	0.943433	1.91199	0	0	0
191033	191033	fbxa-28	0	0	0	0	0	0	0	0	0	0	0.08	0	0	0	0	0	0	0	0	0	0	0	0.06	0	0	0	0	0	0	0	0	0	0	0	1	0	0	0	0	0	0	0	0	0	0	0	1.00111
189283	189283	W07G4.1	0	0	0	0	0	0.4	0	0	0	0	0	0	0	0	0	0	0	0.3	0	0	0	0	0	0	0	0	0	0	0	1	0	0	0	0	0	0	0	0	0	0	0	1.03312	0	0	0	0	0
184283	184283	str-111	0	0	0	0	0	0	0	0	0	0	0	0.07	0	0	0	0	0	0	0	0	0	0	0	0.05	0	0	0	0	0	0	0	0	0	0	0	1	0	0	0	0	0	0	0	0	0	0	0
184360	184360	F11F1.4	0	0	0	0	0	0	0	0	0	0.11	0	0	0	0	0	0	0	0	0	0	0	0.08	0	0	0	0	0	0	0	0	0	0	0	1	0	0	0	0	0	0	0	0	0	0	0	0.988019	0
177164	177164	ilys-6	0	0	0	0	0	0	0	0.23	0	0	0	0	0	0	0	0	0	0	0	0.17	0	0	0	0	0	0	0	0	0	0	0	1	0	0	0	0	0	0	0	0	0	0	0	0.955994	0	0	0
192015	192015	str-145	0	0	0	0	0	0.14	0	0.07	0	0	0	0	0	0	0	0	0	0.1	0	0.05	0	0	0	0	0	0	0	0	0	2	0	1	0	0	0	0	0	0	0	0	0	2.06625	0	0.955994	0	0	0
191935	191935	srj-13	0	0	0	0	0.07	0	0	0	0	0	0	0	0	0	0	0	0.05	0	0	0	0	0	0	0	0	0	0	0	1	0	0	0	0	0	0	0	0	0	0	0	1.03435	0	0	0	0	0	0
187024	187024	srz-14	0	0	0	0	0	0	0	0	0	0.07	0	0	0	0	0	0	0	0	0	0	0	0.05	0	0	0	0	0	0	0	0	0	0	0	1	0	0	0	0	0	0	0	0	0	0	0	0.988019	0
187072	187072	nstp-7	0	0	0	0	0	0	0.06	0	0	0	0	0	0	0	0	0	0	0	0.05	0	0	0	0	0	0	0	0	0	0	0	1	0	0	0	0	0	0	0	0	0	0	0	0.943433	0	0	0	0
13188477	13188477	Y82E9BL.19	0	0	0	0	0	0	0	0	0	0.09	0	0	0	0	0	0	0	0	0	0	0	0.07	0	0	0	0	0	0	0	0	0	0	0	1	0	0	0	0	0	0	0	0	0	0	0	0.988019	0
176974	176974	Y41D4B.6	0	0	0	0.1	0.05	0.1	0	0.05	0	0	0.05	0	0	0	0	0.08	0.04	0.08	0	0.04	0	0	0.04	0	0	0	0	2	1	2	0	1	0	0	1	0	0	0	0	2.09163	1.03435	2.06625	0	0.955994	0	0	1.00111
13211419	13211419	sri-72	0	0	0	0	0	0	0	0	0	0	0.08	0	0	0	0	0	0	0	0	0	0	0	0.06	0	0	0	0	0	0	0	0	0	0	0	1	0	0	0	0	0	0	0	0	0	0	0	1.00111
184354	184354	clec-252	0	0	0	0	0.11	0	0	0	0.11	0	0	0	0	0	0	0	0.08	0	0	0	0.08	0	0	0	0	0	0	0	1	0	0	0	1	0	0	0	0	0	0	0	1.03435	0	0	0	0.948123	0	0
191548	191548	ZK1248.17	0	0	0	0.99	0	0	0	0	0	0	0	0	0	0	0	0.76	0	0	0	0	0	0	0	0	0	0	0	1	0	0	0	0	0	0	0	0	0	0	0	1.04581	0	0	0	0	0	0	0
186429	186429	str-118	0	0	0	0	0	0	0	0.06	0	0	0	0	0	0	0	0	0	0	0	0.05	0	0	0	0	0	0	0	0	0	0	0	1	0	0	0	0	0	0	0	0	0	0	0	0.955994	0	0	0
191876	191876	srh-87	0	0	0	0.19	0.06	0.13	0	0	0	0.06	0.06	0.06	0	0	0	0.14	0.05	0.1	0	0	0	0.05	0.05	0.05	0	0	0	3	1	2	0	0	0	1	1	1	0	0	0	3.13744	1.03435	2.06625	0	0	0	0.988019	1.00111
186018	186018	F49C5.7	0	0	0	0	0	0.07	0	0	0	0	0	0.07	0	0	0	0	0	0.05	0	0	0	0	0	0.05	0	0	0	0	0	1	0	0	0	0	0	1	0	0	0	0	0	1.03312	0	0	0	0	0
186200	186200	nhr-282	0	0	0	0	0.06	0	0	0	0	0	0.06	0	0	0	0	0	0.05	0	0	0	0	0	0.04	0	0	0	0	0	1.11	0	0	0	0	0	1.09	0	0	0	0	0	2.06869	0	0	0	0	0	2.00221
3564869	3564869	C08B6.14	0	0	0	0	0.05	0.05	0	0	0.05	0	0	0	0	0	0	0	0.04	0.04	0	0	0.04	0	0	0	0	0	0	0	1	1	0	0	1	0	0	0	0	0	0	0	1.03435	1.03312	0	0	0.948123	0	0
13215263	13215263	K03B8.14	0	0	0	0	0.8	0.84	0	0	0	0.82	0.39	0.39	0	0	0	0	0.62	0.64	0	0	0	0.61	0.29	0.3	0	0	0	0	2	2	0	0	0	2	1	1	0	0	0	0	2.06869	2.06625	0	0	0	1.97604	1.00111
191989	191989	str-82	0	0	0	0	0	0	0	0.06	0	0.06	0	0	0	0	0	0	0	0	0	0.05	0	0.05	0	0	0	0	0	0	0	0	0	1	0	1	0	0	0	0	0	0	0	0	0	0.955994	0	0.988019	0
184964	184964	srw-48	0	0	0	0	0	0	0	0	0	0	0.06	0	0	0	0	0	0	0	0	0	0	0	0.04	0	0	0	0	0	0	0	0	0	0	0	1	0	0	0	0	0	0	0	0	0	0	0	1.00111
191330	191330	ZK488.5	0	0	0	0	0	0	0	0	0.04	0	0	0	0	0	0	0	0	0	0	0	0.03	0	0	0	0	0	0	0	0	0	0	0	1	0	0	0	0	0	0	0	0	0	0	0	0.948123	0	0
4363087	4363087	fbxa-142	0	0	0	0	0	0	0	0	0	0	0.04	0	0	0	0	0	0	0	0	0	0	0	0.03	0	0	0	0	0	0	0	0	0	0	0	1	0	0	0	0	0	0	0	0	0	0	0	1.00111
13191428	13191428	Y41C4A.22	0	0	0	0	1.32	0.93	0	0.44	0.44	0.45	0.43	0	0	0	0	0	1.02	0.7	0	0.32	0.33	0.34	0.32	0	0	0	0	0	3	2	0	1	1	1	1	0	0	0	0	0	3.10304	2.06625	0	0.955994	0.948123	0.988019	1.00111
188146	188146	srw-55	0	0	0	0	0.07	0	0	0	0	0	0	0	0	0	0	0	0.05	0	0	0	0	0	0	0	0	0	0	0	1	0	0	0	0	0	0	0	0	0	0	0	1.03435	0	0	0	0	0	0
13182001	13182001	F49D11.11	0	0	0	0	0	0	2.99	0	0	0	0	0	0	0	0	0	0	0	2.19	0	0	0	0	0	0	0	0	0	0	0	1	0	0	0	0	0	0	0	0	0	0	0	0.943433	0	0	0	0
186452	186452	srh-139	0	0	0	0	0.07	0.07	0.07	0	0	0	0	0	0	0	0	0	0.05	0.05	0.05	0	0	0	0	0	0	0	0	0	1	1	1	0	0	0	0	0	0	0	0	0	1.03435	1.03312	0.943433	0	0	0	0
185592	185592	str-253	0	0	0	0	0.06	0.12	0.06	0	0.12	0.06	0	0	0	0	0	0	0.05	0.09	0.05	0	0.09	0.05	0	0	0	0	0	0	1	2	1	0	2	1	0	0	0	0	0	0	1.03435	2.06625	0.943433	0	1.89625	0.988019	0
185890	185890	F47B7.3	0	0	0	0	0	0	0.28	0	0	0.14	0	0	0	0	0	0	0	0	0.2	0	0	0.1	0	0	0	0	0	0	0	0	2	0	0	1	0	0	0	0	0	0	0	0	1.88687	0	0	0.988019	0
3565308	3565308	F11A5.16	0	0	0	0	0	0.71	0	0	0	0	0	0	0	0	0	0	0	0.53	0	0	0	0	0	0	0	0	0	0	0	2	0	0	0	0	0	0	0	0	0	0	0	2.06625	0	0	0	0	0
187879	187879	R52.5	0	0	0	0	0	0	0	0.18	0	0	0	0	0	0	0	0	0	0	0	0.13	0	0	0	0	0	0	0	0	0	0	0	1	0	0	0	0	0	0	0	0	0	0	0	0.955994	0	0	0
13218538	13218538	Y43F8B.25	0	0	0	0	0.08	0	0	0	0	0.08	0	0	0	0	0	0	0.06	0	0	0	0	0.06	0	0	0	0	0	0	1	0	0	0	0	1	0	0	0	0	0	0	1.03435	0	0	0	0	0.988019	0
188410	188410	irld-48	0	0	0	0	0	0	0	0	0	0	0.05	0	0	0	0	0	0	0	0	0	0	0	0.04	0	0	0	0	0	0	0	0	0	0	0	1	0	0	0	0	0	0	0	0	0	0	0	1.00111
182469	182469	srz-78	0	0	0	0	0	0	0	0	0	0.07	0.07	0	0	0	0	0	0	0	0	0	0	0.05	0.05	0	0	0	0	0	0	0	0	0	0	1	1	0	0	0	0	0	0	0	0	0	0	0.988019	1.00111
188301	188301	srw-35	0	0	0	0	0	0	0	0	0	0	0.09	0	0	0	0	0	0	0	0	0	0	0	0.07	0	0	0	0	0	0	0	0	0	0	0	1	0	0	0	0	0	0	0	0	0	0	0	1.00111
3565978	3565978	clec-228	0	0	0	0	0	0.11	0	0	0	0	0	0	0	0	0	0	0	0.08	0	0	0	0	0	0	0	0	0	0	0	1	0	0	0	0	0	0	0	0	0	0	0	1.03312	0	0	0	0	0
183384	183384	srw-14	0	0	0	0	0	0	0	0	0	0.1	0	0	0	0	0	0	0	0	0	0	0	0.07	0	0	0	0	0	0	0	0	0	0	0	1	0	0	0	0	0	0	0	0	0	0	0	0.988019	0
13214893	13214893	F29F11.20	0	0	0	0	0	0	0	0	0	2.23	0	0	0	0	0	0	0	0	0	0	0	1.67	0	0	0	0	0	0	0	0	0	0	0	1	0	0	0	0	0	0	0	0	0	0	0	0.988019	0
189553	189553	Y26G10.1	0	0	0	0	0.07	0	0	0	0	0	0	0	0	0	0	0	0.05	0	0	0	0	0	0	0	0	0	0	0	1	0	0	0	0	0	0	0	0	0	0	0	1.03435	0	0	0	0	0	0
7040196	7040196	C08E8.11	0	0	0	0.2	0	0	0	0	0	0.21	0	0	0	0	0	0.15	0	0	0	0	0	0.15	0	0	0	0	0	1	0	0	0	0	0	1	0	0	0	0	0	1.04581	0	0	0	0	0	0.988019	0
182219	182219	C04F5.2	0	0	0	0	0	0.05	0.05	0	0.05	0.19	0	0.05	0	0	0	0	0	0.04	0.04	0	0.04	0.14	0	0.04	0	0	0	0	0	1	1	0	1	1	0	1	0	0	0	0	0	1.03312	0.943433	0	0.948123	0.988019	0
13197764	13197764	R09E10.13	0	0.34	0	0	0	0	13.67	11.63	12.33	0.35	0	0.34	0	0.25	0	0	0	0	10.02	8.47	9.13	0.26	0	0.26	0	1	0	0	0	0	40	34	36	1	0	1	0	0.974858	0	0	0	0	37.7373	32.5038	34.1324	0.988019	0
178659	178659	hsp-16.2	0	0.4	0.39	0.19	0	0.42	32.52	27.43	19.82	1.36	1.69	1.7	0	0.29	0.28	0.15	0	0.31	23.84	19.98	14.68	1.02	1.26	1.31	0	1	2	1	0	1	170	143	104	7	9	9	0	0.974858	1.98147	1.04581	0	1.03312	160.384	136.707	98.6048	6.91613	9.00996
174805	174805	F44E5.4	3.17	3.71	3.16	1.71	1.99	1.95	170.62	136.62	141.16	1.68	2.48	2.26	2.3	2.68	2.31	1.32	1.54	1.48	125.04	99.48	104.53	1.26	1.85	1.74	111.52	134.76	113.31	61.85	71.69	69.73	6101.18	4863.33	5092.16	59.53	89.95	81.23	111.833	131.606	112.944	64.8404	74.473	72.3186	5756.83	4649.95	4828.79	59.2811	90.0996
179287	179287	hsp-16.48	4.52	5.62	2.73	5.14	4.25	7.43	186.26	157.6	157.76	9.35	10.12	11.31	3.28	4.05	2	3.95	3.3	5.61	136.51	114.76	116.83	7.01	7.56	8.69	20	25	12	23	19	32	828	699	703	41	46	51	19.9701	24.3715	11.8888	24.0537	19.6526	33.0599	781.162	668.24	666.531	40.5088	46.0509
179286	179286	hsp-16.1	1.27	1.44	1.26	1.88	0.62	2.11	46.63	41.94	45.94	0	0.6	1.94	0.92	1.04	0.92	1.45	0.48	1.6	34.17	30.54	34.02	0	0.44	1.49	6.96	7.99	6.9	10.47	3.43	11.41	258.03	231.44	255.23	0	3.36	10.86	6.98954	7.79886	6.93513	11.5039	4.13739	12.3975	244.349	221.791	242.72	0	4.00442
179289	179289	hsp-16.11	5.48	6.16	3.63	5.3	4.62	6.76	186.55	162.85	154.67	10.1	11.97	10.31	3.98	4.45	2.65	4.08	3.58	5.11	136.72	118.58	114.54	7.57	8.94	7.92	23.04	26.01	15.1	22.53	19.57	27.59	786.97	685.56	653.77	42	51.64	44.14	23.9641	26.3212	15.8517	24.0537	20.6869	28.9274	742.482	655.812	620.073	41.4968	52.0575
184400	184400	srv-34	0	0.07	0	0	0	0	0.57	0.22	0.5	0	0.07	0	0	0.05	0	0	0	0	0.42	0.16	0.37	0	0.05	0	0	1	0	0	0	0	8	3	7	0	1	0	0	0.974858	0	0	0	0	7.54746	2.86798	6.63686	0	1.00111
174806	174806	F44E5.5	0.19	0.09	0.19	0.12	0.09	0.18	2.85	2.17	2.71	0.04	0.14	0.02	0.14	0.07	0.14	0.09	0.07	0.14	2.09	1.58	2.01	0.03	0.1	0.02	14.48	7.24	14.69	9.15	7.31	14.27	223.82	169.67	214.84	3.47	11.05	1.77	14.9776	7.79886	14.861	10.4581	8.27478	15.4968	211.329	162.519	203.847	3.95207	12.0133
175116	175116	gcy-29	0.04	0.03	0.07	0.05	0.05	0.03	1.01	0.57	0.6	0.05	0.07	0.05	0.03	0.02	0.05	0.04	0.04	0.03	0.74	0.42	0.45	0.04	0.05	0.04	2	2	4	3	3	2	58	33	35	3	4	3	1.99701	1.94972	3.96293	3.13744	3.10304	2.06625	54.7191	31.5478	33.1843	2.96406	4.00442
172757	172757	hsp-70	0.36	0.37	0.43	0.24	0.38	0.24	7.05	5.96	4.95	0.44	0.29	0.24	0.26	0.27	0.32	0.19	0.29	0.18	5.17	4.34	3.66	0.33	0.22	0.19	13	14	16	9	14	9	260	219	184	16	11	9	12.9806	13.648	15.8517	9.41232	14.4809	9.2981	245.293	209.363	174.455	15.8083	11.0122
178691	178691	F36F12.1	0	0.08	0	0	0	0.04	0.53	0.38	0.26	0	0.08	0.04	0	0.05	0	0	0	0.03	0.39	0.28	0.2	0	0.06	0.03	0	2	0	0	0	1	14	10	7	0	2	1	0	1.94972	0	0	0	1.03312	13.2081	9.55994	6.63686	0	2.00221
187650	187650	sru-40	0.36	1.11	1.16	0.06	0	0.36	33.16	1.24	3	0.06	0.53	0.58	0.26	0.8	0.85	0.05	0	0.27	24.3	0.9	2.22	0.05	0.4	0.45	2	2	3	1	0	2	8	7	17	1	1	3	1.99701	1.94972	2.9722	1.04581	0	2.06625	7.54746	6.69196	16.1181	0.988019	1.00111
183703	183703	srsx-26	0.04	0	0	0.04	0	0	0.25	0.21	0.08	0.25	0.06	0.13	0.03	0	0	0.03	0	0	0.18	0.16	0.06	0.19	0.05	0.1	1.03	0	0	1.03	0	0	6.77	5.75	2.05	6.78	1.75	3.51	1.99701	0	0	2.09163	0	0	6.60403	5.73596	2.84437	6.91613	2.00221
188158	188158	T06A10.2	0	0.33	0	0.72	0.73	0.32	0.79	1.96	1.37	0.36	0.56	0.29	0	0.24	0	0.56	0.56	0.24	0.58	1.43	1.02	0.27	0.41	0.22	0	1.49	0	3.25	3.26	1.4	3.54	8.73	6.14	1.56	2.54	1.31	0	1.94972	0	4.18325	4.13739	2.06625	3.77373	8.60394	6.63686	1.97604	3.00332
177958	177958	fmo-2	0.19	0.07	0.07	0.07	0.15	0.07	1.29	1.82	0.73	0.15	0.33	0.29	0.14	0.05	0.05	0.06	0.11	0.06	0.95	1.32	0.54	0.11	0.24	0.23	5	2	2	2	4	2	35	49	20	4	9	8	4.99253	1.94972	1.98147	2.09163	4.13739	2.06625	33.0202	46.8437	18.9625	3.95207	9.00996
191096	191096	ZC190.6	0.09	0	0	0	0	0	0.18	0.28	0.55	0	0.09	0.09	0.07	0	0	0	0	0	0.14	0.2	0.41	0	0.07	0.07	1	0	0	0	0	0	2	3	6	0	1	1	0.998505	0	0	0	0	0	1.88687	2.86798	5.68874	0	1.00111
189576	189576	Y32G9A.2	0.29	0	0	0	0	0.3	0.9	1.16	1.17	0.58	0.28	0.56	0.21	0	0	0	0	0.22	0.66	0.84	0.86	0.43	0.21	0.43	1	0	0	0	0	1	2	2	2	2	1	2	0.998505	0	0	0	0	1.03312	1.88687	1.91199	1.89625	1.97604	1.00111
189452	189452	Y17D7C.2	0	0.06	0	0	0	0.06	0.35	0.18	0.12	0	0.12	0.12	0	0.04	0	0	0	0.04	0.26	0.13	0.09	0	0.09	0.09	0	1	0	0	0	1	6	3	2	0	2	2	0	0.974858	0	0	0	1.03312	5.6606	2.86798	1.89625	0	2.00221
191647	191647	gcy-14	0	0.03	0.03	0.01	0.04	0.03	0.3	0.16	0.17	0.01	0	0.03	0	0.02	0.02	0.01	0.03	0.02	0.22	0.12	0.13	0.01	0	0.02	0	2.28	2.27	1.12	3.38	2.27	24.01	12.78	13.94	1.13	0	2.24	0	2.92457	2.9722	2.09163	4.13739	3.09937	23.5858	12.4279	13.2737	1.97604	0
189655	189655	Y38E10A.8	0.07	0	0	0.28	0	0.14	0.43	0.29	0	0.07	0.07	0.07	0.05	0	0	0.22	0	0.11	0.32	0.21	0	0.05	0.05	0.05	1	0	0	4	0	2	6	4	0	1	1	1	0.998505	0	0	4.18325	0	2.06625	5.6606	3.82398	0	0.988019	1.00111
189520	189520	Y23B4A.1	0	0.21	0	1.03	0	0.21	1.04	0.63	0.41	0.42	0	0.41	0	0.15	0	0.79	0	0.16	0.76	0.46	0.31	0.32	0	0.32	0	1	0	5	0	1	5	3	2	2	0	2	0	0.974858	0	5.22906	0	1.03312	4.71716	2.86798	1.89625	1.97604	0
182141	182141	srt-65	0	0.07	0	0	0.08	0.08	0.23	0.23	0.22	0.23	0	0.07	0	0.05	0	0	0.06	0.06	0.17	0.17	0.17	0.17	0	0.06	0	1	0	0	1	1	3	3	3	3	0	1	0	0.974858	0	0	1.03435	1.03312	2.8303	2.86798	2.84437	2.96406	0
184056	184056	F01D5.2	0	0	0.25	1.02	0	1.2	1.04	0.46	0.91	0	1.33	2.3	0	0	0.18	0.78	0	0.91	0.76	0.34	0.67	0	0.99	1.77	0	0	1.41	5.85	0	6.69	5.91	2.63	5.2	0	7.76	13.29	0	0	1.98147	6.27488	0	7.23186	5.6606	2.86798	5.68874	0	8.00885
190003	190003	Y47H9C.12	0	0	0.11	0.21	0.32	0.44	0.43	0.33	0.22	0.44	0.32	0.21	0	0	0.08	0.17	0.25	0.33	0.32	0.24	0.16	0.33	0.24	0.16	0	0	1	2	3	4	4	3	2	4	3	2	0	0	0.990733	2.09163	3.10304	4.13249	3.77373	2.86798	1.89625	3.95207	3.00332
7040145	7040145	glb-34	0.31	0.49	0.31	0.2	0.39	0.1	3.26	3.29	3.26	0.3	0.49	0.4	0.23	0.35	0.23	0.16	0.3	0.08	2.39	2.4	2.42	0.23	0.37	0.3	3	5	3	2	4	1	33	33	33	3	5	4	2.99552	4.87429	2.9722	2.09163	4.13739	1.03312	31.1333	31.5478	31.2881	2.96406	5.00553
189745	189745	sre-18	0.06	0.17	0.06	0.06	0.12	0.06	0.98	0.59	0.94	0.12	0.96	0.97	0.04	0.13	0.04	0.04	0.09	0.04	0.72	0.43	0.69	0.09	0.72	0.74	1	3	1	1	2	1	6	10	3	2	1	1	0.998505	2.92457	0.990733	1.04581	2.06869	1.03312	5.6606	9.55994	2.84437	1.97604	1.00111
183286	183286	fipr-24	0.62	0.31	0.63	0.31	0	0	5.88	2.48	4.95	0.31	0.3	0.3	0.45	0.22	0.46	0.24	0	0	4.31	1.8	3.67	0.24	0.23	0.23	2	1	2	1	0	0	19	8	16	1	1	1	1.99701	0.974858	1.98147	1.04581	0	0	17.9252	7.64795	15.17	0.988019	1.00111
191836	191836	srg-10	0.07	0.07	0.07	0.14	0.14	0.15	0.51	0.8	0.29	0.07	0.07	0.14	0.05	0.05	0.05	0.11	0.11	0.11	0.37	0.58	0.21	0.05	0.05	0.11	1	1	1	2	2	2	7	11	4	1	1	2	0.998505	0.974858	0.990733	2.09163	2.06869	2.06625	6.60403	10.5159	3.79249	0.988019	1.00111
178832	178832	F32D1.3	0.64	0.9	0.68	0.93	0.54	0.49	14.51	0.97	1.28	0.78	0.67	14.22	0.47	0.65	0.5	0.72	0.42	0.37	10.63	0.7	0.95	0.58	0.5	10.93	27	39	29	40	23	21	65	41	55	33	29	26	26.9596	38.0195	28.7313	41.8325	23.79	21.6956	61.3231	39.1957	52.1468	32.6046	29.0321
13182956	13182956	C37A5.3	0.05	0.1	0.13	0.05	0.03	0.17	0.6	0.76	0.73	0.1	0.1	0.15	0.04	0.07	0.1	0.04	0.03	0.12	0.44	0.56	0.54	0.08	0.07	0.12	1.55	3.01	4.05	1.57	1	5	18.2	23.05	22.39	3.13	3	4.58	1.99701	3.89943	4.95366	2.09163	1.03435	5.16561	17.9252	22.9439	21.8068	3.95207	3.00332
179222	179222	gcy-7	0.02	0.02	0.02	0	0	0.02	0.2	0.11	0.13	0.02	0	0	0.01	0.01	0.01	0	0	0.01	0.14	0.08	0.1	0.01	0	0	1	1	1	0	0	1	11	6	8	1	0	0	0.998505	0.974858	0.990733	0	0	1.03312	10.3778	5.73596	7.58499	0.988019	0
185412	185412	gst-18	0	0	0.16	0	0.15	0	0.62	0.31	0.24	0	0.15	0.15	0	0	0.11	0	0.12	0	0.45	0.23	0.18	0	0.11	0.12	0	0	1	0	1	0	4	2	1.58	0	1	1	0	0	0.990733	0	1.03435	0	3.77373	1.91199	1.89625	0	1.00111
3896858	3896858	lgc-29	0.06	0.05	0	0.05	0.16	0.06	0.31	0.15	0.32	0.16	0.11	0.31	0.04	0.04	0	0.04	0.13	0.04	0.23	0.11	0.24	0.12	0.08	0.23	1	1	0	1	3	1	6	3	6	3	2	6	0.998505	0.974858	0	1.04581	3.10304	1.03312	5.6606	2.86798	5.68874	2.96406	2.00221
187659	187659	R07B7.12	0	0	0.07	0.03	0	0.07	0.21	0.18	0.1	0.07	0.07	0	0	0	0.05	0.03	0	0.05	0.15	0.13	0.08	0.05	0.05	0	0	0	2	1	0	2	6	5	3	2	2	0	0	0	1.98147	1.04581	0	2.06625	5.6606	4.77997	2.84437	1.97604	2.00221
187598	187598	R05A10.8	0	0.18	0	0.06	0	0	0.48	0.18	0.59	0.06	0	0.12	0	0.13	0	0.05	0	0	0.35	0.13	0.44	0.05	0	0.09	0	3	0	1	0	0	8	3	10	1	0	2	0	2.92457	0	1.04581	0	0	7.54746	2.86798	9.48123	0.988019	0
259409	259409	fipr-22	0.18	0.45	0.34	0.11	0	0	2	2.7	1.96	0.78	0	0.59	0.13	0.33	0.25	0.09	0	0	1.46	1.96	1.45	0.58	0	0.46	1.55	4.06	3	1	0	0	17.8	23.95	17.61	6.87	0	5.33	1.99701	4.87429	2.9722	1.04581	0	0	16.9818	22.9439	17.0662	6.91613	0
179718	179718	F45D3.4	21.28	21.53	23.57	9.96	11.02	9.77	170.16	131.36	150.22	12.03	15.96	13.57	15.47	15.53	17.21	7.66	8.54	7.38	124.71	95.65	111.25	9.01	11.92	10.43	278	286	308	130	147	127	2223	1703	1968	155	215	181	277.585	278.809	305.146	135.956	152.049	131.207	2097.25	1628.06	1865.91	153.143	215.238
188938	188938	srd-27	0.07	0.07	0	0	0.07	0	0.27	0.2	0.47	0	0.07	0	0.05	0.05	0	0	0.05	0	0.2	0.15	0.35	0	0.05	0	1	1	0	0	1	0	4	3	7	0	1	0	0.998505	0.974858	0	0	1.03435	0	3.77373	2.86798	6.63686	0	1.00111
3565463	3565463	cng-3	0	0.13	0.04	0.18	0	0.46	0.3	0.15	0.61	0.06	0.07	0.37	0	0.09	0.03	0.14	0	0.35	0.22	0.11	0.45	0.04	0.05	0.28	0	6.55	2.06	9.06	0	23.27	15.13	7.68	31.28	3.01	3.79	18.97	0	6.82401	2.9722	10.4581	0	24.7949	15.0949	7.64795	30.3399	3.95207	4.00442
3564787	3564787	AC8.3	0.24	0	0	0.75	1.36	0.3	0	0.85	0.62	0	0	0.24	0.17	0	0	0.58	1.05	0.22	0	0.62	0.46	0	0	0.19	3.92	0	0	12.62	22.89	4.92	0	14.16	10.4	0	0	4.09	3.99402	0	0	13.5956	23.79	5.16561	0	14.3399	10.4294	0	0
39010812	39010812	F39B3.7	0	0	0.32	0	0	0	0.95	0	0.96	0.32	0.62	0.31	0	0	0.24	0	0	0	0.7	0	0.71	0.24	0.46	0.24	0	0	1	0	0	0	3	0	3	1	2	1	0	0	0.990733	0	0	0	2.8303	0	2.84437	0.988019	2.00221
186933	186933	K03D3.2	0.41	0	0	0	0.2	0.21	1.02	0.81	0.61	0.41	0	0.2	0.3	0	0	0	0.16	0.16	0.74	0.59	0.45	0.31	0	0.15	2	0	0	0	1	1	5	4	3	2	0	1	1.99701	0	0	0	1.03435	1.03312	4.71716	3.82398	2.84437	1.97604	0
188674	188674	srh-68	0	0.07	0	0.07	0	0	0.07	0.14	0.2	0	0	0	0	0.05	0	0.05	0	0	0.05	0.1	0.15	0	0	0	0	1	0	1	0	0	1	2	3	0	0	0	0	0.974858	0	1.04581	0	0	0.943433	1.91199	2.84437	0	0
174178	174178	col-36	0.11	0.05	0	0	0	0.05	0.16	0.05	0.72	0	0	0	0.08	0.04	0	0	0	0.04	0.11	0.04	0.53	0	0	0	2	1	0	0	0	1	3	1	14	0	0	0	1.99701	0.974858	0	0	0	1.03312	2.8303	0.955994	13.2737	0	0
178582	178582	fbxb-72	0	0.25	0	0.2	0.31	0.31	0.52	0.57	0.36	0.31	0.05	0.41	0	0.18	0	0.16	0.24	0.23	0.38	0.41	0.27	0.23	0.04	0.32	0	5	0	4	6	6	10	11	7	6	1	8	0	4.87429	0	4.18325	6.20608	6.19874	9.43433	10.5159	6.63686	5.92811	1.00111
183195	183195	srg-15	0	0.05	0	0	0	0.05	0	0.1	0.19	0.1	0	0	0	0.03	0	0	0	0.04	0	0.07	0.14	0.07	0	0	0	1	0	0	0	1	0	2	4	2	0	0	0	0.974858	0	0	0	1.03312	0	1.91199	3.79249	1.97604	0
191719	191719	nhr-17	4.53	5.08	5.11	4.85	5.15	4.47	30.6	27.88	25.96	5.53	5.48	5.56	3.29	3.66	3.73	3.73	3.99	3.38	22.43	20.3	19.23	4.14	4.09	4.27	122	141	140	134	142	122	838	760	717	150	152	153	121.818	137.455	138.703	140.139	146.877	126.041	790.597	726.555	679.804	148.203	152.168
3564793	3564793	srbc-71	0	0.02	0	0	0	0	0.02	0.07	0.02	0.02	0.05	0.02	0	0.02	0	0	0	0	0.02	0.05	0.02	0.02	0.04	0.02	0	1	0	0	0	0	1	3	1	1	2	1	0	0.974858	0	0	0	0	0.943433	2.86798	0.948123	0.988019	2.00221
189831	189831	Y41E3.6	2.17	0.56	0.7	0.55	1.92	1.48	4.39	8.48	5.2	0.56	2.67	1.61	1.58	0.4	0.51	0.42	1.49	1.12	3.22	6.17	3.85	0.42	1.99	1.24	4	1	1.22	1	3.5	2.54	8.02	15.48	9.43	1	5	3	3.99402	0.974858	1.98147	1.04581	4.13739	3.09937	8.4909	15.2959	9.48123	0.988019	5.00553
181219	181219	col-176	48.05	50.84	28.18	6.85	7.31	9.43	233.25	164.43	251.77	18.33	24.33	34.59	34.93	36.68	20.58	5.27	5.66	7.12	170.95	119.73	186.45	13.74	18.16	26.58	754	819	448	110	117	149	3712	2606	4037.94	289	393	554	752.873	798.409	443.848	115.039	121.019	153.935	3502.02	2491.32	3828.52	285.537	393.435
187548	187548	srx-2	0.19	0.19	0.19	0.06	0	0.19	1.13	1.08	0.69	0.13	0.12	0.31	0.14	0.13	0.14	0.05	0	0.14	0.83	0.78	0.51	0.1	0.09	0.24	3	3	3	1	0	3	18	17	11	2	2	5	2.99552	2.92457	2.9722	1.04581	0	3.09937	16.9818	16.2519	10.4294	1.97604	2.00221
190264	190264	nhr-239	0	0	0.18	0.09	0.09	0.09	0.27	0.46	0.18	0.37	0.09	0.18	0	0	0.13	0.07	0.07	0.07	0.2	0.33	0.13	0.28	0.07	0.14	0	0	2	1	1	1	3	5	2	4	1	2	0	0	1.98147	1.04581	1.03435	1.03312	2.8303	4.77997	1.89625	3.95207	1.00111
190901	190901	Y105C5B.25	0.12	0.28	0.18	0.11	0.23	0.18	0.7	1.2	1.02	0.29	0.17	0.09	0.08	0.2	0.13	0.09	0.18	0.14	0.51	0.88	0.76	0.22	0.13	0.07	2	5	4	2	4	4	15	23	21	5	3	2	1.99701	4.87429	3.96293	2.09163	4.13739	4.13249	14.1515	21.9879	19.9106	4.94009	3.00332
24104987	24104987	elc-2	0.17	0.16	0	0	0.16	0.17	0.66	0.33	0.66	0	0	0	0.12	0.12	0	0	0.13	0.13	0.49	0.24	0.49	0	0	0	1	1	0	0	1	1	4	2	4	0	0	0	0.998505	0.974858	0	0	1.03435	1.03312	3.77373	1.91199	3.79249	0	0
172341	172341	ZC328.5	0.15	0	0	1.05	0.6	0	0.3	0.3	0.15	0.92	0.3	0.3	0.11	0	0	0.81	0.47	0	0.22	0.22	0.11	0.69	0.22	0.23	1	0	0	7	4	0	2	2	1	6	2	2	0.998505	0	0	7.32069	4.13739	0	1.88687	1.91199	0.948123	5.92811	2.00221
182682	182682	C16C10.9	0	0	0.08	0	0.16	0.08	0.24	0	0.16	0.24	0.16	0.08	0	0	0.06	0	0.12	0.06	0.17	0	0.12	0.18	0.12	0.06	0	0	1	0	2	1	3	0	2	3	2	1	0	0	0.990733	0	2.06869	1.03312	2.8303	0	1.89625	2.96406	2.00221
3896891	3896891	C14E2.7	0.48	0.49	0	0	0	0	2.41	0.96	1.46	0.49	0	0.47	0.35	0.35	0	0	0	0	1.77	0.7	1.08	0.37	0	0.36	1	1	0	0	0	0	5	2	3	1	0	1	0.998505	0.974858	0	0	0	0	4.71716	1.91199	2.84437	0.988019	0
182089	182089	C01G12.7	0.34	0.12	0.18	0.18	0.3	0.12	1.24	1.19	0.75	0.15	0.18	0.15	0.25	0.09	0.13	0.14	0.23	0.09	0.91	0.87	0.56	0.11	0.13	0.12	11	4	6	6	10	4	41	39	25	5	6	5	10.9836	3.89943	5.9444	6.27488	10.3435	4.13249	38.6807	37.2838	23.7031	4.94009	6.00664
178737	178737	dod-3	3.14	1.58	1.6	1.25	0.31	1.64	9.75	14.8	6.3	1.28	0.31	0.31	2.29	1.14	1.17	0.96	0.24	1.24	7.15	10.78	4.66	0.96	0.23	0.24	10	5	5	4	1	5	31	47	20	4	1	1	9.98505	4.87429	4.95366	4.18325	1.03435	5.16561	29.2464	44.9317	18.9625	3.95207	1.00111
172525	172525	F26A3.4	27.27	24.67	24.33	21.69	22.94	20.63	126.66	120.68	122.52	26.27	24.65	25.68	19.82	17.8	17.76	16.69	17.77	15.58	92.83	87.87	90.74	19.68	18.4	19.73	358	332	323	291	307	272	1685	1599	1642	346	333	344	357.465	323.653	320.007	304.332	317.545	281.009	1589.68	1528.63	1556.82	341.854	333.368
3565038	3565038	R05H10.7	0.1	0.1	0.1	1.34	0.52	0	0.52	0.62	0.31	0.94	0.92	0.31	0.08	0.07	0.08	1.03	0.4	0	0.38	0.45	0.23	0.71	0.68	0.24	1	1	1	13	5	0	5	6	3	9	9	3	0.998505	0.974858	0.990733	13.5956	5.17174	0	4.71716	5.73596	2.84437	8.89217	9.00996
177009	177009	grl-20	0	0.11	0	0	0.21	0.43	0	0.21	0.32	0.11	0.32	0.11	0	0.08	0	0	0.16	0.33	0	0.16	0.24	0.08	0.24	0.08	0	1	0	0	2	4	0	2	3	1	3	1	0	0.974858	0	0	2.06869	4.13249	0	1.91199	2.84437	0.988019	3.00332
184482	184482	F14F8.8	1	2.01	1.7	4.31	2.33	3.14	11.67	2.67	8.35	0.68	0.98	0.98	0.73	1.45	1.24	3.32	1.8	2.37	8.56	1.94	6.18	0.51	0.73	0.76	3	6	5	13	7	9	35	8	25	2	3	3	2.99552	5.84915	4.95366	13.5956	7.24043	9.2981	33.0202	7.64795	23.7031	1.97604	3.00332
185530	185530	F40D4.12	0	0.02	0.02	0.07	0.02	0	0.05	0.07	0.07	0.03	0.05	0.02	0	0.02	0.02	0.06	0.02	0	0.04	0.05	0.05	0.02	0.04	0.02	0	1	1	3	1	0	2	3	3	1	2	1	0	0.974858	0.990733	3.13744	1.03435	0	1.88687	2.86798	2.84437	0.988019	2.00221
13185428	13185428	R05G9.5	0	0.32	0.33	0.77	1.08	0.43	1.63	0.16	1.25	0.33	0.39	0.65	0	0.23	0.24	0.59	0.84	0.32	1.2	0.12	0.93	0.25	0.29	0.5	0	2	2	4.74	6.67	2.57	10	1	7.72	2	2.46	4	0	1.94972	1.98147	5.22906	7.24043	3.09937	9.43433	0.955994	7.58499	1.97604	3.00332
191753	191753	ptr-22	0.77	0.66	0.57	0.31	0.31	0.21	3.62	2.62	2.98	0.61	0.47	0.55	0.56	0.47	0.42	0.24	0.24	0.16	2.65	1.91	2.21	0.46	0.35	0.42	36	31	28	15	15	10	157	119	142	24	23	26	35.9462	30.2206	27.7405	15.6872	15.5152	10.3312	148.119	113.763	134.634	23.7124	23.0254
178998	178998	atf-8	3.4	2.29	1.92	0.29	0.5	0.14	13.07	10.08	11.87	0.96	0.93	1.24	2.47	1.65	1.4	0.22	0.39	0.11	9.58	7.34	8.79	0.72	0.7	0.95	47.15	32.61	26.94	4.07	7.13	2.02	183.93	141.38	168.33	13.32	13.34	17.55	47.9283	32.1703	26.7498	5.22906	8.27478	3.09937	173.592	135.751	160.233	13.8323	14.0155
188098	188098	srx-19	0.06	0.12	0.06	0	0.18	0	0.61	0.37	0.12	0.12	0	0.24	0.05	0.09	0.04	0	0.14	0	0.45	0.27	0.09	0.09	0	0.19	1	2	1	0	3	0	10	6	2	2	0	4	0.998505	1.94972	0.990733	0	3.10304	0	9.43433	5.73596	1.89625	1.97604	0
191445	191445	ZK867.2	0.07	0	0	0	0.13	0.13	0.13	0	0.19	0.06	0.06	0	0.05	0	0	0	0.1	0.1	0.09	0	0.14	0.05	0.05	0	1	0	0	0	2	2	2	0	3	1	1	0	0.998505	0	0	0	2.06869	2.06625	1.88687	0	2.84437	0.988019	1.00111
183793	183793	C54E10.3	0	0.07	0	0.15	0	0	0.15	0.07	0.1	0	0	0	0	0.05	0	0.11	0	0	0.11	0.05	0.07	0	0	0	0	1	0	2	0	0	2	1	1.37	0	0	0	0	0.974858	0	2.09163	0	0	1.88687	0.955994	1.89625	0	0
191865	191865	srh-59	0.07	0	0	0	0	0	0.06	0.13	0.13	0	0.13	0	0.05	0	0	0	0	0	0.05	0.09	0.1	0	0.1	0	1	0	0	0	0	0	1	2	2	0	2	0	0.998505	0	0	0	0	0	0.943433	1.91199	1.89625	0	2.00221
191854	191854	srh-35	0	0.06	0	0	0	0	0.07	0.13	0.07	0.07	0	0.07	0	0.05	0	0	0	0	0.05	0.1	0.05	0.05	0	0.05	0	1	0	0	0	0	1	2	1	1	0	1	0	0.974858	0	0	0	0	0.943433	1.91199	0.948123	0.988019	0
176076	176076	fbn-1	2.73	3.17	1.8	0.63	0.38	0.7	12.13	9.2	12.96	1.29	1.73	2.76	1.98	2.28	1.31	0.49	0.29	0.53	8.89	6.7	9.6	0.97	1.29	2.12	425	504	284	101	61	112	1923	1451	2079	195	277	445	424.365	491.328	281.368	105.627	63.0952	115.71	1814.22	1387.15	1971.15	192.664	277.306
182137	182137	srx-38	0	0.06	0.06	0.06	0	0.06	0	0.12	0.41	0	0	0	0	0.04	0.04	0.04	0	0.04	0	0.09	0.3	0	0	0	0	1	1	1	0	1	0	2	7	0	0	0	0	0.974858	0.990733	1.04581	0	1.03312	0	1.91199	6.63686	0	0
183100	183100	C31H2.3	0.44	0.64	0.22	0.11	0.11	0	2.17	1.74	1.83	0.77	0.96	0.75	0.32	0.47	0.16	0.08	0.08	0	1.59	1.27	1.36	0.57	0.72	0.58	4	6	2	1	1	0	20	16	17	7	9	7	3.99402	5.84915	1.98147	1.04581	1.03435	0	18.8687	15.2959	16.1181	6.91613	9.00996
174835	174835	W03C9.5	0	0.82	0.27	2	3.21	2.23	1.07	2.35	1.37	4.81	1.28	3.54	0	0.59	0.2	1.54	2.48	1.68	0.78	1.71	1.02	3.6	0.95	2.72	0	4.91	1.6	11.99	19.14	12.93	6.36	13.94	8.2	28.2	7.74	21.25	0	4.87429	1.98147	12.5498	20.6869	13.4306	6.60403	13.3839	8.53311	28.6525	8.00885
3565894	3565894	Y18H1A.14	0	0.04	0.04	0.04	0.08	0	0.13	0.09	0.13	0.04	0.04	0.04	0	0.03	0.03	0.03	0.07	0	0.09	0.06	0.09	0.03	0.03	0.03	0	1	1	1	2	0	3	2	3	1	1	1	0	0.974858	0.990733	1.04581	2.06869	0	2.8303	1.91199	2.84437	0.988019	1.00111
3565391	3565391	C12D8.15	0.17	0.17	0.17	0	0.17	0	0.51	0.86	0.85	0	0.17	0.17	0.13	0.12	0.13	0	0.13	0	0.38	0.63	0.63	0	0.13	0.13	1	1	1	0	1	0	3	5	5	0	1	1	0.998505	0.974858	0.990733	0	1.03435	0	2.8303	4.77997	4.74062	0	1.00111
186492	186492	dsl-5	0.06	0.06	0.06	0.12	0	0	0.3	0.18	0.3	0.06	0.06	0.12	0.04	0.04	0.04	0.09	0	0	0.22	0.13	0.22	0.05	0.04	0.09	1	1	1	2	0	0	5	3	5	1	1	2	0.998505	0.974858	0.990733	2.09163	0	0	4.71716	2.86798	4.74062	0.988019	1.00111
6418715	6418715	F07B10.7	0	0	0.27	0.07	0	0.49	0.13	0.4	0.64	0	0	0	0	0	0.2	0.05	0	0.37	0.1	0.29	0.47	0	0	0	0	0	2	1	0	5	1	3	6	0	0	0	0	0	1.98147	1.04581	0	5.16561	0.943433	2.86798	5.68874	0	0
188482	188482	T13G4.1	0.1	0	0.12	0	0	0.28	0.19	0.32	0.44	0	0	0.22	0.08	0	0.09	0	0	0.21	0.14	0.23	0.33	0	0	0.17	0.47	0	0.54	0	0	1.23	0.88	1.45	2	0	0	1	0.998505	0	0.990733	0	0	2.06625	0.943433	1.91199	1.89625	0	0
3565422	3565422	C28D4.10	0.68	0.45	1.38	0.45	0.45	0.7	0.68	4.85	5.15	0.46	0.67	0.67	0.5	0.33	1.01	0.35	0.35	0.53	0.5	3.53	3.81	0.34	0.5	0.52	3	2	6	2	2	3	3	6	3	2	3	3	2.99552	1.94972	5.9444	2.09163	2.06869	3.09937	2.8303	5.73596	2.84437	1.97604	3.00332
188762	188762	spp-12	0.25	0.49	0.25	0.25	0.49	0.26	1.48	0.74	1.97	0.75	0.72	0.24	0.18	0.36	0.18	0.19	0.38	0.19	1.09	0.54	1.46	0.56	0.54	0.19	1	2	1	1	2	1	6	3	8	3	3	1	0.998505	1.94972	0.990733	1.04581	2.06869	1.03312	5.6606	2.86798	7.58499	2.96406	3.00332
190714	190714	Y75B8A.34	0	0	0.05	0.05	0.05	0	0	0.16	0.05	0.05	0	0	0	0	0.04	0.04	0.04	0	0	0.12	0.04	0.04	0	0	0	0	1	1	1	0	0	3	1	1	0	0	0	0	0.990733	1.04581	1.03435	0	0	2.86798	0.948123	0.988019	0
187070	187070	K06H6.1	0	0	0.06	0	0	0	0.25	0	0	0	0	0	0	0	0.04	0	0	0	0.18	0	0	0	0	0	0	0	1	0	0	0	4	0	0	0	0	0	0	0	0.990733	0	0	0	3.77373	0	0	0	0
182140	182140	srt-64	0	0.06	0	0.06	0	0	0.12	0.13	0	0	0.06	0	0	0.04	0	0.05	0	0	0.09	0.09	0	0	0.05	0	0	1	0	1	0	0	2	2	0	0	1	0	0	0.974858	0	1.04581	0	0	1.88687	1.91199	0	0	1.00111
188993	188993	bath-25	0	0.07	0	0	0	0.08	0.15	0.07	0.07	0.08	0	0	0	0.05	0	0	0	0.06	0.11	0.05	0.05	0.06	0	0	0	1	0	0	0	1	2	1	1	1	0	0	0	0.974858	0	0	0	1.03312	1.88687	0.955994	0.948123	0.988019	0
3564864	3564864	C53D6.8	0.14	0	0	0	0	0.15	0.29	0.29	0	0	0	0	0.1	0	0	0	0	0.11	0.21	0.21	0	0	0	0	1	0	0	0	0	1	2	2	0	0	0	0	0.998505	0	0	0	0	1.03312	1.88687	1.91199	0	0	0
174890	174890	ador-1	0.46	0.98	0.4	0.4	0.3	0.55	2.59	2.4	2.62	0.3	0.74	0.3	0.33	0.71	0.29	0.3	0.23	0.42	1.9	1.75	1.94	0.23	0.55	0.23	9	20	8	8	6	11	52	48	53	6	15	6	8.98655	19.4972	7.92586	8.3665	6.20608	11.3643	49.0585	45.8877	50.2505	5.92811	15.0166
190323	190323	clec-164	0	0.08	0	0	0	0	0.17	0.08	0.08	0.08	0	0.08	0	0.06	0	0	0	0	0.12	0.06	0.06	0.06	0	0.06	0	1	0	0	0	0	2	1	1	1	0	1	0	0.974858	0	0	0	0	1.88687	0.955994	0.948123	0.988019	0
189278	189278	W07G1.1	0	0.08	0	0.17	0.17	0	0.08	0.25	0	0.08	0.17	0.08	0	0.06	0	0.13	0.13	0	0.06	0.18	0	0.06	0.12	0.06	0	1	0	2	2	0	1	3	0	1	2	1	0	0.974858	0	2.09163	2.06869	0	0.943433	2.86798	0	0.988019	2.00221
266895	266895	ZK54.3	0.52	0.58	0.3	0.29	0.29	0.15	1.62	2.51	1.61	0.37	0.51	0.22	0.38	0.42	0.22	0.22	0.23	0.11	1.19	1.83	1.19	0.28	0.38	0.17	7	8	4	4	4	2	22	34	22	5	7	3	6.98954	7.79886	3.96293	4.18325	4.13739	2.06625	20.7555	32.5038	20.8587	4.94009	7.00774
185372	185372	sri-2	0.06	0.06	0	0	0.06	0	0.25	0.12	0.12	0	0	0	0.05	0.04	0	0	0.05	0	0.18	0.09	0.09	0	0	0	1	1	0	0	1	0	4	2	2	0	0	0	0.998505	0.974858	0	0	1.03435	0	3.77373	1.91199	1.89625	0	0
3564981	3564981	F33E2.7	0	0	0.16	0	0	0	0	0.49	0.16	0.33	0.16	0	0	0	0.12	0	0	0	0	0.36	0.12	0.25	0.12	0	0	0	1	0	0	0	0	3	1	2	1	0	0	0	0.990733	0	0	0	0	2.86798	0.948123	1.97604	1.00111
187062	187062	pax-2	0.2	0.08	0.17	0.07	0.08	0.09	0.51	0.77	0.54	0.26	0.33	0.07	0.14	0.06	0.12	0.05	0.06	0.06	0.37	0.56	0.4	0.19	0.25	0.05	3	2	3	2	2	1	8	10	9	3	4	2	2.99552	1.94972	2.9722	2.09163	2.06869	1.03312	7.54746	9.55994	8.53311	2.96406	4.00442
3565543	3565543	F36G3.3	0.59	0.44	1.04	0.58	0.44	0.75	3.38	2.21	2.78	0.59	1.44	0.58	0.43	0.32	0.76	0.45	0.34	0.57	2.48	1.61	2.06	0.45	1.08	0.45	4	3	7	4	3	5	23	15	19	4	10	4	3.99402	2.92457	6.93513	4.18325	3.10304	5.16561	21.699	14.3399	18.0143	3.95207	10.0111
190895	190895	lgc-19	0.17	0.11	0.11	0.11	0.11	0.17	0.11	0.69	0.77	0.06	0.05	0.05	0.12	0.08	0.08	0.08	0.08	0.12	0.08	0.5	0.57	0.04	0.04	0.04	3	2	2	2	2	3	2	6	2	1	1	1	2.99552	1.94972	1.98147	2.09163	2.06869	3.09937	1.88687	5.73596	1.89625	0.988019	1.00111
181099	181099	dpy-6	3.16	3.82	1.8	0.99	0.72	1.15	12.85	8.56	13.86	1.78	1.78	3.65	2.29	2.76	1.31	0.76	0.56	0.87	9.42	6.23	10.26	1.33	1.33	2.8	227	284	132	73	53	84	940	623	1023	129	132	268	226.661	276.86	130.777	76.3443	54.8204	86.7823	886.827	595.584	969.93	127.454	132.146
191021	191021	Y116F11B.9	0	0.04	0	0	0	0.08	0.08	0.04	0.04	0	0	0	0	0.03	0	0	0	0.06	0.06	0.03	0.03	0	0	0	0	1	0	0	0	2	2	1	1	0	0	0	0	0.974858	0	0	0	2.06625	1.88687	0.955994	0.948123	0	0
186877	186877	K02D10.2	0	0.58	0	0.58	0.87	0	0.58	0.58	1.16	0	1.42	0.86	0	0.42	0	0.45	0.67	0	0.43	0.42	0.86	0	1.06	0.66	0	2	0	2	3	0	2	2	4	0	5	3	0	1.94972	0	2.09163	3.10304	0	1.88687	1.91199	3.79249	0	5.00553
181928	181928	srh-44	0.07	0	0	0	0.07	0	0.14	0.14	0	0.14	0.07	0	0.05	0	0	0	0.05	0	0.1	0.1	0	0.1	0.05	0	1	0	0	0	1	0	2	2	0	2	1	0	0.998505	0	0	0	1.03435	0	1.88687	1.91199	0	1.97604	1.00111
187865	187865	srab-16	0	0.07	0	0.07	0.07	0	0.07	0.14	0.07	0.07	0	0.14	0	0.05	0	0.05	0.05	0	0.05	0.1	0.05	0.05	0	0.11	0	1	0	1	1	0	1	2	1	1	0	2	0	0.974858	0	1.04581	1.03435	0	0.943433	1.91199	0.948123	0.988019	0
190072	190072	Y49E10.25	0.06	0	0	0	0	0.06	0.12	0.12	0	0.25	0.06	0.12	0.05	0	0	0	0	0.05	0.09	0.09	0	0.19	0.05	0.09	1	0	0	0	0	1	2	2	0	4	1	2	0.998505	0	0	0	0	1.03312	1.88687	1.91199	0	3.95207	1.00111
353426	353426	srv-13	0.06	0	0	0	0.06	0	0.24	0	0	0	0	0	0.04	0	0	0	0.05	0	0.17	0	0	0	0	0	1	0	0	0	1	0	4	0	0	0	0	0	0.998505	0	0	0	1.03435	0	3.77373	0	0	0	0
187036	187036	fbxb-52	0	0.06	0	0.18	0.18	0.18	0.06	0.12	0.06	0.12	0.24	0.12	0	0.04	0	0.14	0.14	0.14	0.04	0.09	0.04	0.09	0.18	0.09	0	1	0	3	3	3	1	2	1	2	4	2	0	0.974858	0	3.13744	3.10304	3.09937	0.943433	1.91199	0.948123	1.97604	4.00442
260206	260206	F41H10.12	0.1	0	0	0	0	0.1	0.1	0.2	0.1	0.1	0.1	0.1	0.07	0	0	0	0	0.08	0.07	0.15	0.07	0.08	0.07	0.08	1	0	0	0	0	1	1	2	1	1	1	1	0.998505	0	0	0	0	1.03312	0.943433	1.91199	0.948123	0.988019	1.00111
190489	190489	fbxa-220	0.05	0	0.05	0.05	0	0	0.1	0.2	0.1	0.15	0.05	0.15	0.04	0	0.04	0.04	0	0	0.07	0.14	0.07	0.11	0.04	0.11	1	0	1	1	0	0	2	4	2	3	1	3	0.998505	0	0.990733	1.04581	0	0	1.88687	3.82398	1.89625	2.96406	1.00111
3565042	3565042	K09C8.8	0.31	0.31	0	0.92	0.61	0.32	0.62	0.62	1.23	0	0.9	0.6	0.22	0.22	0	0.71	0.47	0.24	0.45	0.45	0.91	0	0.67	0.46	1	1	0	3	2	1	2	2	4	0	3	2	0.998505	0.974858	0	3.13744	2.06869	1.03312	1.88687	1.91199	3.79249	0	3.00332
182591	182591	C14A11.5	0.08	0.15	0.11	0.07	0.11	0.08	0.53	0.45	0.37	0.11	0.11	0.19	0.06	0.11	0.08	0.06	0.09	0.06	0.39	0.33	0.28	0.09	0.08	0.14	2	4	3	2	3	2	14	12	10	3	3	5	1.99701	3.89943	2.9722	2.09163	3.10304	2.06625	13.2081	11.4719	9.48123	2.96406	3.00332
187891	187891	R102.1	1.37	1.34	1.63	1.55	1.31	0.9	5.98	6.19	5.06	1.15	0.49	1.13	1	0.97	1.19	1.2	1.01	0.68	4.38	4.51	3.75	0.86	0.37	0.87	19	19	22.78	22	18.5	12.46	83.98	86.52	71.57	16	7	16	18.9716	18.5223	22.7869	23.0079	19.6526	13.4306	79.2484	83.1715	68.2649	15.8083	7.00774
3565152	3565152	T08G3.13	0.27	0.13	0.13	0.13	0.52	0	0.26	0.79	1.05	0.13	0.26	0.13	0.19	0.09	0.1	0.1	0.41	0	0.19	0.58	0.78	0.1	0.19	0.1	2	1	1	1	4	0	2	6	8	1	2	1	1.99701	0.974858	0.990733	1.04581	4.13739	0	1.88687	5.73596	7.58499	0.988019	2.00221
13220267	13220267	F14H12.17	0.22	0	0	0.21	0.21	0	0.22	0.43	0.22	0.22	0.21	0.21	0.16	0	0	0.16	0.17	0	0.16	0.31	0.16	0.16	0.16	0.16	1	0	0	1	1	0	1	2	1	1	1	1	0.998505	0	0	1.04581	1.03435	0	0.943433	1.91199	0.948123	0.988019	1.00111
178009	178009	M7.9	0.16	0	0	3.59	1.09	0	0.16	0.16	0.31	3.5	0.77	0.47	0.12	0	0	2.76	0.85	0	0.12	0.11	0.23	2.62	0.58	0.36	1	0	0	23	7	0	1	1	2	22	5	3	0.998505	0	0	24.0537	7.24043	0	0.943433	0.955994	1.89625	21.7364	5.00553
188857	188857	nlp-2	3.26	2.83	3.87	2.58	2.34	1.26	11.91	14.19	13.07	4.77	7.19	6.88	2.37	2.04	2.82	1.99	1.82	0.95	8.73	10.33	9.68	3.57	5.37	5.29	26	23	31	21	19	10	96	114	106	38	59	56	25.9611	22.4217	30.7127	21.9621	19.6526	10.3312	90.5696	108.983	100.501	37.5447	59.0653
24104545	24104545	F36D4.6	0.4	0	0	0	0.2	0.2	0.59	0.39	0.59	0.8	0.19	0.39	0.29	0	0	0	0.15	0.15	0.43	0.29	0.43	0.6	0.14	0.3	2	0	0	0	1	1	3	2	3	4	1	2	1.99701	0	0	0	1.03435	1.03312	2.8303	1.91199	2.84437	3.95207	1.00111
182602	182602	nhr-155	0.12	0	0	0	0	0.06	0.29	0.06	0.12	0	0	0	0.09	0	0	0	0	0.04	0.22	0.04	0.09	0	0	0	2	0	0	0	0	1	5	1	2	0	0	0	1.99701	0	0	0	0	1.03312	4.71716	0.955994	1.89625	0	0
260026	260026	hsd-3	0.31	0.25	0.15	0.05	0.05	0.05	0.91	0.96	0.9	0.05	0.15	0.2	0.22	0.18	0.11	0.04	0.04	0.04	0.67	0.7	0.67	0.04	0.11	0.15	6	5	3	1	1	1	18	19	18	1	3	4	5.99103	4.87429	2.9722	1.04581	1.03435	1.03312	16.9818	18.1639	17.0662	0.988019	3.00332
191996	191996	str-94	0	0	0.09	0.09	0.09	0	0.35	0	0	0.09	0.09	0.17	0	0	0.06	0.07	0.07	0	0.25	0	0	0.07	0.06	0.13	0	0	1	1	1	0	4	0	0	1	1	2	0	0	0.990733	1.04581	1.03435	0	3.77373	0	0	0.988019	1.00111
183256	183256	C36B7.4	0	0.36	0.27	0.09	0.18	0.09	0.73	0.73	0.99	0.37	0.18	0.54	0	0.26	0.2	0.07	0.14	0.07	0.53	0.53	0.74	0.28	0.13	0.42	0	4	3	1	2	1	8	8	11	4	2	6	0	3.89943	2.9722	1.04581	2.06869	1.03312	7.54746	7.64795	10.4294	3.95207	2.00221
182082	182082	C01G10.5	0.91	1.89	1.97	0.92	0.93	2.01	7.37	3.69	7.49	2.88	1.8	3.63	0.66	1.36	1.44	0.71	0.72	1.52	5.4	2.69	5.55	2.16	1.34	2.79	1	2	2	1	1	2	8	4	8	3	2	4	0.998505	1.94972	1.98147	1.04581	1.03435	2.06625	7.54746	3.82398	7.58499	2.96406	2.00221
183998	183998	E02H9.1	0.22	0	0	0	0.21	0	0.64	0	0.21	0.87	0.21	0.21	0.16	0	0	0	0.17	0	0.47	0	0.16	0.65	0.16	0.16	1	0	0	0	1	0	3	0	1	4	1	1	0.998505	0	0	0	1.03435	0	2.8303	0	0.948123	3.95207	1.00111
183571	183571	srb-15	0	0.07	0	0.07	0.07	0	0.07	0.13	0.07	0.07	0	0	0	0.05	0	0.05	0.05	0	0.05	0.1	0.05	0.05	0	0	0	1	0	1	1	0	1	2	1	1	0	0	0	0.974858	0	1.04581	1.03435	0	0.943433	1.91199	0.948123	0.988019	0
183897	183897	D1014.6	0.19	0.6	0.26	0.37	0	0.11	1.06	2.62	0.37	0	0.04	0	0.14	0.43	0.19	0.29	0	0.09	0.78	1.91	0.28	0	0.03	0	5	16	7	10	0	3	28	69	10	0	1	0	4.99253	15.5977	6.93513	10.4581	0	3.09937	26.4161	65.9636	9.48123	0	1.00111
176213	176213	F22B7.9	3.3	3.5	4.64	3.87	4.17	4.45	17.5	13.29	13.14	5.55	4.2	5.1	2.4	2.53	3.39	2.98	3.23	3.36	12.83	9.68	9.73	4.16	3.14	3.92	45	49	64	54	58	61	242	183	183	76	59	71	44.9327	47.768	63.4069	56.4739	59.9921	63.0205	228.311	174.947	173.507	75.0894	59.0653
191007	191007	Y116A8C.40	0.23	0.31	0.23	0.15	0.08	0.23	0.8	1.14	0.99	0.3	0.15	0.15	0.17	0.22	0.17	0.11	0.06	0.17	0.59	0.83	0.73	0.23	0.11	0.11	3	6	4	3	1	3	16	20	19	5	3	3	2.99552	5.84915	3.96293	3.13744	1.03435	3.09937	15.0949	19.1199	18.0143	4.94009	3.00332
179886	179886	C06B3.7	0.19	0.18	0.24	0.36	0.3	0.18	0.91	0.92	0.48	0.18	0	0.36	0.13	0.13	0.18	0.28	0.23	0.14	0.67	0.67	0.36	0.14	0	0.28	3	3	4	6	5	3	15	15	8	3	0	6	2.99552	2.92457	3.96293	6.27488	5.17174	3.09937	14.1515	14.3399	7.58499	2.96406	0
175108	175108	dhs-8	1.08	0.74	1.02	0.51	0.85	1.11	4.22	2.62	3.88	1.18	1.44	1.39	0.78	0.54	0.75	0.39	0.66	0.84	3.09	1.91	2.87	0.89	1.07	1.07	14	14	19	7	13	17	67	39	63	19	23	24	13.9791	13.648	18.8239	7.32069	13.4465	17.5631	63.21	37.2838	59.7318	18.7724	23.0254
180278	180278	Y43F8B.2	52.86	51.27	45.95	42.93	41.8	42.2	218.91	158.69	187.86	36.16	39.25	39.78	38.43	36.99	33.55	33.04	32.38	31.88	160.44	115.55	139.12	27.09	29.3	30.56	679	676	599	566	549	544	2846	2056	2461	468	518	521	677.985	659.004	593.449	591.93	567.857	562.019	2685.01	1965.52	2333.33	462.393	518.573
184285	184285	F10B5.3	2.8	2.76	1.8	0.3	0.3	0.31	10.91	7.23	9.56	1.04	0.76	1.56	2.03	1.99	1.31	0.23	0.24	0.23	7.99	5.26	7.08	0.78	0.56	1.2	72	73	47	8	8	8	285	188	252	27	20	41	71.8924	71.1646	46.5644	8.3665	8.27478	8.26498	268.878	179.727	238.927	26.6765	20.0221
189025	189025	T28A11.20	0	0.04	0.04	0.09	0.09	0	0.13	0.04	0.13	0	0.04	0.09	0	0.03	0.03	0.07	0.07	0	0.09	0.03	0.09	0	0.03	0.07	0	1	1	2	2	0	3	1	3	0	1	2	0	0.974858	0.990733	2.09163	2.06869	0	2.8303	0.955994	2.84437	0	1.00111
182802	182802	col-102	0	0.04	0.04	0	0	0	0	0	0.3	0	0	0	0	0.03	0.03	0	0	0	0	0	0.23	0	0	0	0	1	1	0	0	0	0	0	7	0	0	0	0	0.974858	0.990733	0	0	0	0	0	6.63686	0	0
171729	171729	Y71G12B.18	0.51	0.98	0.5	0.43	0.2	0.2	1.85	4.34	1.27	0	0.06	0	0.37	0.7	0.37	0.33	0.16	0.15	1.36	3.16	0.94	0	0.05	0	8	16	7	7	2	3	30	70	19	0	1	0	7.98804	15.5977	6.93513	7.32069	2.06869	3.09937	28.303	66.9196	18.0143	0	1.00111
4926902	4926902	T25B9.12	0.94	0.19	0.38	0.74	1.12	0.58	1.68	2.44	1.49	1.52	0.92	0.37	0.68	0.13	0.28	0.57	0.87	0.44	1.23	1.78	1.1	1.14	0.68	0.28	5	1	2	4	6	3	9	13	8	8	5	2	4.99253	0.974858	1.98147	4.18325	6.20608	3.09937	8.4909	12.4279	7.58499	7.90415	5.00553
180969	180969	ugt-57	3.39	3.44	1.59	0.3	0.37	0.64	10.6	8.95	11.57	1.11	1.3	2.68	2.47	2.48	1.16	0.23	0.28	0.49	7.77	6.52	8.57	0.83	0.97	2.06	109	114	52	10	12	21	346	291	381	36	43	88	108.837	111.134	51.5181	10.4581	12.4122	21.6956	326.428	278.194	361.235	35.5687	43.0476
182359	182359	C07B5.2	0.3	0.44	0.3	0.29	0.15	0	1.47	1.33	1.03	0	0	0	0.22	0.32	0.22	0.23	0.11	0	1.08	0.97	0.76	0	0	0	2	3	2	2	1	0	10	9	7	0	0	0	1.99701	2.92457	1.98147	2.09163	1.03435	0	9.43433	8.60394	6.63686	0	0
4926918	4926918	R06A10.5	4.21	4.2	3.11	2.34	2.8	5.11	4.48	18.39	19.46	4.28	15.91	3.45	3.06	3.03	2.27	1.8	2.17	3.86	3.29	13.39	14.41	3.21	11.88	2.65	17.79	17.82	13	10	11.92	20.94	19	16.85	19.93	17.89	11	14.85	17.9731	17.5474	12.8795	10.4581	12.4122	21.6956	17.9252	16.2519	18.9625	17.7843	11.0122
27219620	27219620	F41F3.9	0	0	1.47	1.35	0	0	1.34	4.03	0	1.41	2.62	0	0	0	1.07	1.04	0	0	0.98	2.94	0	1.06	1.95	0	0	0	1	1	0	0	1	3	0	1	2	0	0	0	0.990733	1.04581	0	0	0.943433	2.86798	0	0.988019	2.00221
183960	183960	D2085.7	0	0	0.19	0.19	0.37	0	0.52	0	0.17	0.18	0.18	0.37	0	0	0.14	0.14	0.29	0	0.38	0	0.13	0.14	0.14	0.28	0	0	1.35	1.34	2.63	0	3.66	0	1.24	1.27	1.31	2.64	0	0	1.98147	2.09163	3.10304	0	3.77373	0	1.89625	1.97604	2.00221
3565295	3565295	mltn-1	5.6	4.47	4.53	0.79	1.26	0.95	20.39	14.9	17.69	1.66	2.29	1.56	4.07	3.23	3.31	0.61	0.98	0.72	14.95	10.85	13.1	1.24	1.71	1.2	221	182	182	32	51	38	818	595	716	66	93	63	220.67	177.424	180.313	33.466	52.7517	39.2587	771.728	568.816	678.856	65.2092	93.1029
190552	190552	sri-19	0.08	0	0	0	0.08	0	0.13	0.16	0	0.08	0	0.08	0.06	0	0	0	0.06	0	0.1	0.12	0	0.06	0	0.06	1	0	0	0	1	0	2	2	0	1	0	1	0.998505	0	0	0	1.03435	0	1.88687	1.91199	0	0.988019	0
182293	182293	C06B3.6	8.74	8.24	9	6.03	6.47	7.24	35.41	25.05	32.85	4.64	3.46	3.6	6.35	5.95	6.57	4.64	5.01	5.47	25.95	18.24	24.33	3.47	2.58	2.76	81	78	84	57	61	67	332	234	310	43	33	34	80.8789	76.0389	83.2216	59.6113	63.0952	69.2192	313.22	223.703	293.918	42.4848	33.0365
179759	179759	ugt-18	0.07	0.11	0.07	0.07	0.07	0.04	0.39	0.25	0.25	0.04	0.11	0.07	0.05	0.08	0.05	0.05	0.06	0.03	0.29	0.18	0.18	0.03	0.08	0.05	2	3	2	2	2	1	11	7	7	1	3	2	1.99701	2.92457	1.98147	2.09163	2.06869	1.03312	10.3778	6.69196	6.63686	0.988019	3.00332
3565962	3565962	clec-32	0	0.06	0.12	0.06	0.06	0.06	0.35	0.12	0.17	0.06	0.06	0.06	0	0.04	0.09	0.04	0.04	0.04	0.26	0.09	0.13	0.04	0.04	0.04	0	1	2	1	1	1	6	2	3	1	1	1	0	0.974858	1.98147	1.04581	1.03435	1.03312	5.6606	1.91199	2.84437	0.988019	1.00111
180959	180959	odr-10	1.17	1.08	0.73	0.3	0.3	0.61	4	4.13	2.46	0.98	1.31	0.78	0.85	0.78	0.53	0.23	0.23	0.46	2.93	3.01	1.82	0.73	0.98	0.6	19	18	12	5	5	10	66	68	41	16	22	13	18.9716	17.5474	11.8888	5.22906	5.17174	10.3312	62.2666	65.0076	38.8731	15.8083	22.0243
259657	259657	F20G2.6	0.81	0.47	0.64	0.64	0.92	0.29	2.55	2.36	1.88	0.84	0.32	0.18	0.59	0.34	0.47	0.49	0.71	0.22	1.87	1.72	1.4	0.63	0.24	0.14	9	6	8	7	10	4	30	27	24	11	4	2	8.98655	5.84915	7.92586	7.32069	10.3435	4.13249	28.303	25.8118	22.755	10.8682	4.00442
176484	176484	Y39A1A.9	8.92	9.07	5.84	0.91	1.76	1.5	32.48	22.77	28.7	3.17	3.91	5.22	6.48	6.54	4.27	0.7	1.36	1.13	23.8	16.58	21.25	2.37	2.92	4.01	288	302	192	30	58	49	1066	744	950	103	130	172	287.57	294.407	190.221	31.3744	59.9921	50.623	1005.7	711.259	900.717	101.766	130.144
185989	185989	F48F7.3	0.11	0.26	0.11	0	0	0	0.48	0.74	0.47	0	0.1	0	0.08	0.19	0.08	0	0	0	0.35	0.54	0.35	0	0.08	0	2	5	2	0	0	0	9	14	9	0	2	0	1.99701	4.87429	1.98147	0	0	0	8.4909	13.3839	8.53311	0	2.00221
182459	182459	C09G1.2	0.01	0.01	0.04	0	0.02	0.04	0.05	0.06	0.1	0	0	0.01	0.01	0.01	0.03	0	0.02	0.03	0.04	0.05	0.07	0	0	0.01	1	1	3	0	2	3	4	5	8	0	0	1	0.998505	0.974858	2.9722	0	2.06869	3.09937	3.77373	4.77997	7.58499	0	0
179717	179717	F45D3.3	38.06	35.02	39.98	16.96	19.87	20.42	150.44	112.84	130.71	19.21	23.53	24.13	27.67	25.27	29.19	13.05	15.39	15.43	110.26	82.16	96.8	14.4	17.57	18.54	470	443	499	214	250	253	1882	1406	1647	238	299	304	469.298	431.862	494.376	223.804	258.587	261.38	1775.54	1344.13	1561.56	235.148	299.331
13182797	13182797	Y87G2A.25	0.31	0	0.32	0.93	1.25	0.33	0.31	1.25	0.63	0.32	0.31	0.62	0.23	0	0.23	0.72	0.97	0.25	0.23	0.91	0.46	0.24	0.23	0.47	1	0	1	3	4	1	1	4	2	1	1	2	0.998505	0	0.990733	3.13744	4.13739	1.03312	0.943433	3.82398	1.89625	0.988019	1.00111
175512	175512	F37A8.5	7.67	6.86	6.65	3.41	4.03	3.16	28.04	22.29	23.19	4.84	5.27	3.36	5.58	4.95	4.85	2.63	3.12	2.39	20.55	16.23	17.17	3.63	3.94	2.58	123	113	108	56	66	51	456	361	380	78	87	55	122.816	110.159	106.999	58.5655	68.2669	52.6892	430.205	345.114	360.287	77.0655	87.0962
178766	178766	C17B7.5	0.08	0.2	0.12	0.2	0.22	0.1	0.39	0.5	0.49	0.25	0.28	0.14	0.06	0.15	0.09	0.16	0.17	0.08	0.29	0.36	0.36	0.19	0.21	0.11	4	10	6	10	11	5	19	24	24	12	14	7	3.99402	9.74858	5.9444	10.4581	11.3778	5.16561	17.9252	22.9439	22.755	11.8562	14.0155
186908	186908	K02F6.5	0	0	0.25	0.1	0.21	0.11	0.22	0.55	0.09	0	0.21	0.16	0	0	0.19	0.08	0.16	0.08	0.16	0.4	0.07	0	0.16	0.12	0	0	4.82	2	4	2	4.27	10.35	1.69	0	4	3	0	0	4.95366	2.09163	4.13739	2.06625	4.71716	10.5159	1.89625	0	4.00442
3896752	3896752	F28F5.4	2.53	0.43	1.74	1.69	0.85	1.34	7.2	3.81	5.1	4.76	0.41	2.49	1.84	0.31	1.27	1.3	0.66	1.01	5.27	2.77	3.78	3.57	0.31	1.92	6	1	4	4	2	3	17	9	12	11	1	6	5.99103	0.974858	3.96293	4.18325	2.06869	3.09937	16.0384	8.60394	11.3775	10.8682	1.00111
182175	182175	tag-293	0.64	0.41	0.35	0.48	0.35	0.63	2.03	1.75	0.97	0.71	0.76	0.62	0.46	0.3	0.26	0.37	0.27	0.48	1.49	1.28	0.72	0.53	0.57	0.48	9	6	5	7	5	9	29	25	14	10	11	9	8.98655	5.84915	4.95366	7.32069	5.17174	9.2981	27.3596	23.8998	13.2737	9.88019	11.0122
172983	172983	gpx-8	0	0.31	0	0.25	0	0	0.51	0.1	0.44	0	0.03	0.01	0	0.22	0	0.19	0	0	0.37	0.08	0.33	0	0.02	0.01	0	1.09	0	0.89	0	0	1.78	0.36	1.55	0	0.1	0.05	0	1.94972	0	1.04581	0	0	1.88687	0.955994	1.89625	0	1.00111
188025	188025	srh-46	0.07	0.06	0	0.13	0.13	0	0.06	0.19	0.19	0	0	0.13	0.05	0.05	0	0.1	0.1	0	0.05	0.14	0.14	0	0	0.1	1	1	0	2	2	0	1	3	3	0	0	2	0.998505	0.974858	0	2.09163	2.06869	0	0.943433	2.86798	2.84437	0	0
182408	182408	C08E8.3	1.29	2.18	0	2.59	0.86	1.83	2.16	6.92	2.61	1.33	2.11	2.55	0.94	1.58	0	1.99	0.67	1.38	1.59	5.04	1.93	0.99	1.58	1.96	3	5	0	6	2	4	5	16	6	3	5	6	2.99552	4.87429	0	6.27488	2.06869	4.13249	4.71716	15.2959	5.68874	2.96406	5.00553
178372	178372	R05A10.1	0.25	0.36	0	0.12	0	0.06	1.33	0.3	0.42	0.06	0.06	0.18	0.18	0.26	0	0.09	0	0.05	0.98	0.22	0.31	0.05	0.04	0.14	4	6	0	2	0	1	22	5	7	1	1	3	3.99402	5.84915	0	2.09163	0	1.03312	20.7555	4.77997	6.63686	0.988019	1.00111
180584	180584	Y41G9A.2	0.96	0.51	0.69	0.09	0.17	0.17	2.15	2.59	2.47	0.61	0.34	0.43	0.7	0.37	0.5	0.07	0.13	0.13	1.57	1.88	1.83	0.46	0.25	0.33	11	6	8	1	2	2	25	30	29	7	4	5	10.9836	5.84915	7.92586	1.04581	2.06869	2.06625	23.5858	28.6798	27.4956	6.91613	4.00442
184740	184740	srh-154	0	0.03	0.03	0	0	0.03	0.03	0.1	0.07	0.03	0.03	0	0	0.02	0.02	0	0	0.03	0.02	0.07	0.05	0.03	0.02	0	0	1	1	0	0	1	1	3	2	1	1	0	0	0.974858	0.990733	0	0	1.03312	0.943433	2.86798	1.89625	0.988019	1.00111
192001	192001	str-120	0	0.03	0	0.07	0.03	0	0.07	0.03	0	0.03	0	0	0	0.02	0	0.05	0.03	0	0.05	0.02	0	0.03	0	0	0	0.5	0	1	0.5	0	1	0.5	0	0.5	0	0	0	0.974858	0	1.04581	1.03435	0	0.943433	0.955994	0	0.988019	0
189935	189935	Y45G12C.6	0	0.03	0	0.07	0.03	0	0.07	0.03	0	0.03	0	0	0	0.02	0	0.05	0.03	0	0.05	0.02	0	0.03	0	0	0	0.5	0	1	0.5	0	1	0.5	0	0.5	0	0	0	0.974858	0	1.04581	1.03435	0	0.943433	0.955994	0	0.988019	0
188219	188219	T07D1.3	1.16	0.29	0.29	0.86	0.58	0.6	0.87	2.61	2.32	0.59	0.57	0	0.84	0.21	0.22	0.66	0.45	0.46	0.64	1.9	1.72	0.44	0.42	0	4	1	1	3	2	2	3	9	8	2	2	0	3.99402	0.974858	0.990733	3.13744	2.06869	2.06625	2.8303	8.60394	7.58499	1.97604	2.00221
187467	187467	M60.7	0.55	0.62	0.44	0.69	0.53	0.51	2.28	1.24	1.82	0.7	0.53	0.63	0.4	0.45	0.32	0.53	0.41	0.38	1.67	0.9	1.35	0.53	0.4	0.48	17	20	14	22	17	16	72	39	58	22	17	20	16.9746	19.4972	13.8703	23.0079	17.5839	16.53	67.9272	37.2838	54.9912	21.7364	17.0188
179060	179060	mtl-1	1.27	1.29	2.64	0.42	0	1.35	5.54	8.1	3.43	1.31	0.83	0.42	0.93	0.93	1.92	0.33	0	1.02	4.06	5.9	2.54	0.98	0.62	0.32	3	3	6	1	0	3	13	19	8	3	2	1	2.99552	2.92457	5.9444	1.04581	0	3.09937	12.2646	18.1639	7.58499	2.96406	2.00221
189838	189838	Y41G9A.5	3.1	3.14	2.31	1.23	0.81	1.14	10.22	8.03	9.75	1.64	1.69	2.17	2.26	2.26	1.69	0.95	0.63	0.86	7.49	5.85	7.22	1.23	1.26	1.67	71	73	54	29	19	26	239	187	229	38	40	51	70.8939	71.1646	53.4996	30.3286	19.6526	26.8612	225.48	178.771	217.12	37.5447	40.0442
188459	188459	T13A10.2	0	0	0.04	0.27	0	0	0.13	0	0	0.53	0	0	0	0	0.03	0.21	0	0	0.09	0	0	0.39	0	0	0	0	0.19	1.19	0	0	0.57	0	0	2.28	0	0	0	0	0.990733	2.09163	0	0	0.943433	0	0	2.96406	0
184370	184370	F12A10.1	3.68	5.81	6.35	8.6	6.57	6.94	17.27	21.8	12.39	6.3	8.02	6.87	2.68	4.19	4.63	6.62	5.09	5.24	12.66	15.87	9.17	4.72	5.99	5.27	9	14	15	21	16	16	42	53	30	15	20	17	8.98655	13.648	14.861	21.9621	16.5496	16.53	39.6242	50.6677	28.4437	14.8203	20.0221
3565394	3565394	Y119C1B.11	0	2.5	2.7	0	0	0	7.19	7.19	2.47	0	2.33	0	0	1.8	1.97	0	0	0	5.27	5.24	1.83	0	1.74	0	0	1	1	0	0	0	3	3	1	0	1	0	0	0.974858	0.990733	0	0	0	2.8303	2.86798	0.948123	0	1.00111
180532	180532	peb-1	5.78	5.33	3.08	1.2	2.17	1	18.22	13.12	14.44	2.13	2.05	2.85	4.21	3.84	2.25	0.93	1.68	0.76	13.35	9.55	10.69	1.6	1.53	2.19	184	162	100	41	49	37	574	400	479	62	74	100	183.725	157.927	99.0733	42.8783	50.683	38.2255	541.53	382.398	454.151	61.2572	74.0819
175143	175143	cdh-7	3.59	3.25	2.5	0.35	0.44	0.37	10.59	9.24	10.07	1.08	0.76	1.66	2.61	2.34	1.82	0.27	0.34	0.28	7.76	6.73	7.46	0.81	0.57	1.28	288	269	204	29	36	30	864	750	829	87	63	136	287.57	262.237	202.11	30.3286	37.2365	30.9937	815.126	716.995	785.994	85.9576	63.0697
189201	189201	W04G5.5	0	0.05	0.05	0	0	0.05	0.11	0.16	0.05	0	0	0	0	0.04	0.04	0	0	0.04	0.08	0.12	0.04	0	0	0	0	1	1	0	0	1	2	3	1	0	0	0	0	0.974858	0.990733	0	0	1.03312	1.88687	2.86798	0.948123	0	0
191858	191858	srh-39	0	0.05	0.05	0	0	0	0.11	0.05	0.16	0	0.05	0	0	0.04	0.04	0	0	0	0.08	0.04	0.12	0	0.04	0	0	1	1	0	0	0	2	1	3	0	1	0	0	0.974858	0.990733	0	0	0	1.88687	0.955994	2.84437	0	1.00111
260226	260226	asp-16	0	0.05	0	0	0	0	0	0.16	0	0.05	0.43	0.11	0	0.04	0	0	0	0	0	0.12	0	0.04	0.32	0.08	0	1	0	0	0	0	0	3	0	1	8	2	0	0.974858	0	0	0	0	0	2.86798	0	0.988019	8.00885
27219611	27219611	C07G3.15	0.08	0	0.08	0.08	0.08	0	0.17	0.17	0.17	0	0.17	0.08	0.06	0	0.06	0.06	0.06	0	0.12	0.12	0.12	0	0.12	0.06	1	0	1	1	1	0	2	2	2	0	2	1	0.998505	0	0.990733	1.04581	1.03435	0	1.88687	1.91199	1.89625	0	2.00221
183476	183476	cdh-10	4.62	4.36	2.93	0.54	0.74	0.68	13.66	11.59	12.57	1.48	1.52	1.96	3.36	3.15	2.14	0.41	0.57	0.52	10.01	8.44	9.31	1.11	1.13	1.51	452	441	292	54	74	68	1359	1147	1262	146	153	196	451.324	429.912	289.294	56.4739	76.5417	70.2523	1282.13	1096.52	1196.53	144.251	153.169
189378	189378	Y6E2A.7	0.06	0	0	0	0.19	0.06	0	0.06	0.13	0	0.13	0	0.05	0	0	0	0.15	0.05	0	0.05	0.09	0	0.09	0	1	0	0	0	3	1	0	1	2	0	2	0	0.998505	0	0	0	3.10304	1.03312	0	0.955994	1.89625	0	2.00221
6418829	6418829	nlp-76	0.73	0.6	0.85	1.44	0.48	1.11	2.42	2.06	2.4	1.22	0.71	1.08	0.53	0.43	0.62	1.11	0.37	0.83	1.77	1.5	1.78	0.92	0.53	0.83	6	5	7	12	4	9	20	17	20	10	6	9	5.99103	4.87429	6.93513	12.5498	4.13739	9.2981	18.8687	16.2519	18.9625	9.88019	6.00664
189720	189720	Y39A3A.4	0.13	0.06	0.16	0.16	0.13	0.23	0.45	0.23	0.42	0.23	0.45	0.23	0.1	0.05	0.12	0.12	0.1	0.17	0.33	0.17	0.31	0.17	0.33	0.17	4	2	5	5	4	7	14	7	13	7	14	7	3.99402	1.94972	4.95366	5.22906	4.13739	7.23186	13.2081	6.69196	12.3256	6.91613	14.0155
189376	189376	Y6E2A.5	0.14	0.25	0.16	0.24	0.2	0.26	0.69	0.65	0.38	0.31	0.36	0.33	0.1	0.18	0.11	0.19	0.16	0.2	0.51	0.47	0.28	0.23	0.27	0.25	3.02	5.61	3.52	5.51	4.56	5.82	15.49	14.44	8.49	6.91	8.17	7.35	3.99402	5.84915	3.96293	6.27488	5.17174	6.19874	15.0949	14.3399	8.53311	6.91613	9.00996
184134	184134	F07C4.11	0.08	0.08	0	0	0	0	0.25	0.17	0.08	0	0	0	0.06	0.06	0	0	0	0	0.18	0.12	0.06	0	0	0	1	1	0	0	0	0	3	2	1	0	0	0	0.998505	0.974858	0	0	0	0	2.8303	1.91199	0.948123	0	0
184116	184116	F07B7.8	0	0	0.09	0.18	0	0	0	0.19	0.09	0	0.09	0.09	0	0	0.07	0.14	0	0	0	0.14	0.07	0	0.07	0.07	0	0	0.5	1	0	0	0	1	0.5	0	0.5	0.5	0	0	0.990733	1.04581	0	0	0	0.955994	0.948123	0	1.00111
187063	187063	K06C4.1	0	0	0.09	0.18	0	0	0	0.19	0.09	0	0.09	0.09	0	0	0.07	0.14	0	0	0	0.14	0.07	0	0.07	0.07	0	0	0.5	1	0	0	0	1	0.5	0	0.5	0.5	0	0	0.990733	1.04581	0	0	0	0.955994	0.948123	0	1.00111
186058	186058	sra-13	0.09	0	0	0	0.09	0	0.07	0	0.21	0	0	0.09	0.07	0	0	0	0.07	0	0.05	0	0.15	0	0	0.07	1	0	0	0	1	0	1	0	3	0	0	1	0.998505	0	0	0	1.03435	0	0.943433	0	2.84437	0	0
183146	183146	sru-1	0	0.05	0.05	0	0.05	0	0.05	0.05	0.21	0.05	0	0	0	0.04	0.04	0	0.04	0	0.04	0.04	0.16	0.04	0	0	0	1	1	0	1	0	1	1	4	1	0	0	0	0.974858	0.990733	0	1.03435	0	0.943433	0.955994	3.79249	0.988019	0
259737	259737	T25G12.11	1.71	0	0	1.76	1.77	0	3.5	0	1.79	1.85	1.7	0	1.25	0	0	1.36	1.37	0	2.57	0	1.33	1.39	1.27	0	1	0	0	1	1	0	2	0	1	1	1	0	0.998505	0	0	1.04581	1.03435	0	1.88687	0	0.948123	0.988019	1.00111
7040136	7040136	F25H5.10	0	15.49	17.44	29.3	29.74	17.32	29.06	57.35	15.16	32.03	27.41	43.15	0	11.18	12.73	22.55	23.04	13.08	21.3	41.76	11.23	24	20.47	33.15	0	1	1	2	2	1	2	4	1	2	2	3	0	0.974858	0.990733	2.09163	2.06869	1.03312	1.88687	3.82398	0.948123	1.97604	2.00221
190469	190469	Y62H9A.14	0.19	0	0.06	0	0.07	0.13	0.2	0.13	0.44	0.07	0	0	0.14	0	0.05	0	0.05	0.1	0.15	0.09	0.32	0.05	0	0	3	0	1	0	1	2	3	2	7	1	0	0	2.99552	0	0.990733	0	1.03435	2.06625	2.8303	1.91199	6.63686	0.988019	0
3565762	3565762	Y60A3A.23	1.04	0.51	1.16	0.25	0.13	0.26	2.82	3.09	2.42	0.52	0.5	0.64	0.75	0.37	0.85	0.2	0.1	0.2	2.07	2.25	1.8	0.39	0.38	0.49	8	4	9	2	1	2	22	24	19	4	4	5	7.98804	3.89943	8.9166	2.09163	1.03435	2.06625	20.7555	22.9439	18.0143	3.95207	4.00442
186027	186027	F49C12.4	0.07	0.07	0	0	0	0.07	0.07	0.29	0.07	0	0	0.07	0.05	0.05	0	0	0	0.05	0.05	0.21	0.05	0	0	0.05	1	1	0	0	0	1	1	4	1	0	0	1	0.998505	0.974858	0	0	0	1.03312	0.943433	3.82398	0.948123	0	0
186180	186180	srsx-35	0.08	0.07	0	0	0.08	0	0.23	0.15	0.08	0	0.07	0	0.06	0.05	0	0	0.06	0	0.17	0.11	0.06	0	0.06	0	1	1	0	0	1	0	3	2	1	0	1	0	0.998505	0.974858	0	0	1.03435	0	2.8303	1.91199	0.948123	0	1.00111
187105	187105	pax-1	0.08	0.08	0	0	0.16	0	0.08	0.25	0.16	0.08	0	0	0.06	0.06	0	0	0.13	0	0.06	0.18	0.12	0.06	0	0	1	1	0	0	2	0	1	3	2	1	0	0	0.998505	0.974858	0	0	2.06869	0	0.943433	2.86798	1.89625	0.988019	0
189909	189909	Y45F3A.5	0.97	0	0	0	0	0	1.97	0	1	0	0.96	0.97	0.7	0	0	0	0	0	1.44	0	0.74	0	0.72	0.74	1	0	0	0	0	0	2	0	1	0	1	1	0.998505	0	0	0	0	0	1.88687	0	0.948123	0	1.00111
179203	179203	K07C11.10	0.17	0.17	0.17	0.17	0.35	0	0.52	0.35	0.69	0.18	0.17	0.34	0.13	0.12	0.13	0.13	0.27	0	0.38	0.25	0.51	0.13	0.13	0.26	1	1	1	1	2	0	3	2	4	1	1	2	0.998505	0.974858	0.990733	1.04581	2.06869	0	2.8303	1.91199	3.79249	0.988019	1.00111
191677	191677	his-31	1.45	0	0	2.21	2.95	0	1.47	2.21	0.74	2.28	0.72	0.72	1.06	0	0	1.7	2.29	0	1.08	1.61	0.55	1.71	0.54	0.56	2	0	0	3	4	0	2	3	1	3	1	1	1.99701	0	0	3.13744	4.13739	0	1.88687	2.86798	0.948123	2.96406	1.00111
190768	190768	Y82E9BR.6	0.46	0	0	0	0	0	0.46	0.46	0.47	0	0	0	0.33	0	0	0	0	0	0.34	0.34	0.35	0	0	0	1	0	0	0	0	0	1	1	1	0	0	0	0.998505	0	0	0	0	0	0.943433	0.955994	0.948123	0	0
179277	179277	F59E11.7	0.68	1.46	0.64	0.53	0.57	1.8	2.31	2.43	3.62	1.62	1.72	2.02	0.5	1.05	0.47	0.41	0.44	1.36	1.69	1.77	2.68	1.21	1.29	1.55	10	19	10	8	9	26	32	37	49	24	26	27	9.98505	18.5223	9.90733	8.3665	9.30912	26.8612	30.1899	35.3718	46.458	23.7124	26.0288
4363028	4363028	poml-4	0.18	0.11	0.05	0.06	0.35	0.36	0.43	0.18	0.41	0.24	0.24	0.23	0.13	0.08	0.04	0.05	0.27	0.27	0.31	0.13	0.3	0.18	0.18	0.18	3.09	2.06	0.87	1.05	6.23	6.42	7.63	3.17	7.36	4.17	4.3	4.13	3.99402	2.92457	0.990733	2.09163	7.24043	7.23186	7.54746	3.82398	7.58499	4.94009	5.00553
181114	181114	H35N09.1	0.02	0.02	0	0.02	0.02	0.02	0	0.05	0.07	0	0.05	0	0.02	0.02	0	0.02	0.02	0.02	0	0.04	0.05	0	0.04	0	1	1	0	1	1	1	0	2	3	0	2	0	0.998505	0.974858	0	1.04581	1.03435	1.03312	0	1.91199	2.84437	0	2.00221
188412	188412	srw-79	0.04	0	0	0	0	0	0.04	0.08	0	0	0.04	0	0.03	0	0	0	0	0	0.03	0.06	0	0	0.03	0	1	0	0	0	0	0	1	2	0	0	1	0	0.998505	0	0	0	0	0	0.943433	1.91199	0	0	1.00111
186784	186784	clpr-3	0.04	0	0	0	0.04	0.04	0	0.04	0.08	0	0.08	0	0.03	0	0	0	0.03	0.03	0	0.03	0.06	0	0.06	0	0.5	0	0	0	0.5	0.5	0	0.5	1	0	1	0	0.998505	0	0	0	1.03435	1.03312	0	0.955994	0.948123	0	1.00111
186388	186388	clec-68	0.04	0	0	0.04	0.04	0	0	0.04	0.08	0	0	0.04	0.03	0	0	0.03	0.03	0	0	0.03	0.06	0	0	0.03	1	0	0	1	1	0	0	1	2	0	0	1	0.998505	0	0	1.04581	1.03435	0	0	0.955994	1.89625	0	0
190249	190249	clpr-4	0.04	0	0	0	0.04	0.04	0	0.04	0.08	0	0.08	0	0.03	0	0	0	0.03	0.03	0	0.03	0.06	0	0.06	0	0.5	0	0	0	0.5	0.5	0	0.5	1	0	1	0	0.998505	0	0	0	1.03435	1.03312	0	0.955994	0.948123	0	1.00111
185696	185696	F43C11.2	0.14	0.29	0	1.43	0.43	0	0.72	0.14	0.43	1.74	0.28	0	0.11	0.21	0	1.1	0.33	0	0.53	0.1	0.32	1.31	0.21	0	1	2	0	10	3	0	5	1	3	12	2	0	0.998505	1.94972	0	10.4581	3.10304	0	4.71716	0.955994	2.84437	11.8562	2.00221
182952	182952	srj-4	0	0.07	0	0	0	0	0	0.07	0.14	0.07	0	0.07	0	0.05	0	0	0	0	0	0.05	0.1	0.05	0	0.05	0	1	0	0	0	0	0	1	2	1	0	1	0	0.974858	0	0	0	0	0	0.955994	1.89625	0.988019	0
183644	183644	sru-37	0	0	0.07	0.07	0.07	0	0.07	0.07	0.07	0.14	0	0	0	0	0.05	0.05	0.05	0	0.05	0.05	0.05	0.11	0	0	0	0	1	1	1	0	1	1	1	2	0	0	0	0	0.990733	1.04581	1.03435	0	0.943433	0.955994	0.948123	1.97604	0
186745	186745	H14N18.2	0.07	0	0	0.07	0	0	0.07	0.07	0.07	0	0.07	0	0.05	0	0	0.06	0	0	0.05	0.05	0.05	0	0.05	0	1	0	0	1	0	0	1	1	1	0	1	0	0.998505	0	0	1.04581	0	0	0.943433	0.955994	0.948123	0	1.00111
13183282	13183282	C03H5.9	0.07	0	0	0	0	0.07	0.14	0.07	0	0.15	0.07	0.29	0.05	0	0	0	0	0.06	0.11	0.05	0	0.11	0.05	0.22	1	0	0	0	0	1	2	1	0	2	1	4	0.998505	0	0	0	0	1.03312	1.88687	0.955994	0	1.97604	1.00111
3565975	3565975	F47B8.13	0	0	0.1	0	0	0.1	0.2	0.1	0	0	0.2	0	0	0	0.07	0	0	0.08	0.15	0.07	0	0	0.15	0	0	0	1	0	0	1	2	1	0	0	2	0	0	0	0.990733	0	0	1.03312	1.88687	0.955994	0	0	2.00221
6418765	6418765	T04C12.9	0.16	0	0	0.16	0.16	0.16	0	0.32	0.16	0.49	0	0	0.12	0	0	0.12	0.12	0.12	0	0.23	0.12	0.36	0	0	1	0	0	1	1	1	0	2	1	3	0	0	0.998505	0	0	1.04581	1.03435	1.03312	0	1.91199	0.948123	2.96406	0
13223017	13223017	T08D10.5	0.08	0	0.17	0	0	0.17	0.17	0.25	0.33	0.17	0.41	0	0.06	0	0.12	0	0	0.13	0.12	0.18	0.25	0.13	0.31	0	1	0	2	0	0	2	2	3	4	2	5	0	0.998505	0	1.98147	0	0	2.06625	1.88687	2.86798	3.79249	1.97604	5.00553
188324	188324	T09D3.3	0	0	0.06	0.03	0	0.06	0.06	0.06	0.06	0.03	0.06	0.03	0	0	0.04	0.02	0	0.05	0.04	0.04	0.04	0.02	0.04	0.02	0	0	2	1	0	2	2	2	2	1	2	1	0	0	1.98147	1.04581	0	2.06625	1.88687	1.91199	1.89625	0.988019	2.00221
184256	184256	srx-135	0.06	0	0	0.06	0	0	0	0.12	0.06	0	0	0.06	0.05	0	0	0.05	0	0	0	0.09	0.05	0	0	0.05	1	0	0	1	0	0	0	2	1	0	0	1	0.998505	0	0	1.04581	0	0	0	1.91199	0.948123	0	0
186188	186188	duox-2	0.01	0.01	0.01	0.01	0.01	0.05	0.04	0.04	0.01	0	0.04	0.01	0.01	0.01	0.01	0.01	0.01	0.04	0.03	0.03	0.01	0	0.03	0.01	1	1	1	1	1	4.01	3	3	1	0	3	1	0.998505	0.974858	0.990733	1.04581	1.03435	5.16561	2.8303	2.86798	0.948123	0	3.00332
183087	183087	irld-24	0	0.03	0.03	0	0	0.08	0.06	0.03	0.09	0	0	0.1	0	0.02	0.02	0	0	0.06	0.04	0.02	0.07	0	0	0.08	0	1	1	0	0	2	2	1	3	0	0	3	0	0.974858	0.990733	0	0	2.06625	1.88687	0.955994	2.84437	0	0
191883	191883	srh-129	0.06	0	0.06	0.12	0.06	0.06	0.06	0.18	0.12	0	0	0.18	0.04	0	0.04	0.09	0.05	0.05	0.04	0.13	0.09	0	0	0.14	1	0	1	2	1	1	1	3	2	0	0	3	0.998505	0	0.990733	2.09163	1.03435	1.03312	0.943433	2.86798	1.89625	0	0
185371	185371	sri-1	0	0.06	0	0	0.06	0.06	0	0.06	0.12	0.12	0.3	0.18	0	0.04	0	0	0.05	0.05	0	0.04	0.09	0.09	0.22	0.14	0	1	0	0	1	1	0	1	2	2	5	3	0	0.974858	0	0	1.03435	1.03312	0	0.955994	1.89625	1.97604	5.00553
189749	189749	sre-15	0.06	0.06	0	0.42	0.18	0.06	0.06	0.24	0.06	0.24	0.18	0.06	0.04	0.04	0	0.32	0.14	0.05	0.04	0.18	0.04	0.18	0.13	0.05	1	1	0	7	3	1	1	4	1	4	3	1	0.998505	0.974858	0	7.32069	3.10304	1.03312	0.943433	3.82398	0.948123	3.95207	3.00332
30314035	30314035	T05A7.13	0	0.06	0	0	0.06	0	0.06	0.12	0	0.18	0	0	0	0.04	0	0	0.05	0	0.04	0.09	0	0.14	0	0	0	1	0	0	1	0	1	2	0	3	0	0	0	0.974858	0	0	1.03435	0	0.943433	1.91199	0	2.96406	0
180271	180271	srw-86	0.31	0.76	0.31	0.15	0.61	0.16	2.3	0.77	1.07	0	0.15	0.15	0.22	0.55	0.23	0.12	0.47	0.12	1.68	0.56	0.79	0	0.11	0.12	2	5	2	1	4	1	15	5	7	0	1	1	1.99701	4.87429	1.98147	1.04581	4.13739	1.03312	14.1515	4.77997	6.63686	0	1.00111
3565134	3565134	Y46G5A.39	0.08	0.07	0	0.07	0	0.15	0	0.15	0.3	0	0	0	0.06	0.05	0	0.06	0	0.11	0	0.11	0.22	0	0	0	1	1	0	1	0	2	0	2	4	0	0	0	0.998505	0.974858	0	1.04581	0	2.06625	0	1.91199	3.79249	0	0
180476	180476	ins-39	0	0	0.15	0.44	0.15	0	0.15	0.15	0.15	0	0.43	0.15	0	0	0.11	0.34	0.11	0	0.11	0.11	0.11	0	0.32	0.11	0	0	1	3	1	0	1	1	1	0	3	1	0	0	0.990733	3.13744	1.03435	0	0.943433	0.955994	0.948123	0	3.00332
178793	178793	Y39H10A.1	0	0.21	0	0	0.21	0.21	0.21	0.21	0.21	0	0	0.21	0	0.15	0	0	0.16	0.16	0.15	0.15	0.15	0	0	0.16	0	1	0	0	1	1	1	1	1	0	0	1	0	0.974858	0	0	1.03435	1.03312	0.943433	0.955994	0.948123	0	0
3565596	3565596	srx-115	0.07	0.19	0	0	0.06	0.13	0.39	0.33	0.06	0.13	0	0.13	0.05	0.14	0	0	0.05	0.1	0.29	0.24	0.05	0.1	0	0.1	1	3	0	0	1	2	6	5	1	2	0	2	0.998505	2.92457	0	0	1.03435	2.06625	5.6606	4.77997	0.948123	1.97604	0
192041	192041	str-238	0.07	0.07	0	0	0.07	0	0.14	0.07	0.21	0	0.07	0	0.05	0.05	0	0	0.05	0	0.1	0.05	0.15	0	0.05	0	1	1	0	0	1	0	2	1	3	0	1	0	0.998505	0.974858	0	0	1.03435	0	1.88687	0.955994	2.84437	0	1.00111
183144	183144	sru-3	0	0.07	0.07	0.07	0.07	0	0.21	0.14	0.07	0	0	0.07	0	0.05	0.05	0.05	0.05	0	0.15	0.1	0.05	0	0	0.05	0	1	1	1	1	0	3	2	1	0	0	1	0	0.974858	0.990733	1.04581	1.03435	0	2.8303	1.91199	0.948123	0	0
175567	175567	pals-27	0.04	0	0.04	0.04	0.08	0.04	0.04	0.08	0.12	0.12	0.04	0.04	0.03	0	0.03	0.03	0.06	0.03	0.03	0.06	0.09	0.09	0.03	0.03	1	0	1	1	2	1	1	2	3	3	1	1	0.998505	0	0.990733	1.04581	2.06869	1.03312	0.943433	1.91199	2.84437	2.96406	1.00111
187808	187808	R11D1.7	0.08	0	0	0	0	0.04	0.12	0.04	0.08	0.04	0.08	0.04	0.06	0	0	0	0	0.03	0.09	0.03	0.06	0.03	0.06	0.03	2	0	0	0	0	1	3	1	2	1	2	1	1.99701	0	0	0	0	1.03312	2.8303	0.955994	1.89625	0.988019	2.00221
183685	183685	C50F7.9	0.08	0	0	0	0	0	0.08	0.16	0	0.08	0	0	0.06	0	0	0	0	0	0.06	0.12	0	0.06	0	0	1	0	0	0	0	0	1	2	0	1	0	0	0.998505	0	0	0	0	0	0.943433	1.91199	0	0.988019	0
185465	185465	srsx-22	0	0	0.08	0	0	0.08	0.08	0.08	0.08	0	0	0	0	0	0.06	0	0	0.06	0.06	0.06	0.06	0	0	0	0	0	1	0	0	1	1	1	1	0	0	0	0	0	0.990733	0	0	1.03312	0.943433	0.955994	0.948123	0	0
191859	191859	srh-40	0.05	0	0	0	0.05	0	0.05	0.05	0.05	0	0	0	0.03	0	0	0	0.04	0	0.03	0.03	0.03	0	0	0	1	0	0	0	1	0	1	1	1	0	0	0	0.998505	0	0	0	1.03435	0	0.943433	0.955994	0.948123	0	0
190355	190355	Y57E12AL.2	0.35	0	0	0	0	0	0.35	0.7	0	0	0	0	0.25	0	0	0	0	0	0.26	0.51	0	0	0	0	1	0	0	0	0	0	1	2	0	0	0	0	0.998505	0	0	0	0	0	0.943433	1.91199	0	0	0
175383	175383	zmp-2	7.3	5.67	4.98	0.86	1.14	0.83	19.97	15.75	17.77	1.86	1.8	3.15	5.31	4.09	3.64	0.66	0.89	0.62	14.64	11.47	13.16	1.39	1.34	2.42	283	227	196	34	47	33	786	618	704	74	72	125	282.577	221.293	194.184	35.5576	48.6143	34.093	741.538	590.804	667.479	73.1134	72.0796
178120	178120	let-653	5.4	5.04	3.77	1.52	1.25	1.55	14.45	13.41	14.46	2.43	2.6	3.23	3.93	3.64	2.75	1.17	0.97	1.17	10.59	9.77	10.71	1.82	1.94	2.48	223	219	159	62	54	62	600	567	606	99	107	133	222.667	213.494	157.527	64.8404	55.8547	64.0536	566.06	542.049	574.563	97.8138	107.118
13218291	13218291	Y17D7C.6	0	0.17	0.17	0	0	0	0.51	0	0.5	0.34	0.17	0.17	0	0.12	0.12	0	0	0	0.37	0	0.37	0.26	0.12	0.13	0	1	1	0	0	0	3	0	3	2	1	1	0	0.974858	0.990733	0	0	0	2.8303	0	2.84437	1.97604	1.00111
188774	188774	ckr-1	0.45	0.66	0.58	0.57	0.27	0.63	1.87	1.56	1.59	0.36	0.79	0.93	0.33	0.47	0.42	0.44	0.21	0.47	1.37	1.14	1.18	0.27	0.59	0.71	10	15	13	13	6	14	42	35	36	8	18	21	9.98505	14.6229	12.8795	13.5956	6.20608	14.4637	39.6242	33.4598	34.1324	7.90415	18.0199
179787	179787	try-10	5.28	5.16	6.45	8.24	35.48	10.98	3.28	10.25	36.41	38.3	10.54	8.64	3.84	3.72	4.71	6.34	27.48	8.29	2.4	7.46	26.97	28.7	7.87	6.64	59	65	81	103	101	108	40	62	39	78	83	72	58.9118	63.3658	80.2494	107.719	104.469	111.577	37.7373	59.2716	36.9768	77.0655	83.0918
185793	185793	F45E1.4	7.6	6.94	6.97	6.64	5.67	6.75	23.6	18.64	21.19	7.63	7.05	7.18	5.52	5.01	5.09	5.11	4.39	5.1	17.3	13.57	15.69	5.72	5.27	5.52	113	106	105	101	86	101	356	280	322	114	108	109	112.831	103.335	104.027	105.627	88.9539	104.345	335.862	267.678	305.296	112.634	108.119
180337	180337	cnc-7	0	1.16	0	3.41	1.14	0	0	2.27	1.15	2.37	3.31	1.12	0	0.84	0	2.63	0.88	0	0	1.65	0.85	1.78	2.47	0.86	0	1	0	3	1	0	0	2	1	2	3	1	0	0.974858	0	3.13744	1.03435	0	0	1.91199	0.948123	1.97604	3.00332
183004	183004	C29F3.3	2.87	2.62	0.97	0.71	0.47	0.25	7.14	3.1	8.79	1.21	0.93	2.82	2.08	1.89	0.7	0.55	0.37	0.19	5.24	2.26	6.51	0.91	0.7	2.16	12	11	4	3	2	1	30	13	37	5	4	12	11.9821	10.7234	3.96293	3.13744	2.06869	1.03312	28.303	12.4279	35.0806	4.94009	4.00442
188267	188267	spp-6	0	0.67	0	0	0	0.7	0	1.97	0	0	0.64	0	0	0.48	0	0	0	0.53	0	1.43	0	0	0.48	0	0	1	0	0	0	1	0	3	0	0	1	0	0	0.974858	0	0	0	1.03312	0	2.86798	0	0	1.00111
175025	175025	his-16	4.84	0	0	1.57	3.02	0	4.47	4.47	5.28	3.22	0	1.94	3.52	0	0	1.21	2.34	0	3.28	3.26	3.91	2.41	0	1.49	12.33	0	0	4	7.67	0	11.33	11.33	13.33	8	0	5	12.9806	0	0	4.18325	8.27478	0	11.3212	11.4719	13.2737	7.90415	0
172475	172475	F13G3.3	0.66	0.86	0.65	0.32	0.54	0.16	2.16	1.9	2.3	0.38	0.32	0.86	0.48	0.62	0.48	0.25	0.42	0.12	1.58	1.38	1.71	0.29	0.24	0.66	15	18	13	7	12	4	51	41	51	8	8	18	14.9776	17.5474	12.8795	7.32069	12.4122	4.13249	48.1151	39.1957	48.3543	7.90415	8.00885
13218858	13218858	F26F2.13	0	0	0.43	0	0	0.44	0.42	0	0.84	0.43	0	1.23	0	0	0.31	0	0	0.33	0.31	0	0.62	0.32	0	0.94	0	0	1	0	0	1	1	0	2	1	0	3	0	0	0.990733	0	0	1.03312	0.943433	0	1.89625	0.988019	0
191015	191015	Y116F11B.2	0.36	0.05	0.15	0.05	0.05	0.05	0.46	0.41	0.76	0	0.1	0	0.26	0.04	0.11	0.04	0.04	0.04	0.34	0.3	0.56	0	0.07	0	7	1	3	1	1	1	9	8	15	0	2	0	6.98954	0.974858	2.9722	1.04581	1.03435	1.03312	8.4909	7.64795	14.2219	0	2.00221
24104903	24104903	T19C3.7	0.32	0	0	0	0.21	0.21	0.31	0.31	0.31	0.21	0.31	0.1	0.23	0	0	0	0.16	0.16	0.23	0.23	0.23	0.16	0.23	0.08	3	0	0	0	2	2	3	3	3	2	3	1	2.99552	0	0	0	2.06869	2.06625	2.8303	2.86798	2.84437	1.97604	3.00332
183898	183898	D1014.7	0.12	0.5	0.12	0.24	0.08	0.04	0.58	1.34	0.23	0.08	0.12	0.12	0.09	0.36	0.09	0.19	0.06	0.03	0.43	0.98	0.17	0.06	0.09	0.09	3	13	3	6	2	1	15	34	6	2	3	3	2.99552	12.6732	2.9722	6.27488	2.06869	1.03312	14.1515	32.5038	5.68874	1.97604	3.00332
187267	187267	K10D11.2	0.12	0.12	0.18	0.18	0.12	0	0.37	0.18	0.67	0.19	0.18	0	0.09	0.09	0.13	0.14	0.09	0	0.27	0.13	0.49	0.14	0.13	0	2	2	3	3	2	0	6	3	11	3	3	0	1.99701	1.94972	2.9722	3.13744	2.06869	0	5.6606	2.86798	10.4294	2.96406	3.00332
185799	185799	F45E6.1	0.14	0.07	0	0	0.2	0.07	0.27	0.27	0.07	0.07	0.13	0.34	0.1	0.05	0	0	0.16	0.05	0.2	0.2	0.05	0.05	0.1	0.26	2	1	0	0	3	1	4	4	1	1	2	5	1.99701	0.974858	0	0	3.10304	1.03312	3.77373	3.82398	0.948123	0.988019	2.00221
188605	188605	T19D7.5	0.73	0.87	0.15	0.29	0.43	0.3	1.6	1.6	1.88	0.59	0.71	1.01	0.53	0.62	0.11	0.22	0.34	0.22	1.17	1.17	1.39	0.44	0.53	0.77	5	6	1	2	3	2	11	11	13	4	5	7	4.99253	5.84915	0.990733	2.09163	3.10304	2.06625	10.3778	10.5159	12.3256	3.95207	5.00553
181051	181051	zig-4	2.69	2.95	2.46	2.04	1.58	1.4	8.75	7.26	7.5	3.15	4.25	3.1	1.95	2.13	1.79	1.57	1.23	1.06	6.41	5.28	5.55	2.36	3.17	2.38	40	45	37	31	24	21	132	109	114	47	65	47	39.9402	43.8686	36.6571	32.4202	24.8243	21.6956	124.533	104.203	108.086	46.4369	65.0719
191781	191781	sra-10	0.24	0.31	0.35	0.35	0.5	0.83	1.07	0.72	0.82	0.77	0.87	0.7	0.17	0.22	0.26	0.27	0.38	0.62	0.78	0.52	0.61	0.58	0.65	0.54	4	5	6	6	8	14	18	12	14	13	15	12	3.99402	4.87429	5.9444	6.27488	8.27478	14.4637	16.9818	11.4719	13.2737	12.8442	15.0166
3565585	3565585	ins-36	0	0	0.49	0.94	1.41	0.5	0	0.47	0.95	0	0.46	0	0	0	0.36	0.72	1.09	0.38	0	0.34	0.7	0	0.34	0	0	0	1	2	3	1	0	1	2	0	1	0	0	0	0.990733	2.09163	3.10304	1.03312	0	0.955994	1.89625	0	1.00111
179468	179468	F25D1.3	2.56	2.89	1.56	0.1	0.29	0.49	7.97	6.44	5.89	0.98	1.24	0.77	1.86	2.08	1.14	0.07	0.22	0.37	5.84	4.69	4.36	0.74	0.93	0.59	26	30	16	1	3	5	82	66	61	10	13	8	25.9611	29.2457	15.8517	1.04581	3.10304	5.16561	77.3615	63.0956	57.8355	9.88019	13.0144
184528	184528	pals-1	0.29	0.22	0.44	0.72	0.58	0.59	1.09	0.8	0.86	0.73	0.5	0.5	0.21	0.16	0.32	0.55	0.45	0.44	0.8	0.58	0.64	0.55	0.37	0.39	4	3	6	10	8	8	15	11	12	10	7	7	3.99402	2.92457	5.9444	10.4581	8.27478	8.26498	14.1515	10.5159	11.3775	9.88019	7.00774
185998	185998	F48G7.10	0.86	0.19	0.28	0.74	0.56	0.57	1.78	0.75	1.31	1.42	0.83	0.84	0.62	0.13	0.21	0.57	0.43	0.43	1.31	0.55	0.97	1.07	0.62	0.64	9	2	3	8	6	6	19	8	14	15	9	9	8.98655	1.94972	2.9722	8.3665	6.20608	6.19874	17.9252	7.64795	13.2737	14.8203	9.00996
3565431	3565431	ins-10	1.86	1.13	0.38	1.49	0.37	0.79	3.36	4.11	2.25	1.52	0.73	1.84	1.35	0.81	0.28	1.14	0.29	0.59	2.46	2.99	1.66	1.14	0.54	1.41	5	3	1	4	1	2	9	11	6	4	2	5	4.99253	2.92457	0.990733	4.18325	1.03435	2.06625	8.4909	10.5159	5.68874	3.95207	2.00221
181936	181936	B0348.2	1.27	0.51	1.03	0.5	0.76	0.52	2.28	1.77	4.04	1.28	0.99	0.75	0.92	0.36	0.75	0.39	0.59	0.4	1.67	1.29	2.99	0.96	0.74	0.57	5	2	4	2	3	2	9	7	16	5	4	3	4.99253	1.94972	3.96293	2.09163	3.10304	2.06625	8.4909	6.69196	15.17	4.94009	4.00442
182456	182456	C09F9.2	7.88	7.09	5.53	1.46	1.92	1.64	20.72	17.5	20.62	2.98	3.34	4.1	5.73	5.11	4.04	1.12	1.49	1.24	15.19	12.74	15.27	2.24	2.5	3.15	932	866	667	177	233	198	2492	2095	2503	356	407	495	930.607	844.227	660.819	185.109	241.003	204.558	2351.03	2002.81	2373.15	351.735	407.45
173703	173703	W10G11.1	0.15	0	0	0	0	0	0.29	0.14	0	0	0	0	0.11	0	0	0	0	0	0.21	0.11	0	0	0	0	1	0	0	0	0	0	2	1	0	0	0	0	0.998505	0	0	0	0	0	1.88687	0.955994	0	0	0
188863	188863	srx-111	0.07	0	0	0	0.07	0	0	0.2	0	0.07	0.07	0	0.05	0	0	0	0.05	0	0	0.15	0	0.05	0.05	0	1	0	0	0	1	0	0	3	0	1	1	0	0.998505	0	0	0	1.03435	0	0	2.86798	0	0.988019	1.00111
184492	184492	fbxa-100	0	0	0.07	0.2	0	0	0.13	0	0.07	0.2	0.07	0	0	0	0.05	0.15	0	0	0.1	0	0.05	0.15	0.05	0	0	0	1	3	0	0	2	0	1	3	1	0	0	0	0.990733	3.13744	0	0	1.88687	0	0.948123	2.96406	1.00111
185561	185561	sre-8	0	0.07	0	0	0	0.07	0.07	0	0.13	0	0	0	0	0.05	0	0	0	0.05	0.05	0	0.1	0	0	0	0	1	0	0	0	1	1	0	2	0	0	0	0	0.974858	0	0	0	1.03312	0.943433	0	1.89625	0	0
191805	191805	srd-16	0	0	0.07	0	0.07	0	0.07	0	0.13	0	0	0	0	0	0.05	0	0.05	0	0.05	0	0.1	0	0	0	0	0	1	0	1	0	1	0	2	0	0	0	0	0	0.990733	0	1.03435	0	0.943433	0	1.89625	0	0
189408	189408	str-164	0.07	0	0.07	0.13	0	0.07	0.2	0	0.2	0	0.13	0.07	0.05	0	0.05	0.1	0	0.05	0.15	0	0.15	0	0.1	0.05	1	0	1	2	0	1	3	0	3	0	2	1	0.998505	0	0.990733	2.09163	0	1.03312	2.8303	0	2.84437	0	2.00221
186152	186152	comt-1	0.98	0.76	0.57	0.14	0.4	0.11	2.62	1.71	2.26	0.4	0.39	0.31	0.71	0.55	0.41	0.11	0.31	0.09	1.92	1.25	1.67	0.3	0.29	0.24	34	27	20	5	14	4	92	60	80	14	14	11	33.9492	26.3212	19.8147	5.22906	14.4809	4.13249	86.7958	57.3596	75.8499	13.8323	14.0155
24104743	24104743	K09F6.13	0.54	1.11	0.95	0.23	0.65	0.59	2.54	2.43	2.4	0.66	0.52	0.65	0.39	0.8	0.69	0.18	0.5	0.45	1.86	1.77	1.78	0.49	0.39	0.5	9	19	16	4	11	10	43	41	41	11	9	11	8.98655	18.5223	15.8517	4.18325	11.3778	10.3312	40.5676	39.1957	38.8731	10.8682	9.00996
190059	190059	efhc-1	0.08	0.08	0.08	0.12	0.16	0	0.28	0.16	0.24	0	0.04	0	0.06	0.06	0.06	0.09	0.13	0	0.21	0.12	0.18	0	0.03	0	2	2	2	3	4	0	7	4	6	0	1	0	1.99701	1.94972	1.98147	3.13744	4.13739	0	6.60403	3.82398	5.68874	0	1.00111
182423	182423	srz-29	0	0	0.06	0	0	0	0	0.17	0	0	0.06	0	0	0	0.04	0	0	0	0	0.12	0	0	0.04	0	0	0	1	0	0	0	0	3	0	0	1	0	0	0	0.990733	0	0	0	0	2.86798	0	0	1.00111
183605	183605	nhr-166	0	0.06	0	0	0.17	0	0.06	0.11	0	0.06	0.11	0.11	0	0.04	0	0	0.13	0	0.04	0.08	0	0.04	0.08	0.09	0	1	0	0	3	0	1	2	0	1	2	2	0	0.974858	0	0	3.10304	0	0.943433	1.91199	0	0.988019	2.00221
13188497	13188497	pals-20	0.06	0	0	0.11	0	0.06	0.11	0	0.06	0.12	0	0.11	0.04	0	0	0.09	0	0.04	0.08	0	0.04	0.09	0	0.09	1	0	0	2	0	1	2	0	1	2	0	2	0.998505	0	0	2.09163	0	1.03312	1.88687	0	0.948123	1.97604	0
187880	187880	R52.6	0.12	0	0	0	0.11	0.12	0.11	0.23	0	0.35	0.11	0	0.08	0	0	0	0.09	0.09	0.08	0.17	0	0.26	0.08	0	1	0	0	0	1	1	1	2	0	3	1	0	0.998505	0	0	0	1.03435	1.03312	0.943433	1.91199	0	2.96406	1.00111
3565151	3565151	dlc-4	0.43	0.22	0.22	0	0	0.44	1.17	0.43	0.86	0.66	0.21	0.64	0.32	0.16	0.16	0	0	0.34	0.86	0.31	0.64	0.49	0.16	0.49	2	1	1	0	0	2	3	2	4	3	1	3	1.99701	0.974858	0.990733	0	0	2.06625	2.8303	1.91199	3.79249	2.96406	1.00111
181913	181913	B0302.4	0.13	0	0.16	0.13	0.15	0.16	0	0.52	0.3	0.17	0.26	0.13	0.1	0	0.12	0.1	0.11	0.12	0	0.38	0.23	0.12	0.2	0.1	3.49	0	4.28	3.58	3.91	4.16	0	13.7	8.11	4.33	7	3.54	3.99402	0	4.95366	4.18325	4.13739	5.16561	0	13.3839	8.53311	4.94009	7.00774
6418708	6418708	C45B11.6	0.7	0.68	0.73	0.56	0.48	0.45	2.42	1.66	1.88	0.69	1.04	0.88	0.51	0.49	0.53	0.43	0.37	0.34	1.78	1.21	1.39	0.52	0.77	0.68	17	17	18	14	12	11	60	41	47	17	26	22	16.9746	16.5726	17.8332	14.6414	12.4122	11.3643	56.606	39.1957	44.5618	16.7963	26.0288
13224450	13224450	W10G6.6	0	0.11	0.46	0.34	0.23	0.23	0.46	0.58	0.57	0.23	0.11	0	0	0.08	0.34	0.26	0.18	0.18	0.34	0.42	0.42	0.17	0.08	0	0	1	4	3	2	2	4	5	5	2	1	0	0	0.974858	3.96293	3.13744	2.06869	2.06625	3.77373	4.77997	4.74062	1.97604	1.00111
188138	188138	T05F1.7	0.04	0.07	0	0.07	0.11	0.08	0.08	0.08	0.15	0.04	0.04	0.07	0.03	0.05	0	0.06	0.09	0.06	0.06	0.05	0.11	0.03	0.03	0.06	1	2	0	2	3	2	2	2	4	1	1	2	0.998505	1.94972	0	2.09163	3.10304	2.06625	1.88687	1.91199	3.79249	0.988019	1.00111
188108	188108	T05B4.13	0.11	0	0	0.21	0.1	0	0.1	0.11	0.1	0.32	0	0.1	0.08	0	0	0.16	0.08	0	0.08	0.08	0.08	0.24	0	0.08	1	0	0	2	1	0	1	1	1	3	0	1	0.998505	0	0	2.09163	1.03435	0	0.943433	0.955994	0.948123	2.96406	0
4927023	4927023	F13E9.15	11.77	18.12	11.18	8.32	9.53	8.91	41.01	41.01	33.58	22.63	12.17	19.84	8.56	13.07	8.16	6.4	7.38	6.73	30.06	29.86	24.87	16.96	9.09	15.25	20	30	18	14	16	14	69	69	56	37	21	34	19.9701	29.2457	17.8332	14.6414	16.5496	14.4637	65.0969	65.9636	53.0949	36.5567	21.0232
179628	179628	sodh-2	0.11	0.05	0.1	0.05	0.16	0	0.26	0.21	0.26	0.16	0.05	0	0.08	0.04	0.08	0.04	0.12	0	0.19	0.15	0.19	0.12	0.04	0	2	1	2	1	3	0	5	4	5	3	1	0	1.99701	0.974858	1.98147	1.04581	3.10304	0	4.71716	3.82398	4.74062	2.96406	1.00111
173746	173746	R11F4.2	0.46	0.7	0.27	0.4	0.9	0.13	1.62	1.23	1.16	0.33	0.5	0.45	0.33	0.51	0.2	0.31	0.7	0.1	1.19	0.9	0.86	0.24	0.37	0.34	10	14	6	9	15	2	29	25	22	6	11	10	9.98505	13.648	5.9444	9.41232	15.5152	2.06625	27.3596	23.8998	20.8587	5.92811	11.0122
184620	184620	lgc-5	0	0.05	0.05	0	0.05	0	0.14	0.05	0.09	0	0.09	0	0	0.03	0.03	0	0.04	0	0.1	0.03	0.07	0	0.07	0	0	1	1	0	1	0	3	1	2	0	2	0	0	0.974858	0.990733	0	1.03435	0	2.8303	0.955994	1.89625	0	2.00221
185469	185469	F38E9.4	0	0	0.15	0.14	0.43	0.29	0.14	0.14	0.14	0.29	0	0	0	0	0.11	0.11	0.33	0.22	0.11	0.11	0.11	0.22	0	0	0	0	1	1	3	2	1	1	1	2	0	0	0	0	0.990733	1.04581	3.10304	2.06625	0.943433	0.955994	0.948123	1.97604	0
27219618	27219618	btb-22	0.18	0.18	0.18	0.44	0.44	0.27	0.27	0.8	0.44	0.27	0.35	0.09	0.13	0.13	0.13	0.34	0.34	0.2	0.19	0.58	0.33	0.2	0.26	0.07	2	2	2	5	5	3	3	9	5	3	4	1	1.99701	1.94972	1.98147	5.22906	5.17174	3.09937	2.8303	8.60394	4.74062	2.96406	4.00442
188389	188389	T10G3.2	0.17	0.11	0.06	0	0.06	0.11	0.28	0.39	0.28	0.17	0.11	0.06	0.12	0.08	0.04	0	0.04	0.08	0.2	0.29	0.2	0.13	0.08	0.04	3	2	1	0	1	2	5	7	5	3	2	1	2.99552	1.94972	0.990733	0	1.03435	2.06625	4.71716	6.69196	4.74062	2.96406	2.00221
186291	186291	F55C9.3	0.29	0.29	0.14	0.86	0.29	0.29	0.72	0.86	0.43	0.29	0.85	0.85	0.21	0.21	0.11	0.66	0.22	0.22	0.53	0.63	0.32	0.22	0.63	0.66	2	2	1	6	2	2	5	6	3	2	6	6	1.99701	1.94972	0.990733	6.27488	2.06869	2.06625	4.71716	5.73596	2.84437	1.97604	6.00664
183425	183425	C43H6.6	0.09	0.06	0.09	0.12	0.09	0.12	0.28	0.15	0.24	0.28	0.18	0.15	0.07	0.04	0.07	0.09	0.07	0.09	0.2	0.11	0.18	0.21	0.14	0.12	3	2	3	4	3	4	9	5	8	9	6	5	2.99552	1.94972	2.9722	4.18325	3.10304	4.13249	8.4909	4.77997	7.58499	8.89217	6.00664
174224	174224	wrt-10	60.18	54.84	41.52	6.61	9.11	7.49	161.87	132.31	140.7	17.48	18.47	26.14	43.75	39.56	30.31	5.09	7.06	5.66	118.63	96.34	104.2	13.1	13.79	20.08	997	933	697	112	154	125	2720	2214	2383	291	315	442	995.51	909.543	690.541	117.131	159.289	129.14	2566.14	2116.57	2259.38	287.513	315.348
182903	182903	srw-85	0.11	0.05	0.11	0.21	0.11	0	0.32	0.11	0.32	0.11	0.26	0.05	0.08	0.04	0.08	0.16	0.08	0	0.23	0.08	0.24	0.08	0.2	0.04	2	1	2	4	2	0	6	2	6	2	5	1	1.99701	0.974858	1.98147	4.18325	2.06869	0	5.6606	1.91199	5.68874	1.97604	5.00553
353477	353477	srg-69	0.19	0.19	0.19	0.19	0.06	0.25	0.63	0.32	0.63	0.26	0.44	0.25	0.14	0.14	0.14	0.14	0.05	0.19	0.46	0.23	0.46	0.19	0.33	0.19	3	3	3	3	1	4	10	5	10	4	7	4	2.99552	2.92457	2.9722	3.13744	1.03435	4.13249	9.43433	4.77997	9.48123	3.95207	7.00774
179086	179086	F20A1.4	0.22	0.25	0.31	0.12	0.28	0.19	0.85	0.69	0.62	0.47	0.28	0.16	0.16	0.18	0.23	0.1	0.22	0.14	0.62	0.5	0.46	0.36	0.21	0.12	7	8	10	4	9	6	27	22	20	15	9	5	6.98954	7.79886	9.90733	4.18325	9.30912	6.19874	25.4727	21.0319	18.9625	14.8203	9.00996
175098	175098	nurf-1	52.76	58.43	58.01	69.49	61.81	58.78	183.02	142.48	142.89	62.49	59.62	68.6	38.36	42.15	42.35	53.48	47.88	44.4	134.14	103.75	105.82	46.82	44.51	52.71	4044	4269	4229	5021	4510	4614	6567	5694	6493	4640	4767	4552	4037.96	4161.67	4189.81	5251.03	4664.91	4766.83	6195.52	5443.43	6156.17	4584.41	4772.27
182317	182317	ztf-30	0.77	0.99	0.8	0.24	0.36	0.32	2.33	1.73	2.99	0.28	0.44	0.76	0.56	0.71	0.59	0.18	0.28	0.24	1.71	1.26	2.21	0.21	0.33	0.58	19	25	20	6	9	8	58	43	75	7	11	19	18.9716	24.3715	19.8147	6.27488	9.30912	8.26498	54.7191	41.1077	71.1093	6.91613	11.0122
42101362	42101362	Y7A5A.6	0	0	3.09	1.42	4.27	6.26	1.41	5.65	1.44	5.94	2.75	1.39	0	0	2.26	1.09	3.31	4.73	1.03	4.11	1.07	4.45	2.05	1.07	0	0	2	1	3	4	1	4	1	4	2	1	0	0	1.98147	1.04581	3.10304	4.13249	0.943433	3.82398	0.948123	3.95207	2.00221
191866	191866	srh-60	0	0	0.04	0	0	0	0	0.07	0.04	0.04	0.04	0.04	0	0	0.03	0	0	0	0	0.05	0.03	0.03	0.03	0.03	0	0	1	0	0	0	0	2	1	1	1	1	0	0	0.990733	0	0	0	0	1.91199	0.948123	0.988019	1.00111
182710	182710	C17B7.10	0	0.11	0.05	0.21	0.05	0.17	0.11	0.06	0.27	0.13	0.21	0.13	0	0.08	0.04	0.16	0.04	0.13	0.08	0.04	0.2	0.1	0.16	0.1	0	2	1	5	1	3	2	1	5	3	5	3	0	1.94972	0.990733	5.22906	1.03435	3.09937	1.88687	0.955994	4.74062	2.96406	5.00553
187108	187108	K07D4.4	0.64	0.5	0.38	0.63	0.5	0.52	1.14	1.27	1.76	0.77	1	0.88	0.47	0.36	0.28	0.48	0.39	0.39	0.84	0.93	1.31	0.58	0.74	0.68	5	4	3	5	4	4	9	10	14	6	8	7	4.99253	3.89943	2.9722	5.22906	4.13739	4.13249	8.4909	9.55994	13.2737	5.92811	8.00885
13191692	13191692	F14F7.7	0.13	0.22	0	0.2	0.14	0.19	0.39	0.2	0.37	0.12	0.06	0.13	0.1	0.16	0	0.15	0.11	0.14	0.29	0.15	0.27	0.09	0.04	0.1	6.93	11.85	0	10.81	7.47	10	20.86	10.56	19.75	6.39	3.19	7.17	6.98954	11.6983	0	11.5039	8.27478	10.3312	19.8121	10.5159	18.9625	6.91613	4.00442
182623	182623	C15A7.2	0.07	0.2	0.07	0.16	0.23	0.1	0.27	0.33	0.33	0.2	0.2	0.2	0.05	0.14	0.05	0.13	0.18	0.08	0.2	0.24	0.24	0.15	0.15	0.15	2	6	2	5	7	3	8	10	10	6	6	6	1.99701	5.84915	1.98147	5.22906	7.24043	3.09937	7.54746	9.55994	9.48123	5.92811	6.00664
182047	182047	BE0003N10.3	1.26	1.28	0.99	0.45	0.81	0.51	3.13	2.98	3.53	0.94	0.98	1.05	0.91	0.92	0.72	0.34	0.63	0.39	2.3	2.17	2.61	0.71	0.73	0.81	50	50	37	19	31	19	132	125	139	39	37	42	49.9253	48.7429	36.6571	19.8704	32.0648	19.6293	124.533	119.499	131.789	38.5327	37.0409
4926995	4926995	F53F4.17	5.24	9.25	11.88	10.78	14.43	5.99	32.12	17.86	21.94	3.78	6.94	7.05	3.81	6.68	8.67	8.29	11.18	4.52	23.54	13	16.25	2.83	5.18	5.41	3	5	6	6	8	3	18	10	12	2	4	4	2.99552	4.87429	5.9444	6.27488	8.27478	3.09937	16.9818	9.55994	11.3775	1.97604	4.00442
6418698	6418698	C25F9.11	3.67	2.68	1.36	2.29	3.63	2.76	7.3	6.55	7.08	0.19	0.94	0.38	2.67	1.93	0.99	1.76	2.81	2.09	5.35	4.77	5.24	0.15	0.7	0.29	19	14	7	12	19	14	38	34	37	1	5	2	18.9716	13.648	6.93513	12.5498	19.6526	14.4637	35.8504	32.5038	35.0806	0.988019	5.00553
189089	189089	W01C9.2	0.57	0.65	0.59	0.42	0.26	0.36	1.97	1.15	1.79	0.59	0.39	0.88	0.41	0.47	0.43	0.32	0.2	0.27	1.44	0.84	1.32	0.45	0.29	0.68	17	20	18	13	8	11	60	35	55	18	12	27	16.9746	19.4972	17.8332	13.5956	8.27478	11.3643	56.606	33.4598	52.1468	17.7843	12.0133
182008	182008	srtx-1	0.13	0.25	0	0.06	0	0.19	0.26	0.26	0.51	0	0	0.06	0.09	0.18	0	0.05	0	0.15	0.19	0.19	0.38	0	0	0.05	2	4	0	1	0	3	4	4	8	0	0	1	1.99701	3.89943	0	1.04581	0	3.09937	3.77373	3.82398	7.58499	0	0
179470	179470	F32G8.3	0	0.25	0.13	0.38	0	0.26	0.64	0.26	0.13	0.65	0.25	0.25	0	0.18	0.09	0.29	0	0.2	0.47	0.19	0.09	0.48	0.19	0.19	0	2	1	3	0	2	5	2	1	5	2	2	0	1.94972	0.990733	3.13744	0	2.06625	4.71716	1.91199	0.948123	4.94009	2.00221
183270	183270	C36C5.14	2.15	1.99	1.13	1.12	0.75	1.27	4.63	5.15	4.48	0.76	0.62	0.37	1.56	1.43	0.83	0.86	0.58	0.96	3.4	3.75	3.32	0.57	0.46	0.29	17	16	9	9	6	10	37	41	36	6	5	3	16.9746	15.5977	8.9166	9.41232	6.20608	10.3312	34.907	39.1957	34.1324	5.92811	5.00553
172229	172229	ptr-10	2.49	1.95	1.45	0.31	0.39	0.23	5.87	4.81	5.23	0.89	0.77	0.92	1.81	1.4	1.06	0.24	0.3	0.18	4.3	3.51	3.88	0.67	0.58	0.7	125	101	74	16	20	12	300	245	270	45	40	47	124.813	98.4607	73.3142	16.733	20.6869	12.3975	283.03	234.218	255.993	44.4608	40.0442
171736	171736	tln-1	51.96	35.82	33.42	27.23	28.97	27.14	122.69	132.98	71.53	26.7	26.61	24.67	37.77	25.84	24.4	20.96	22.44	20.5	89.92	96.83	52.97	20	19.86	18.95	4003	4436	3782	2998	3322	2896	5844	5450	5705	3110	3108	2960	3997.02	4324.47	3746.95	3135.35	3436.1	2991.92	5513.42	5210.17	5409.04	3072.74	3111.44
178782	178782	T22F3.11	0.29	0.35	0.18	0.21	0.39	0.22	0.86	0.5	0.85	0.14	0.39	0.32	0.21	0.26	0.13	0.16	0.3	0.16	0.63	0.37	0.63	0.11	0.29	0.25	8	10	5	6	11	6	24	14	24	4	11	9	7.98804	9.74858	4.95366	6.27488	11.3778	6.19874	22.6424	13.3839	22.755	3.95207	11.0122
189180	189180	clpr-1	0.21	0.31	0.21	0.1	0.41	0.1	0.62	0.62	0.72	0.21	0	0.21	0.15	0.22	0.15	0.08	0.32	0.08	0.45	0.45	0.53	0.16	0	0.16	2	3	2	1	4	1	6	6	7	2	0	2	1.99701	2.92457	1.98147	1.04581	4.13739	1.03312	5.6606	5.73596	6.63686	1.97604	0
4363106	4363106	bnc-1	0.34	0.55	0.22	0.22	0.22	0.11	1.77	0.55	0.66	0.45	0.33	0	0.24	0.4	0.16	0.17	0.17	0.08	1.3	0.4	0.49	0.33	0.24	0	3	5	2	2	2	1	16	5	6	4	3	0	2.99552	4.87429	1.98147	2.09163	2.06869	1.03312	15.0949	4.77997	5.68874	3.95207	3.00332
187972	187972	lgc-14	0.1	0.05	0.1	0.05	0.05	0.05	0.31	0.1	0.26	0.05	0.1	0.1	0.08	0.04	0.08	0.04	0.04	0.04	0.23	0.08	0.19	0.04	0.08	0.08	2	1	2	1	1	1	6	2	5	1	2	2	1.99701	0.974858	1.98147	1.04581	1.03435	1.03312	5.6606	1.91199	4.74062	0.988019	2.00221
189005	189005	T27F6.8	4.05	4.13	4	5.17	2.93	4.39	13.08	9.81	9.75	4.77	4.18	3.78	2.94	2.98	2.92	3.98	2.27	3.32	9.59	7.14	7.22	3.58	3.12	2.91	65	68	65	85	48	71	213	159	160	77	69	62	64.9029	66.2903	64.3976	88.8941	49.6487	73.3517	200.951	152.003	151.7	76.0774	69.0763
173751	173751	R03H10.2	5.28	4.32	3.15	1.4	1.27	1.79	13.14	9.35	11.63	2.26	2.03	2.59	3.84	3.12	2.3	1.08	0.98	1.35	9.63	6.81	8.62	1.69	1.51	1.99	114	96	69	31	28	39	288	204	257	49	45	57	113.83	93.5864	68.3606	32.4202	28.9617	40.2918	271.709	195.023	243.668	48.4129	45.0498
190887	190887	srv-14	0	0.09	0	0	0	0	0.05	0.05	0.14	0	0.05	0	0	0.07	0	0	0	0	0.03	0.03	0.1	0	0.03	0	0	2	0	0	0	0	1	1	3	0	1	0	0	1.94972	0	0	0	0	0.943433	0.955994	2.84437	0	1.00111
175182	175182	ver-1	0.04	0.02	0	0.07	0.07	0.05	0.07	0.09	0	0.05	0.09	0.02	0.03	0.01	0	0.05	0.05	0.04	0.05	0.06	0	0.04	0.06	0.01	2	1	0	4	4	3	4	5	0	3	5	1	1.99701	0.974858	0	4.18325	4.13739	3.09937	3.77373	4.77997	0	2.96406	5.00553
189898	189898	Y44A6C.1	6.27	5.14	5.62	4.3	4.82	4.31	14.55	14.35	16.46	4.38	5.08	4.31	4.56	3.71	4.1	3.31	3.73	3.26	10.66	10.45	12.19	3.28	3.79	3.31	121	102	110	85	95	84	285	280	325	85	101	85	120.819	99.4355	108.981	88.8941	98.263	86.7823	268.878	267.678	308.14	83.9816	101.112
3896823	3896823	cnc-9	0.41	0.82	0	0.81	1.22	0	1.22	0	2.05	0	0	0	0.3	0.59	0	0.63	0.95	0	0.9	0	1.52	0	0	0	1	2	0	2	3	0	3	0	5	0	0	0	0.998505	1.94972	0	2.09163	3.10304	0	2.8303	0	4.74062	0	0
188873	188873	T25B2.1	1.38	1.57	0.6	0.39	0.59	0.4	3.93	2.17	3.33	0.99	0.58	0	1.01	1.13	0.43	0.3	0.45	0.3	2.88	1.58	2.46	0.75	0.43	0	7	8	3	2	3	2	20	11	17	5	3	0	6.98954	7.79886	2.9722	2.09163	3.10304	2.06625	18.8687	10.5159	16.1181	4.94009	3.00332
181554	181554	let-4	8.37	6.6	5.91	1.36	0.98	1.26	19.45	17.28	18.73	2.61	2.56	2.65	6.09	4.76	4.31	1.05	0.76	0.95	14.26	12.58	13.87	1.96	1.91	2.04	359	292	258	60	43	55	848	750	824	113	113	116	358.463	284.659	255.609	62.7488	44.4769	56.8217	800.031	716.995	781.254	111.646	113.125
188673	188673	T21B4.3	0.37	0.1	0.11	0.16	0.31	0.11	0.58	0.58	0.37	0.27	0.16	0.05	0.27	0.08	0.08	0.12	0.24	0.08	0.42	0.42	0.27	0.2	0.12	0.04	7	2	2	3	6	2	11	11	7	5	3	1	6.98954	1.94972	1.98147	3.13744	6.20608	2.06625	10.3778	10.5159	6.63686	4.94009	3.00332
179619	179619	col-158	0.44	0.48	0.49	0.59	0.43	0.6	1.24	0.7	1.77	0.38	0.43	0.8	0.32	0.35	0.35	0.45	0.33	0.45	0.91	0.51	1.31	0.29	0.32	0.62	8	9	9	11	8	11	23	13	33	7	8	15	7.98804	8.77372	8.9166	11.5039	8.27478	11.3643	21.699	12.4279	31.2881	6.91613	8.00885
174123	174123	aff-1	2.23	1.93	1.47	0.45	0.72	0.75	5.36	4.2	5.25	1.37	1.31	1.2	1.62	1.39	1.08	0.34	0.56	0.57	3.93	3.06	3.89	1.02	0.98	0.92	73	65	49	15	24	25	178	139	176	45	44	40	72.8909	63.3658	48.5459	15.6872	24.8243	25.8281	167.931	132.883	166.87	44.4608	44.0487
189284	189284	W07G4.2	0.06	0.12	0.06	0.19	0.19	0.13	0.19	0.19	0.25	0	0.12	0	0.05	0.09	0.05	0.14	0.14	0.1	0.14	0.14	0.18	0	0.09	0	1	2	1	3	3	2	3	3	4	0	2	0	0.998505	1.94972	0.990733	3.13744	3.10304	2.06625	2.8303	2.86798	3.79249	0	2.00221
181403	181403	odr-7	0	0.04	0.04	0	0	0	0.08	0	0.13	0	0.04	0.08	0	0.03	0.03	0	0	0	0.06	0	0.09	0	0.03	0.06	0	1	1	0	0	0	2	0	3	0	1	2	0	0.974858	0.990733	0	0	0	1.88687	0	2.84437	0	1.00111
183551	183551	srh-17	0.04	0.04	0	0	0.07	0	0.14	0.04	0.03	0.04	0	0.03	0.03	0.03	0	0	0.06	0	0.1	0.03	0.02	0.03	0	0.03	1.36	1.35	0	0	2.6	0	4.99	1.24	1.12	1.35	0	1.23	1.99701	1.94972	0	0	3.10304	0	4.71716	1.91199	1.89625	1.97604	0
175927	175927	F23F12.12	8.75	9.11	7.92	6.18	6.99	7.46	22.05	21.34	24.05	7.32	4.64	6.63	6.36	6.57	5.78	4.76	5.42	5.64	16.16	15.54	17.81	5.49	3.47	5.09	119	127	109	86	97	102	304	293	334	100	65	92	118.822	123.807	107.99	89.9399	100.332	105.378	286.804	280.106	316.673	98.8019	65.0719
184077	184077	irld-2	0.36	0.56	0.14	0.28	0.49	0.5	1.42	0.43	0.92	0.29	0.21	0.35	0.26	0.41	0.1	0.22	0.38	0.38	1.04	0.31	0.68	0.21	0.16	0.27	5	8	2	4	7	7	20	6	13	4	3	5	4.99253	7.79886	1.98147	4.18325	7.24043	7.23186	18.8687	5.73596	12.3256	3.95207	3.00332
183470	183470	chil-11	0.09	0	0.09	0.18	0.28	0.28	0.14	0.19	0.14	0.19	0.14	0.32	0.07	0	0.07	0.14	0.21	0.21	0.1	0.14	0.1	0.14	0.1	0.25	2	0	2	4	6	6	3	4	3	4	3	7	1.99701	0	1.98147	4.18325	6.20608	6.19874	2.8303	3.82398	2.84437	3.95207	3.00332
184713	184713	F20B6.4	0.33	0	0.54	0.11	0.43	0.22	1.19	0.76	0.32	0.22	0.32	0.32	0.24	0	0.4	0.08	0.33	0.17	0.87	0.55	0.24	0.16	0.24	0.25	3	0	5	1	4	2	11	7	3	2	3	3	2.99552	0	4.95366	1.04581	4.13739	2.06625	10.3778	6.69196	2.84437	1.97604	3.00332
173543	173543	F36H5.10	0	0	0.23	0.54	0.3	0	0.6	0	0	0	0	0.29	0	0	0.17	0.42	0.23	0	0.44	0	0	0	0	0.23	0	0	0.75	1.82	1	0	2	0	0	0	0	1	0	0	0.990733	2.09163	1.03435	0	1.88687	0	0	0	0
190306	190306	srx-12	0.11	0.21	0.16	0.1	0.05	0.05	0.52	0.21	0.52	0.05	0.1	0.05	0.08	0.15	0.11	0.08	0.04	0.04	0.38	0.15	0.38	0.04	0.08	0.04	2	4	3	2	1	1	10	4	10	1	2	1	1.99701	3.89943	2.9722	2.09163	1.03435	1.03312	9.43433	3.82398	9.48123	0.988019	2.00221
181555	181555	sym-1	48.12	42.65	33.76	5.57	7.14	6.87	110.51	100.07	113.22	15.84	16.47	21.54	34.98	30.77	24.65	4.29	5.53	5.19	80.99	72.87	83.84	11.87	12.29	16.55	1995	1824	1425	237	303	289	4657	4198	4814	662	703	912	1992.02	1778.14	1411.79	247.858	313.407	298.572	4393.57	4013.26	4564.27	654.068	703.778
191329	191329	nhr-251	0.05	0.05	0	0	0	0	0.05	0.05	0.16	0	0.1	0.11	0.04	0.04	0	0	0	0	0.04	0.04	0.12	0	0.08	0.08	1	1	0	0	0	0	1	1	3	0	2	2	0.998505	0.974858	0	0	0	0	0.943433	0.955994	2.84437	0	2.00221
188149	188149	T05H4.3	0.02	0.03	0.05	0.02	0.02	0.1	0.08	0.1	0.08	0.03	0.02	0.02	0.01	0.02	0.04	0.01	0.01	0.07	0.06	0.07	0.06	0.02	0.01	0.01	1	2	3	1	1	6	5	6	5	2	1	1	0.998505	1.94972	2.9722	1.04581	1.03435	6.19874	4.71716	5.73596	4.74062	1.97604	1.00111
181296	181296	lpr-6	46.35	40.71	33.12	3.94	6.12	4	117.39	88.68	106.02	12.09	16.13	19.14	33.69	29.37	24.18	3.03	4.74	3.02	86.03	64.57	78.51	9.06	12.04	14.7	907	819	630	73	115	76	2196	1682	1983	236	299	347	905.644	798.409	624.162	76.3443	118.95	78.5173	2071.78	1607.98	1880.13	233.172	299.331
172543	172543	D2005.1	0.26	0.44	0	0.16	0.31	0.09	0.81	0.46	0.54	0.17	0.1	0.11	0.19	0.32	0	0.12	0.24	0.07	0.6	0.33	0.4	0.13	0.07	0.09	16.35	28.88	0	10.1	19.85	5.65	52.06	29.33	34.89	11.12	6.28	7.13	16.9746	28.2709	0	11.5039	20.6869	6.19874	50.0019	28.6798	33.1843	11.8562	7.00774
174455	174455	rhy-1	9.8	12.88	13.28	16.73	14.84	14.69	36.81	26.61	29.4	20.29	18.53	19.57	7.13	9.3	9.69	12.88	11.5	11.1	26.98	19.38	21.77	15.2	13.84	15.04	263	356	362	460	407	399	1003	722	808	548	512	536	262.607	347.049	358.645	481.074	420.979	412.216	946.263	690.228	766.084	541.434	512.566
191941	191941	srj-23	0	0.07	0	0	0	0	0.11	0.07	0	0.11	0	0	0	0.05	0	0	0	0	0.08	0.05	0	0.08	0	0	0	1	0	0	0	0	1	1	0	1	0	0	0	0.974858	0	0	0	0	0.943433	0.955994	0	0.988019	0
186416	186416	gmd-2	0.05	0.11	0.05	0	0	0	0.27	0.11	0.16	0	0	0	0.04	0.08	0.04	0	0	0	0.2	0.08	0.12	0	0	0	1	2	1	0	0	0	5	2	3	0	0	0	0.998505	1.94972	0.990733	0	0	0	4.71716	1.91199	2.84437	0	0
4363052	4363052	ZK353.10	4.17	2.1	2.56	1.73	2.43	2.19	8.01	10.1	4.53	2.09	4.09	3.08	3.03	1.52	1.87	1.33	1.88	1.65	5.87	7.36	3.36	1.56	3.05	2.37	12	6	3	5	7	6	23	29	13	5	8	9	11.9821	5.84915	2.9722	5.22906	7.24043	6.19874	21.699	27.7238	12.3256	4.94009	8.00885
187764	187764	R10D12.7	1.46	1.49	0.51	1.47	1.47	2.08	3.43	2.94	2.47	3.52	1.43	0.96	1.06	1.07	0.37	1.13	1.14	1.57	2.51	2.14	1.83	2.63	1.07	0.74	3	3	1	3	3	4	7	6	5	7	3	2	2.99552	2.92457	0.990733	3.13744	3.10304	4.13249	6.60403	5.73596	4.74062	6.91613	3.00332
172158	172158	bro-1	0.36	0.17	0.18	0.06	0.12	0.41	0.7	0.65	0.46	0.18	0.12	0.12	0.26	0.13	0.13	0.04	0.09	0.31	0.52	0.47	0.34	0.13	0.09	0.09	6	3	3	1	2	7	12	11	8	3	2	2	5.99103	2.92457	2.9722	1.04581	2.06869	7.23186	11.3212	10.5159	7.58499	2.96406	2.00221
189789	189789	comt-4	0.28	0.28	0.28	0.83	0.28	0.75	0.84	0.93	0.37	0.66	0.82	1.11	0.21	0.2	0.2	0.64	0.21	0.57	0.61	0.68	0.27	0.49	0.61	0.85	3	3	3	9	3	8	9	10	4	7	9	12	2.99552	2.92457	2.9722	9.41232	3.10304	8.26498	8.4909	9.55994	3.79249	6.91613	9.00996
189828	189828	Y41D4B.24	0.34	0.19	0.24	0.14	0.24	0.38	0.96	0.38	0.62	0.34	0.14	0.14	0.25	0.14	0.17	0.11	0.18	0.29	0.7	0.28	0.46	0.25	0.11	0.11	7	4	5	3	5	8	20	8	13	7	3	3	6.98954	3.89943	4.95366	3.13744	5.17174	8.26498	18.8687	7.64795	12.3256	6.91613	3.00332
187338	187338	K12H4.6	0	3.77	3.98	4.91	3.69	5.38	3.66	8.55	7.47	3.84	2.38	6.01	0	2.72	2.9	3.78	2.86	4.07	2.68	6.23	5.53	2.88	1.78	4.62	0	3	3	4	3	4	3	7	6	3	2	5	0	2.92457	2.9722	4.18325	3.10304	4.13249	2.8303	6.69196	5.68874	2.96406	2.00221
13209141	13209141	Y51H4A.938	0.93	0	0	0	0	0	0.45	0.95	0.96	0	0	0.5	0.68	0	0	0	0	0	0.33	0.69	0.71	0	0	0.39	1	0	0	0	0	0	0.48	1	1	0	0	0.54	0.998505	0	0	0	0	0	0.943433	0.955994	0.948123	0	0
186212	186212	F54B11.4	0.23	0.11	0.11	0.11	0.11	0	0.46	0.57	0.11	0	0.22	0	0.17	0.08	0.08	0.09	0.09	0	0.33	0.42	0.08	0	0.17	0	2	1	1	1	1	0	4	5	1	0	2	0	1.99701	0.974858	0.990733	1.04581	1.03435	0	3.77373	4.77997	0.948123	0	2.00221
4363005	4363005	col-46	3.18	2.45	2.39	0.18	0.28	0.22	7.27	6.36	6.68	0.49	0.87	1.16	2.31	1.77	1.74	0.14	0.22	0.17	5.33	4.63	4.95	0.37	0.65	0.89	153	122	117	9	14	11	356	310	330	24	43	57	152.771	118.933	115.916	9.41232	14.4809	11.3643	335.862	296.358	312.881	23.7124	43.0476
13211474	13211474	srj-52	0	0.18	0.18	0	0	0	0.36	0.55	0	0.37	0.18	0.18	0	0.13	0.13	0	0	0	0.27	0.4	0	0.28	0.13	0.14	0	1	1	0	0	0	2	3	0	2	1	1	0	0.974858	0.990733	0	0	0	1.88687	2.86798	0	1.97604	1.00111
185178	185178	lips-8	0.1	0.09	0	0	0.05	0.05	0.24	0.24	0	0	0	0	0.07	0.07	0	0	0.04	0.04	0.17	0.17	0	0	0	0	2	2	0	0	1	1	5	5	0	0	0	0	1.99701	1.94972	0	0	1.03435	1.03312	4.71716	4.77997	0	0	0
187832	187832	glb-22	1.18	1.44	0.82	1.31	1.62	0.92	3.55	2.17	2.95	0.74	1.46	0.7	0.86	1.04	0.6	1.01	1.25	0.7	2.6	1.58	2.19	0.56	1.09	0.54	18	21	12	19	24	14	51	32	44	11	22	10	17.9731	20.472	11.8888	19.8704	24.8243	14.4637	48.1151	30.5918	41.7174	10.8682	22.0243
184118	184118	F07B7.12	0.15	0.09	0.11	0.06	0.1	0.04	0.21	0.41	0.26	0.14	0.06	0.06	0.11	0.07	0.08	0.05	0.07	0.03	0.15	0.3	0.19	0.1	0.05	0.04	16.32	10.42	12.2	7.07	10.78	4.05	23.14	45.84	29.09	15.35	6.89	6.16	16.9746	10.7234	12.8795	8.3665	11.3778	5.16561	22.6424	43.9757	28.4437	15.8083	7.00774
184246	184246	scl-14	0	0.11	0.32	0	0	0.33	0.32	0.22	0.54	0.76	0.32	1.28	0	0.08	0.24	0	0	0.25	0.24	0.16	0.4	0.57	0.24	0.99	0	1	3	0	0	3	3	2	5	7	3	12	0	0.974858	2.9722	0	0	3.09937	2.8303	1.91199	4.74062	6.91613	3.00332
174143	174143	C15F1.2	5.74	5.04	3.88	0.69	0.82	0.76	13.32	12.16	11.25	1.97	1.65	1.75	4.17	3.64	2.83	0.53	0.63	0.57	9.76	8.86	8.33	1.48	1.23	1.34	260	236	179	32	38	35	614	558	523	90	77	81	259.611	230.067	177.341	33.466	39.3052	36.1593	579.268	533.445	495.869	88.9217	77.0852
13224091	13224091	H40L08.2	29.53	31.09	33	27.1	25.67	31.97	83.77	63.31	87.16	35.17	38.69	34.03	21.47	22.43	24.09	20.85	19.89	24.15	61.4	46.1	64.55	26.35	28.89	26.15	324	349	365.65	303.7	287	351.44	931	701	975.5	386.75	437	381	323.516	340.225	362.608	317.927	296.858	363.659	878.336	670.152	925.368	382.363	437.483
191272	191272	srj-26	0.07	0	0.07	0.07	0	0.14	0.28	0	0.07	0.07	0.07	0	0.05	0	0.05	0.05	0	0.11	0.2	0	0.05	0.05	0.05	0	1	0	1	1	0	2	4	0	1	1	1	0	0.998505	0	0.990733	1.04581	0	2.06625	3.77373	0	0.948123	0.988019	1.00111
173563	173563	fbxb-35	0	0	0.14	0.68	0.41	0.97	0	0.21	0.14	0.35	0.2	0.55	0	0	0.1	0.52	0.32	0.73	0	0.15	0.1	0.26	0.15	0.42	0	0	2	10	6	14	0	3	2	5	3	8	0	0	1.98147	10.4581	6.20608	14.4637	0	2.86798	1.89625	4.94009	3.00332
185718	185718	ces-1	0.07	0.07	0	0.21	0.14	0.21	0	0.14	0.21	0.21	0.07	0.07	0.05	0.05	0	0.16	0.11	0.16	0	0.1	0.16	0.16	0.05	0.05	1	1	0	3	2	3	0	2	3	3	1	1	0.998505	0.974858	0	3.13744	2.06869	3.09937	0	1.91199	2.84437	2.96406	1.00111
259916	259916	srh-255	0.07	0	0.07	0	0.14	0	0	0.28	0.07	0	0	0	0.05	0	0.05	0	0.11	0	0	0.21	0.05	0	0	0	1	0	1	0	2	0	0	4	1	0	0	0	0.998505	0	0.990733	0	2.06869	0	0	3.82398	0.948123	0	0
13191006	13191006	C05B5.17	0	0.17	0.17	0	0.34	0	0.51	0	0.34	0.34	0	0	0	0.12	0.12	0	0.26	0	0.37	0	0.25	0.26	0	0	0	1	1	0	2	0	3	0	2	2	0	0	0	0.974858	0.990733	0	2.06869	0	2.8303	0	1.89625	1.97604	0
191093	191093	ZC178.2	0.01	0.01	0	0.07	0.03	0.01	0.01	0.01	0.03	0.1	0.05	0.03	0.01	0	0	0.06	0.03	0.01	0.01	0.01	0.02	0.07	0.04	0.03	2	1	0	11	5	1	2	2	4	14	8	5	1.99701	0.974858	0	11.5039	5.17174	1.03312	1.88687	1.91199	3.79249	13.8323	8.00885
190345	190345	sre-41	0	0.02	0	0	0	0	0.05	0	0	0	0.02	0.02	0	0.02	0	0	0	0	0.04	0	0	0	0.02	0.02	0	1.25	0	0	0	0	2.75	0	0	0	1.28	1.25	0	1.94972	0	0	0	0	2.8303	0	0	0	2.00221
188234	188234	T07F8.1	0.02	0.02	0	0	0.04	0.06	0.04	0	0.06	0.06	0.08	0.02	0.02	0.02	0	0	0.03	0.05	0.03	0	0.05	0.05	0.06	0.02	1	1	0	0	2	3	2	0	3	3	4	1	0.998505	0.974858	0	0	2.06869	3.09937	1.88687	0	2.84437	2.96406	4.00442
182383	182383	C08A9.3	0.03	0	0.03	0.03	0.08	0	0.05	0.05	0.05	0.03	0	0.03	0.02	0	0.02	0.02	0.06	0	0.04	0.04	0.04	0.02	0	0.02	1	0	1	1	3	0	2	2	2	1	0	1	0.998505	0	0.990733	1.04581	3.10304	0	1.88687	1.91199	1.89625	0.988019	0
188951	188951	str-81	0.12	0	0	0	0.18	0	0.18	0.12	0	0	0	0.06	0.09	0	0	0	0.14	0	0.13	0.09	0	0	0	0.05	2	0	0	0	3	0	3	2	0	0	0	1	1.99701	0	0	0	3.10304	0	2.8303	1.91199	0	0	0
185755	185755	srxa-16	0	0	0.16	0	0.16	0	0.32	0	0.08	0	0.08	0.08	0	0	0.12	0	0.12	0	0.24	0	0.06	0	0.06	0.06	0	0	2	0	2	0	4	0	1	0	1	1	0	0	1.98147	0	2.06869	0	3.77373	0	0.948123	0	1.00111
13198834	13198834	C48D1.9	4.87	3.57	3.22	1.59	2.29	2.23	9.63	4.73	14.76	3	2.17	2.33	3.54	2.58	2.35	1.22	1.78	1.69	7.06	3.44	10.93	2.25	1.62	1.79	48	36	32	16	23	22	42	47	55	28	22	23	47.9283	35.0949	31.7035	16.733	23.79	22.7287	39.6242	44.9317	52.1468	27.6645	22.0243
189765	189765	Y39G8B.7	0.64	1.11	0.8	0.63	0.79	0.98	2.86	1.76	1.74	0.32	1.09	0.79	0.47	0.8	0.59	0.49	0.61	0.74	2.1	1.28	1.29	0.24	0.82	0.6	4	7	5	4	5	6	18	11	11	2	7	5	3.99402	6.82401	4.95366	4.18325	5.17174	6.19874	16.9818	10.5159	10.4294	1.97604	7.00774
192060	192060	tsp-4	0	0.29	0.1	0.1	0.1	0	0.1	0.39	0.48	0	0.09	0.1	0	0.21	0.07	0.07	0.07	0	0.07	0.28	0.35	0	0.07	0.07	0	3	1	1	1	0	1	4	5	0	1	1	0	2.92457	0.990733	1.04581	1.03435	0	0.943433	3.82398	4.74062	0	1.00111
13191191	13191191	Y39A1A.27	0.26	0.26	0	0.51	0	0	0	1.03	0.26	0.78	0.5	1.02	0.19	0.19	0	0.39	0	0	0	0.75	0.19	0.59	0.38	0.78	1	1	0	2	0	0	0	4	1	3	2	4	0.998505	0.974858	0	2.09163	0	0	0	3.82398	0.948123	2.96406	2.00221
172261	172261	noah-1	40.69	33.76	27.8	4.45	5.93	5.17	88.42	83.05	82.15	13.32	14.18	16.13	29.58	24.36	20.3	3.43	4.59	3.9	64.8	60.47	60.83	9.98	10.59	12.39	2717	2328	1892	305	405	351	6004	5613	5629	897	975	1100	2712.94	2269.47	1874.47	318.973	418.911	362.626	5664.37	5365.99	5336.99	886.253	976.079
185064	185064	sri-5	0.07	0	0.18	0.26	0.32	0.13	0.37	0.07	0.18	0.31	0.13	0.18	0.05	0	0.13	0.2	0.25	0.1	0.27	0.05	0.13	0.23	0.1	0.14	1	0	3	4	5	2	6	1	3	5	2	3	0.998505	0	2.9722	4.18325	5.17174	2.06625	5.6606	0.955994	2.84437	4.94009	2.00221
13219712	13219712	tsp-6	1.49	1.28	0.88	1.4	1.52	1.25	2.59	3.13	3.33	1.55	1.22	1.4	1.09	0.92	0.65	1.08	1.18	0.94	1.9	2.28	2.47	1.16	0.91	1.08	25	22	15	24	26	21	44	53	57	26	21	24	24.9626	21.4469	14.861	25.0995	26.893	21.6956	41.511	50.6677	54.043	25.6885	21.0232
173731	173731	F53C3.6	0.58	0.47	0.54	0.41	0.38	0.57	1.52	1.2	1.22	0.38	0.37	0.63	0.42	0.34	0.39	0.31	0.29	0.43	1.11	0.88	0.9	0.29	0.28	0.48	18	15	17	13	12	18	48	38	39	12	12	20	17.9731	14.6229	16.8425	13.5956	12.4122	18.5962	45.2848	36.3278	36.9768	11.8562	12.0133
188930	188930	T26E4.4	1.69	1.01	1.06	0.3	0.04	0.04	3.19	3.08	3.04	0.39	0.38	0.68	1.23	0.73	0.78	0.23	0.03	0.03	2.34	2.24	2.25	0.29	0.28	0.52	39	24	25	7	1	1	75	72	72	9	9	16	38.9417	23.3966	24.7683	7.32069	1.03435	1.03312	70.7575	68.8316	68.2649	8.89217	9.00996
180427	180427	gtr-1	0.61	0.18	0.54	0.83	0.66	0.79	1.74	0.9	0.65	0.85	0.83	0.89	0.44	0.13	0.39	0.64	0.51	0.59	1.28	0.66	0.48	0.64	0.62	0.69	10	3	9	14	11	13	29	15	11	14	14	15	9.98505	2.92457	8.9166	14.6414	11.3778	13.4306	27.3596	14.3399	10.4294	13.8323	14.0155
176939	176939	dsl-1	0.1	0.09	0	1.03	1.22	1.81	0.19	0.09	0.19	1.24	0.83	0.47	0.07	0.07	0	0.79	0.94	1.37	0.14	0.07	0.14	0.93	0.62	0.36	1	1	0	11	13	19	2	1	2	13	9	5	0.998505	0.974858	0	11.5039	13.4465	19.6293	1.88687	0.955994	1.89625	12.8442	9.00996
184994	184994	F26G1.3	0.26	0.26	1.05	0.51	0.26	2.42	1.55	0.26	2.07	1.05	1.52	0.51	0.19	0.19	0.77	0.4	0.2	1.82	1.14	0.19	1.53	0.79	1.13	0.39	1	1	4	2	1	9	6	1	8	4	6	2	0.998505	0.974858	3.96293	2.09163	1.03435	9.2981	5.6606	0.955994	7.58499	3.95207	6.00664
190065	190065	cyp-33C11	0.04	0.1	0.03	0.07	0.07	0.07	0.21	0.18	0.03	0.11	0.07	0.07	0.03	0.07	0.03	0.05	0.05	0.05	0.15	0.13	0.03	0.08	0.05	0.05	1	3	1	2	2	2	6	5	1	3	2	2	0.998505	2.92457	0.990733	2.09163	2.06869	2.06625	5.6606	4.77997	0.948123	2.96406	2.00221
179214	179214	W02D7.11	0	0.16	0.16	0	0	0	0.47	0.32	0	0.16	0.31	0	0	0.11	0.12	0	0	0	0.35	0.23	0	0.12	0.23	0	0	1	1	0	0	0	3	2	0	1	2	0	0	0.974858	0.990733	0	0	0	2.8303	1.91199	0	0.988019	2.00221
180352	180352	mlt-11	26.32	23.64	18.13	2.28	3.79	2.79	59.82	54.13	54.08	7.42	8.55	8.92	19.13	17.05	13.23	1.76	2.93	2.11	43.84	39.41	40.05	5.56	6.38	6.85	3607	3337	2588	332	540	405	8498	7612	7811	1018	1183	1243	3601.61	3253.1	2564.02	347.21	558.547	418.415	8017.29	7277.03	7405.79	1005.8	1184.31
190141	190141	Y51B9A.8	0	0	0.43	0	0	0.22	0.21	0	0.85	0	0	0.42	0	0	0.32	0	0	0.17	0.16	0	0.63	0	0	0.32	0	0	2	0	0	1	1	0	4	0	0	2	0	0	1.98147	0	0	1.03312	0.943433	0	3.79249	0	0
182434	182434	chil-4	0.07	0.03	0.03	0.03	0.06	0.03	0.03	0.13	0.16	0.1	0	0.13	0.05	0.02	0.02	0.02	0.05	0.02	0.02	0.1	0.12	0.07	0	0.1	2	1	1	1	2	1	1	4	5	3	0	4	1.99701	0.974858	0.990733	1.04581	2.06869	1.03312	0.943433	3.82398	4.74062	2.96406	0
189410	189410	str-169	0.13	0	0	0	0.06	0	0.13	0.13	0.06	0	0	0	0.09	0	0	0	0.05	0	0.09	0.09	0.05	0	0	0	2	0	0	0	1	0	2	2	1	0	0	0	1.99701	0	0	0	1.03435	0	1.88687	1.91199	0.948123	0	0
13184428	13184428	F19B10.13	1.06	0	1.11	0.53	1.07	1.14	2.13	1.6	1.61	2.19	1.04	1.57	0.77	0	0.81	0.41	0.83	0.86	1.56	1.16	1.19	1.64	0.78	1.21	2	0	2	1	2	2	4	3	3	4	2	3	1.99701	0	1.98147	1.04581	2.06869	2.06625	3.77373	2.86798	2.84437	3.95207	2.00221
172608	172608	sre-23	0.17	0.21	0.11	0	0.11	0.16	0.49	0.33	0.38	0.16	0.05	0.16	0.12	0.15	0.08	0	0.08	0.12	0.36	0.24	0.28	0.12	0.04	0.12	3	4	2	0	2	3	9	6	7	3	1	3	2.99552	3.89943	1.98147	0	2.06869	3.09937	8.4909	5.73596	6.63686	2.96406	1.00111
181053	181053	dct-1	7.95	8.29	8.61	11.15	9.86	12.25	20.19	20.06	20.57	10.35	9.73	9.92	5.78	5.98	6.29	8.58	7.64	9.25	14.8	14.61	15.23	7.75	7.26	7.62	143	153	157	205	181	222	368	364	378	187	180	182	142.786	149.153	155.545	214.392	187.217	229.353	347.183	347.982	358.391	184.759	180.199
186713	186713	H10D18.1	0.31	0.54	0.23	0.38	0.08	0.31	0.62	1.09	0.93	0.31	0.38	0.23	0.23	0.39	0.17	0.3	0.06	0.24	0.46	0.79	0.69	0.24	0.29	0.18	4	7	3	5	1	4	8	14	12	4	5	3	3.99402	6.82401	2.9722	5.22906	1.03435	4.13249	7.54746	13.3839	11.3775	3.95207	5.00553
189949	189949	clec-75	0	0.09	0	0.21	0.22	0.1	0.22	0	0	0.07	0	0.16	0	0.06	0	0.16	0.17	0.08	0.16	0	0	0.05	0	0.12	0	2.8	0	6.42	6.93	3.16	6.92	0	0	2.2	0	4.88	0	2.92457	0	7.32069	7.24043	4.13249	6.60403	0	0	2.96406	0
3896723	3896723	T27A3.8	0.89	1.79	0.61	0.3	0.89	1.24	1.78	3.57	2.68	0.6	1.45	1.76	0.65	1.29	0.44	0.23	0.69	0.94	1.31	2.6	1.98	0.45	1.08	1.35	3	6	2	1	3	4	6	12	9	2	5	6	2.99552	5.84915	1.98147	1.04581	3.10304	4.13249	5.6606	11.4719	8.53311	1.97604	5.00553
185100	185100	sre-6	0.11	0.22	0.06	0	0	0.11	0.39	0.34	0.22	0.17	0	0.17	0.08	0.16	0.04	0	0	0.08	0.29	0.24	0.16	0.13	0	0.13	2	4	1	0	0	2	7	6	4	3	0	3	1.99701	3.89943	0.990733	0	0	2.06625	6.60403	5.73596	3.79249	2.96406	0
6418837	6418837	lgc-24	0.17	0.11	0.11	0.17	0.17	0.45	0.5	0.23	0.22	0.11	0.06	0.06	0.12	0.08	0.08	0.13	0.13	0.34	0.37	0.16	0.16	0.08	0.04	0.04	3	2	2	3	3	8	9	4	4	2	1	1	2.99552	1.94972	1.98147	3.13744	3.10304	8.26498	8.4909	3.82398	3.79249	1.97604	1.00111
178804	178804	nlp-31	61.98	56.59	51.48	22.78	20.45	24.63	150.13	126.34	137.48	34.94	36.22	33.61	45.06	40.83	37.59	17.53	15.84	18.6	110.03	92	101.81	26.18	27.04	25.82	232	212	190	86	77	89	563	473	516	129	139	128	231.653	206.67	188.239	89.9399	79.6447	91.9479	531.153	452.185	489.232	127.454	139.154
4363081	4363081	folt-3	0.22	0.17	0.17	0.3	0.21	0.3	0.64	0.34	0.38	0.13	0.17	0.13	0.16	0.12	0.12	0.23	0.16	0.23	0.47	0.25	0.28	0.1	0.13	0.1	5	4	4	7	5	7	15	8	9	3	4	3	4.99253	3.89943	3.96293	7.32069	5.17174	7.23186	14.1515	7.64795	8.53311	2.96406	4.00442
183145	183145	sru-2	0	0.07	0.07	0.07	0	0	0.2	0.07	0.07	0	0	0	0	0.05	0.05	0.05	0	0	0.15	0.05	0.05	0	0	0	0	1	1	1	0	0	3	1	1	0	0	0	0	0.974858	0.990733	1.04581	0	0	2.8303	0.955994	0.948123	0	0
184358	184358	F11E6.4	6.09	5.79	6.4	3.78	7.98	8.53	12.85	9.88	21.65	10.08	9.93	3.66	4.42	4.17	4.67	2.91	6.18	6.44	9.42	7.19	16.04	7.55	7.42	2.81	35	28	36	19	27	24	72	55	51	16	23	21	34.9477	27.296	35.6664	19.8704	27.9274	24.7949	67.9272	52.5797	48.3543	15.8083	23.0254
174065	174065	cutl-16	1.67	2.51	1.29	1.37	1.12	1.49	4.64	3.69	4.95	1.59	1.91	1.63	1.21	1.81	0.94	1.06	0.87	1.12	3.4	2.69	3.67	1.19	1.42	1.26	51	79	40	43	35	46	144	114	155	49	60	51	50.9238	77.0138	39.6293	44.97	36.2022	47.5236	135.854	108.983	146.959	48.4129	60.0664
13179739	13179739	W05F2.8	0.97	0.97	0.48	1.12	0.8	1.68	3.52	1.18	1.17	0.47	2.11	1	0.71	0.7	0.35	0.86	0.62	1.27	2.58	0.86	0.87	0.35	1.58	0.77	5.82	5.91	2.89	6.81	4.84	9.89	21.25	7.09	7.08	2.81	12.99	6.09	5.99103	5.84915	2.9722	7.32069	5.17174	10.3312	20.7555	7.64795	7.58499	2.96406	13.0144
13185579	13185579	C04A2.15	1.22	0.61	0.31	0.61	1.83	0.96	1.83	2.14	1.22	1.87	0.6	0.9	0.89	0.44	0.23	0.47	1.42	0.72	1.34	1.56	0.91	1.4	0.45	0.69	4	2	1	2	6	3	6	7	4	6	2	3	3.99402	1.94972	0.990733	2.09163	6.20608	3.09937	5.6606	6.69196	3.79249	5.92811	2.00221
178365	178365	noah-2	84.77	70.89	55.14	9.23	13.69	10.69	183.35	163.2	163.32	25.32	29.42	29.74	61.63	51.14	40.26	7.1	10.61	8.08	134.37	118.83	120.95	18.97	21.96	22.85	3716	3206	2461	415	614	476	8170	7239	7343	1119	1328	1331	3710.45	3125.39	2438.19	434.012	635.089	491.766	7707.85	6920.44	6962.07	1105.59	1329.47
180128	180128	F09C6.1	0	0.06	0.06	0.06	0.06	0.06	0.12	0	0.17	0.29	0.23	0.12	0	0.04	0.04	0.04	0.04	0.04	0.08	0	0.13	0.22	0.17	0.09	0	1	1	1	1	1	2	0	3	5	4	2	0	0.974858	0.990733	1.04581	1.03435	1.03312	1.88687	0	2.84437	4.94009	4.00442
181295	181295	lpr-3	77.99	63.91	55.42	5.73	8.9	7.28	175.66	149.73	151.41	18.18	22.42	25.52	56.69	46.11	40.46	4.41	6.89	5.5	128.74	109.02	112.13	13.62	16.74	19.61	2682	2266	1939	202	313	254	6139	5209	5338	630	794	896	2677.99	2209.03	1921.03	211.254	323.751	262.413	5791.73	4979.77	5061.08	622.452	794.878
182083	182083	C01G10.6	4.03	6.01	1.81	1.11	2.22	2.53	10.04	8.05	10.46	4.75	1.53	3.74	2.93	4.34	1.32	0.85	1.72	1.91	7.36	5.86	7.74	3.56	1.14	2.87	18	27	8	5	10	11	45	36	47	21	7	17	17.9731	26.3212	7.92586	5.22906	10.3435	11.3643	42.4545	34.4158	44.5618	20.7484	7.00774
186450	186450	F57E7.1	1.95	0.61	1.23	2.03	2.11	0.95	4.25	2.53	2.34	2.32	0.89	2.01	1.42	0.44	0.9	1.56	1.63	0.71	3.11	1.84	1.74	1.74	0.66	1.54	6	2	4	6	6	3	9	6	6	6	3	3	5.99103	1.94972	3.96293	6.27488	6.20608	3.09937	8.4909	5.73596	5.68874	5.92811	3.00332
176085	176085	cdh-3	0.59	0.5	0.44	0.35	0.33	0.35	1.28	1.14	1.26	0.31	0.4	0.46	0.43	0.36	0.32	0.27	0.26	0.26	0.94	0.83	0.93	0.23	0.3	0.36	112	98	85	68	65	67	247	219	245	60	79	90	111.833	95.5361	84.2123	71.1153	67.2326	69.2192	233.028	209.363	232.29	59.2811	79.0874
24105308	24105308	eat-18	1.06	1.85	1.4	1.22	1.38	0.96	7.21	0.96	2.19	1.68	1.56	1.29	0.77	1.33	1.02	0.94	1.07	0.72	5.29	0.7	1.62	1.26	1.16	0.99	53.93	97.28	72.92	64	71.78	49.63	81.55	49.7	114.52	86.57	81.8	67.42	53.9193	95.5361	72.3235	66.932	74.473	51.6561	77.3615	47.7997	109.034	85.9576	82.0907
189861	189861	Y43F4A.4	1.66	0	0.43	0.42	0.83	0	1.67	1.67	1.68	1.71	0.81	1.23	1.21	0	0.31	0.32	0.65	0	1.22	1.22	1.24	1.28	0.61	0.94	4	0	1	1	2	0	4	4	4	4	2	3	3.99402	0	0.990733	1.04581	2.06869	0	3.77373	3.82398	3.79249	3.95207	2.00221
188745	188745	igdb-3	0.3	0.63	0.22	0.07	0.04	0.11	1.08	0.64	1.04	0.15	0.29	0.11	0.22	0.45	0.16	0.06	0.03	0.08	0.79	0.46	0.77	0.11	0.22	0.09	8	17	6	2	1	3	29	17	28	4	8	3	7.98804	16.5726	5.9444	2.09163	1.03435	3.09937	27.3596	16.2519	26.5475	3.95207	8.00885
176888	176888	C18H7.1	0.47	0.16	0.21	0.64	0.39	0.31	0.82	0.72	0.47	0.33	0.39	0.32	0.34	0.11	0.15	0.49	0.31	0.24	0.6	0.52	0.35	0.24	0.29	0.25	10	2	4	9	7	7	14	17	11	6	6	6	9.98505	1.94972	3.96293	9.41232	7.24043	7.23186	13.2081	16.2519	10.4294	5.92811	6.00664
185203	185203	F32D8.1	0.83	0.81	0.94	0.64	0.76	0.59	2.11	2.3	1.75	0.65	0.69	0.47	0.61	0.59	0.69	0.49	0.59	0.45	1.55	1.67	1.29	0.49	0.52	0.36	14	14	16	11	13	10	36	39	30	11	12	8	13.9791	13.648	15.8517	11.5039	13.4465	10.3312	33.9636	37.2838	28.4437	10.8682	12.0133
185657	185657	F42A9.9	0.1	0.4	0.3	0.4	0.2	0.51	0.5	0.71	0.7	0.1	0.49	0.4	0.07	0.29	0.22	0.31	0.15	0.38	0.37	0.51	0.52	0.08	0.37	0.31	1	4	3	4	2	5	5	7	7	1	5	4	0.998505	3.89943	2.9722	4.18325	2.06869	5.16561	4.71716	6.69196	6.63686	0.988019	5.00553
178635	178635	cnc-4	5.5	6.97	7.07	4.6	2.31	3.62	18.82	13.34	14.48	7.95	12.44	8.26	4	5.03	5.17	3.54	1.79	2.73	13.79	9.71	10.72	5.95	9.29	6.35	19	24	24	16	8	12	65	46	50	27	44	29	18.9716	23.3966	23.7776	16.733	8.27478	12.3975	61.3231	43.9757	47.4062	26.6765	44.0487
176243	176243	F44E2.4	15.75	14.21	11.61	3.55	4.61	4.83	35.59	29.9	33.5	7.11	7.22	7.35	11.45	10.25	8.48	2.73	3.57	3.65	26.08	21.77	24.81	5.33	5.39	5.65	1186	1105	891	274	355	370	2725	2279	2589	540	560	565	1184.23	1077.22	882.743	286.553	367.193	382.255	2570.85	2178.71	2454.69	533.53	560.619
188953	188953	srr-2	0.05	0.06	0.21	0.15	0.05	0.05	0.33	0.27	0.16	0.15	0	0.16	0.04	0.04	0.15	0.11	0.04	0.04	0.24	0.2	0.12	0.11	0	0.12	1.04	1.15	4.19	3	1.03	1.1	6.67	5.42	3.18	3.07	0	3.2	1.99701	1.94972	4.95366	3.13744	2.06869	2.06625	6.60403	5.73596	3.79249	3.95207	0
185619	185619	F41E6.8	1.49	2.41	1.7	0	0.42	0.43	4.43	4.66	4.2	0.53	0.31	0.73	1.09	1.74	1.24	0	0.33	0.32	3.25	3.39	3.11	0.4	0.23	0.56	14	23	16	0	4	4	42	44	40	5	3	7	13.9791	22.4217	15.8517	0	4.13739	4.13249	39.6242	42.0637	37.9249	4.94009	3.00332
189088	189088	W01C9.1	0.76	0.28	0.47	0.28	0.09	0.29	1.7	1.04	0.84	0.95	0.65	0.37	0.56	0.2	0.35	0.22	0.07	0.22	1.25	0.76	0.62	0.71	0.49	0.29	8	3	5	3	1	3	18	11	9	10	7	4	7.98804	2.92457	4.95366	3.13744	1.03435	3.09937	16.9818	10.5159	8.53311	9.88019	7.00774
4927049	4927049	F07C6.6	0.86	0.86	0.58	1.71	1.71	2.68	2.29	2.01	1.15	1.46	2.24	2.54	0.63	0.62	0.43	1.31	1.33	2.03	1.68	1.46	0.85	1.09	1.67	1.95	3	3	2	6	6	9	8	7	4	5	8	9	2.99552	2.92457	1.98147	6.27488	6.20608	9.2981	7.54746	6.69196	3.79249	4.94009	8.00885
183275	183275	C36C9.5	0.08	0	0.11	0.11	0	0.15	0.23	0.15	0.07	0.04	0.07	0.15	0.06	0	0.08	0.09	0	0.11	0.17	0.11	0.06	0.03	0.06	0.11	2	0	3	3	0	4	6	4	2	1	2	4	1.99701	0	2.9722	3.13744	0	4.13249	5.6606	3.82398	1.89625	0.988019	2.00221
173762	173762	C01F1.3	13.59	12.14	13.88	5.69	5.59	5.05	36.6	25.93	31.2	8.14	9.38	9.29	9.88	8.76	10.13	4.38	4.33	3.82	26.82	18.88	23.11	6.1	7	7.14	350	353	307	150	176	161	932	740	835	182	226	241	349.477	344.125	304.155	156.872	182.045	166.333	879.279	707.435	791.683	179.819	226.25
259354	259354	F11C7.6	0.15	0.45	0.15	0.45	0	0.31	0	0.61	1.16	1.37	0.45	0	0.11	0.33	0.11	0.35	0	0.23	0	0.44	0.86	1.02	0.33	0	1	3	1	3	0	2	0	4	5	2	3	0	0.998505	2.92457	0.990733	3.13744	0	2.06625	0	3.82398	4.74062	1.97604	3.00332
36805042	36805042	dpy-10	48.74	37.77	30.43	4.04	6.07	5.05	102.35	86.05	87.45	14.34	12.77	14.65	35.43	27.25	22.22	3.11	4.7	3.82	75.02	62.66	64.76	10.74	9.53	11.25	1266.79	1010.98	803.73	107.67	161.34	132.95	2701.94	2261.55	2328.2	375.11	341.76	388.68	1265.11	985.581	796.549	112.948	167.564	137.405	2549.16	2162.46	2208.18	371.495	342.378
191978	191978	str-44	0	0.07	0.07	0.07	0.07	0.07	0	0.13	0.2	0.07	0	0.13	0	0.05	0.05	0.05	0.05	0.05	0	0.1	0.15	0.05	0	0.1	0	1	1	1	1	1	0	2	3	1	0	2	0	0.974858	0.990733	1.04581	1.03435	1.03312	0	1.91199	2.84437	0.988019	0
182978	182978	C28C12.4	7.76	7.26	6.39	2.16	2.97	2.69	17.67	16.44	16.34	5.87	6.27	6.89	5.64	5.24	4.66	1.66	2.3	2.03	12.95	11.97	12.1	4.4	4.68	5.29	95	91	79	27	37	33	219	203	204	72	79	86	94.858	88.7121	78.2679	28.237	38.2708	34.093	206.612	194.067	193.417	71.1373	79.0874
259556	259556	Y76B12C.9	0.58	0.34	0.7	0.8	0.57	1.05	1.39	1.04	1.38	1.4	0.68	0.92	0.42	0.25	0.51	0.62	0.44	0.8	1.02	0.76	1.02	1.05	0.51	0.7	5	3	6	7	5	9	12	9	12	12	6	8	4.99253	2.92457	5.9444	7.32069	5.17174	9.2981	11.3212	8.60394	11.3775	11.8562	6.00664
184131	184131	F07C4.6	1.37	1.59	1.61	0.98	0.98	1.88	3.95	3.34	3.44	0.37	0.85	0.61	1	1.15	1.18	0.75	0.76	1.42	2.9	2.44	2.54	0.28	0.63	0.47	11	13	13	8	8	15	32	27	28	3	7	5	10.9836	12.6732	12.8795	8.3665	8.27478	15.4968	30.1899	25.8118	26.5475	2.96406	7.00774
189661	189661	nspe-7	34.3	21.31	23.67	30.61	32.96	34.56	80.57	64.69	40.62	41.42	28.77	25.07	24.94	15.38	17.28	23.56	25.53	26.11	59.05	47.1	30.08	31.03	21.48	19.26	61	37	40	54	58	57	142	114	71	71	52	45	60.9088	36.0697	39.6293	56.4739	59.9921	58.888	133.967	108.983	67.3168	70.1493	52.0575
184076	184076	F02C12.2	0.13	0.19	0.06	0.19	0.38	0.13	0.51	0.19	0.19	0.26	0.12	0.13	0.09	0.14	0.05	0.15	0.29	0.1	0.37	0.14	0.14	0.19	0.09	0.1	2	3	1	3	6	2	8	3	3	4	2	2	1.99701	2.92457	0.990733	3.13744	6.20608	2.06625	7.54746	2.86798	2.84437	3.95207	2.00221
175237	175237	daf-7	3.9	4.07	4.13	3.58	3.48	3.22	10.55	8.59	9.11	4.5	4.91	4.62	2.83	2.94	3.01	2.76	2.7	2.43	7.73	6.26	6.74	3.37	3.67	3.55	104	112	112	98	95	87	286	232	249	121	135	126	103.845	109.184	110.962	102.49	98.263	89.8817	269.822	221.791	236.083	119.55	135.149
180909	180909	col-169	273.1	264.94	156.74	110.24	125.44	110.48	610.65	389.68	621.71	100.68	109.01	143	198.54	191.14	114.44	84.85	97.16	83.45	447.54	283.75	460.41	75.43	81.39	109.87	3357.09	3335.57	1947.25	1384.59	1571.2	1362.21	7603.81	4833.13	7797.64	1241.24	1378.89	1793.54	3352.98	3252.13	1929.95	1448.45	1625.99	1408.15	7173.86	4621.27	7393.47	1227.12	1380.53
174125	174125	slc-36.5	1.63	1.62	1.64	1.74	1.2	1.5	3.24	4.33	3.84	1.5	1.2	1.61	1.18	1.17	1.2	1.34	0.93	1.13	2.38	3.16	2.84	1.12	0.89	1.24	41	42	42	45	31	38	83	110	99	38	31	41	40.9387	40.944	41.6108	47.0616	32.0648	39.2587	78.3049	105.159	93.8642	37.5447	31.0343
190301	190301	affl-1	0.03	0	0	0.02	0.02	0	0.02	0.03	0.02	0	0.02	0	0.02	0	0	0.02	0.02	0	0.02	0.02	0.02	0	0.02	0	1	0	0	1	1	0	1	1	1	0	1	0	0.998505	0	0	1.04581	1.03435	0	0.943433	0.955994	0.948123	0	1.00111
3565166	3565166	fbxa-136	0.02	0.01	0	0.01	0.03	0.01	0.01	0.03	0.03	0.02	0	0.01	0.01	0.01	0	0.01	0.02	0.01	0.01	0.02	0.02	0.01	0	0.01	2	1	0	1	2	1	1	2	3	2	0	1	1.99701	0.974858	0	1.04581	2.06869	1.03312	0.943433	1.91199	2.84437	1.97604	0
184798	184798	bgnt-1.3	0.03	0	0	0.06	0	0.03	0.07	0	0	0	0	0.03	0.02	0	0	0.05	0	0.02	0.05	0	0	0	0	0.02	1	0	0	2	0	1	2	0	0	0	0	1	0.998505	0	0	2.09163	0	1.03312	1.88687	0	0	0	0
185842	185842	sru-39	0	0.07	0.14	0	0	0	0.21	0.21	0.07	0.14	0	0	0	0.05	0.1	0	0	0	0.15	0.15	0.05	0.1	0	0	0	1	2	0	0	0	3	3	1	2	0	0	0	0.974858	1.98147	0	0	0	2.8303	2.86798	0.948123	1.97604	0
182370	182370	ceh-57	0.07	0.07	0.07	0.12	0.02	0.02	0.23	0.14	0.12	0.12	0.09	0.12	0.05	0.05	0.05	0.09	0.02	0.02	0.17	0.1	0.09	0.09	0.07	0.09	3	3	3	5	1	1	10	6	5	5	4	5	2.99552	2.92457	2.9722	5.22906	1.03435	1.03312	9.43433	5.73596	4.74062	4.94009	4.00442
185905	185905	F47B10.6	0.28	0	0.56	0.28	1.38	0.29	0.56	0.56	0.83	0.56	0.54	0.55	0.2	0	0.41	0.21	1.07	0.22	0.41	0.4	0.62	0.42	0.4	0.42	1	0	2	1	5	1	2	2	3	2	2	2	0.998505	0	1.98147	1.04581	5.17174	1.03312	1.88687	1.91199	2.84437	1.97604	2.00221
188454	188454	T12E12.6	2.33	2	1.31	0.19	0.32	0.11	4.78	4.05	4.26	0.62	0.61	0.64	1.7	1.44	0.95	0.14	0.25	0.08	3.5	2.95	3.16	0.46	0.45	0.49	86	76	49	7	12	4	179	151	161	23	23	24	85.8715	74.0892	48.5459	7.32069	12.4122	4.13249	168.874	144.355	152.648	22.7244	23.0254
174219	174219	spi-1	11.6	9.48	9.17	1.93	0.99	2.43	25.39	22.39	22.4	2.51	2.47	3.27	8.43	6.84	6.69	1.48	0.77	1.84	18.61	16.3	16.59	1.88	1.84	2.51	70.55	58.45	55.76	11.9	6.1	14.57	155.66	136.8	137.93	15.22	15.42	20.29	70.8939	57.5166	55.481	12.5498	7.24043	15.4968	147.176	130.971	130.841	15.8083	16.0177
178359	178359	Y37A1B.7	53.99	40.51	34.69	3.34	5.89	2.74	107.36	102.86	89.48	14.03	15.74	12.14	39.25	29.23	25.33	2.57	4.57	2.07	78.68	74.9	66.27	10.51	11.75	9.33	397	303	256	25	44	20	797	761	668	103	119	91	396.407	295.382	253.628	26.1453	45.5113	20.6625	751.916	727.511	633.346	101.766	119.132
187552	187552	bus-1	0.45	0.46	0.5	0.03	0.11	0.06	1.3	1.17	0.8	0.22	0.22	0.3	0.33	0.33	0.36	0.02	0.09	0.04	0.95	0.85	0.59	0.17	0.16	0.23	16	17	18	1	4	2	47	42	29	8	8	11	15.9761	16.5726	17.8332	1.04581	4.13739	2.06625	44.3413	40.1517	27.4956	7.90415	8.00885
187110	187110	K07D4.6	0.8	0.6	0.68	0.25	0.28	0.29	2.04	1.33	1.45	0.4	0.49	0.43	0.58	0.43	0.5	0.19	0.22	0.22	1.49	0.97	1.08	0.3	0.37	0.33	22	17	19	7	8	8	57	37	41	11	14	12	21.9671	16.5726	18.8239	7.32069	8.27478	8.26498	53.7757	35.3718	38.8731	10.8682	14.0155
189988	189988	Y47D7A.12	1.37	1.96	0.99	1.84	1.35	0.75	3.58	2.73	3.68	1.75	0.97	0.49	1	1.41	0.72	1.41	1.05	0.57	2.62	1.98	2.73	1.31	0.72	0.38	11	16	8	15	11	6	29	22	30	14	8	4	10.9836	15.5977	7.92586	15.6872	11.3778	6.19874	27.3596	21.0319	28.4437	13.8323	8.00885
186664	186664	H01M10.2	0.13	0	0.19	0.55	0.18	0.12	0.31	0.12	0.31	0.19	0.3	0.31	0.09	0	0.14	0.42	0.14	0.09	0.23	0.09	0.23	0.14	0.23	0.24	2	0	3	9	3	2	5	2	5	3	5	5	1.99701	0	2.9722	9.41232	3.10304	2.06625	4.71716	1.91199	4.74062	2.96406	5.00553
173589	173589	ZK1240.1	0.11	0	0.05	0	0.15	0.05	0.16	0.21	0	0.1	0.05	0.1	0.08	0	0.04	0	0.12	0.04	0.11	0.15	0	0.08	0.04	0.08	2	0	1	0	3	1	3	4	0	2	1	2	1.99701	0	0.990733	0	3.10304	1.03312	2.8303	3.82398	0	1.97604	1.00111
178076	178076	col-128	9.65	7.88	6.05	0.46	1.19	0.46	20.45	16.88	17.17	1.68	2.28	2.53	7.02	5.69	4.42	0.35	0.92	0.35	14.99	12.29	12.72	1.26	1.7	1.94	206	173	131	10	26	10	443	364	375	36	50	55	205.692	168.65	129.786	10.4581	26.893	10.3312	417.941	347.982	355.546	35.5687	50.0553
6418610	6418610	C01A2.9	0.73	1.5	0	1.47	0	0	2.21	2.94	0	1.52	0	0.72	0.53	1.08	0	1.13	0	0	1.62	2.14	0	1.14	0	0.56	1	2	0	2	0	0	3	4	0	2	0	1	0.998505	1.94972	0	2.09163	0	0	2.8303	3.82398	0	1.97604	0
186217	186217	F54B11.10	5.94	5.88	5.96	1.1	0.55	0.95	16.06	12.96	11.95	2.43	2.71	2.01	4.32	4.24	4.35	0.85	0.43	0.72	11.77	9.43	8.85	1.82	2.02	1.54	32	32	32	6	3	5	87	70	65	13	15	11	31.9522	31.1955	31.7035	6.27488	3.10304	5.16561	82.0787	66.9196	61.628	12.8442	15.0166
184471	184471	ntr-2	0.26	0.15	0.25	0.2	0.15	0.15	0.66	0.51	0.35	0.21	0.3	0.35	0.19	0.11	0.19	0.16	0.12	0.12	0.48	0.37	0.26	0.15	0.22	0.27	5	3	5	4	3	3	13	10	7	4	6	7	4.99253	2.92457	4.95366	4.18325	3.10304	3.09937	12.2646	9.55994	6.63686	3.95207	6.00664
181013	181013	dpy-7	93.06	76.85	65.38	6.75	11.4	7.77	205.55	164.06	172.16	24.41	29.31	27.31	67.65	55.44	47.74	5.2	8.83	5.87	150.64	119.46	127.5	18.29	21.89	20.98	1616	1371	1151	120	202	136	3621	2878	3057	426	524	484	1613.58	1336.53	1140.33	125.498	208.938	140.505	3416.17	2751.35	2898.41	420.896	524.58
191740	191740	osm-10	1.5	1.6	1.27	0.94	1.07	0.63	3.36	3.62	3.08	0.78	1.3	1.21	1.09	1.16	0.93	0.72	0.83	0.48	2.46	2.63	2.28	0.59	0.97	0.93	40	44	34	25	29	17	90	97	84	21	35	33	39.9402	42.8938	33.6849	26.1453	29.9961	17.5631	84.909	92.7314	79.6424	20.7484	35.0387
175131	175131	npr-34	0.4	0.78	0.46	0.33	0.39	0.28	1.37	1.13	1.27	0.43	0.51	0.64	0.29	0.56	0.33	0.26	0.31	0.21	1.01	0.83	0.94	0.32	0.38	0.49	13	26	15	11	13	9	45	37	42	14	17	21	12.9806	25.3463	14.861	11.5039	13.4465	9.2981	42.4545	35.3718	39.8212	13.8323	17.0188
353421	353421	ZK757.1	0.28	0.89	0.28	2.39	0.14	0.35	1.61	0.76	0.96	1.69	0.85	0.83	0.2	0.64	0.2	1.84	0.11	0.26	1.18	0.55	0.71	1.26	0.64	0.64	4	4	4	8	2	5	11	11	14	5	6	5	3.99402	3.89943	3.96293	8.3665	2.06869	5.16561	10.3778	10.5159	13.2737	4.94009	6.00664
189058	189058	asic-2	0.21	0.2	0.14	0.24	0.51	0.34	0.37	0.38	0.51	0.31	0.37	0.24	0.15	0.15	0.1	0.18	0.39	0.26	0.27	0.27	0.37	0.23	0.28	0.18	6	6	4	7	15	10	11	11	15	9	11	7	5.99103	5.84915	3.96293	7.32069	15.5152	10.3312	10.3778	10.5159	14.2219	8.89217	11.0122
187785	187785	R10F2.4	0.23	0.31	0.32	0.28	0.19	0.32	0.81	0.56	0.6	0.36	0.59	0.28	0.17	0.23	0.23	0.22	0.15	0.24	0.6	0.41	0.44	0.27	0.44	0.22	6.42	9	9	8.09	5.38	9	23	15.77	17	10	17	8	6.98954	8.77372	8.9166	9.41232	6.20608	9.2981	21.699	15.2959	16.1181	9.88019	17.0188
173948	173948	C17G10.6	0.06	0.04	0.04	0	0	0	0.04	0.17	0.11	0.06	0	0.09	0.04	0.03	0.03	0	0	0	0.03	0.13	0.08	0.04	0	0.07	2	1	1	0	0	0	1	5	4	2	0	2	1.99701	0.974858	0.990733	0	0	0	0.943433	4.77997	3.79249	1.97604	0
174302	174302	sre-2	0.05	0.11	0.05	0	0	0	0.16	0.11	0.21	0	0	0.05	0.04	0.08	0.04	0	0	0	0.12	0.08	0.16	0	0	0.04	1	2	1	0	0	0	3	2	4	0	0	1	0.998505	1.94972	0.990733	0	0	0	2.8303	1.91199	3.79249	0	0
3565320	3565320	T21B4.15	0.43	0.68	0.43	0.17	0.6	0.61	1.12	1.38	1.02	0.43	1.01	0.6	0.32	0.49	0.31	0.13	0.46	0.46	0.82	1	0.76	0.32	0.76	0.46	5	8	5	2	7	7	13	16	12	5	12	7	4.99253	7.79886	4.95366	2.09163	7.24043	7.23186	12.2646	15.2959	11.3775	4.94009	12.0133
191562	191562	ZK1307.7	0.38	0.65	0.62	0.25	0.21	0.42	1.04	1.29	1.44	0.13	0.2	0.33	0.27	0.47	0.45	0.19	0.16	0.31	0.76	0.94	1.07	0.09	0.15	0.25	9	16	15	6	5	10	25	31	35	3	5	8	8.98655	15.5977	14.861	6.27488	5.17174	10.3312	23.5858	29.6358	33.1843	2.96406	5.00553
13214951	13214951	D1054.19	0.65	0.67	0.69	0	1.31	3.52	1.31	2.62	0.66	0.68	0.64	1.93	0.47	0.48	0.5	0	1.02	2.66	0.96	1.91	0.49	0.51	0.48	1.48	1	1	1	0	2	5	2	4	1	1	1	3	0.998505	0.974858	0.990733	0	2.06869	5.16561	1.88687	3.82398	0.948123	0.988019	1.00111
188474	188474	ceh-54	0.26	0	0.13	0	0.25	0.13	0.38	0.26	0.25	0	0.37	0	0.19	0	0.09	0	0.2	0.1	0.28	0.19	0.19	0	0.28	0	2	0	1	0	2	1	3	2	2	0	3	0	1.99701	0	0.990733	0	2.06869	1.03312	2.8303	1.91199	1.89625	0	3.00332
259347	259347	ZK813.5	0.16	0.16	0.32	0.04	0.2	0.24	0.51	0.44	0.51	0.12	0.31	0.39	0.12	0.11	0.23	0.03	0.15	0.18	0.38	0.32	0.38	0.09	0.23	0.3	4	4	8	1	5	6	13	11	13	3	8	10	3.99402	3.89943	7.92586	1.04581	5.17174	6.19874	12.2646	10.5159	12.3256	2.96406	8.00885
181297	181297	lpr-5	38.35	33.19	27.15	3.09	4.85	3.79	81.99	71.31	71.73	11.04	12.48	12.35	27.88	23.95	19.82	2.38	3.76	2.86	60.09	51.93	53.12	8.27	9.32	9.49	1585	1415	1142	131	205	159	3444	2982	3040	460	531	521	1582.63	1379.42	1131.42	137.002	212.041	164.266	3249.18	2850.77	2882.3	454.489	531.587
191807	191807	srd-18	0.06	0.06	0.06	0	0	0	0.12	0.17	0.12	0.06	0.06	0	0.04	0.04	0.04	0	0	0	0.09	0.13	0.09	0.04	0.04	0	1	1	1	0	0	0	2	3	2	1	1	0	0.998505	0.974858	0.990733	0	0	0	1.88687	2.86798	1.89625	0.988019	1.00111
187492	187492	ztf-14	0.49	0.75	0.49	0.28	0.35	0.54	1.19	1.47	1.28	0.39	0.53	0.52	0.36	0.54	0.36	0.21	0.27	0.41	0.87	1.07	0.95	0.29	0.4	0.4	15	24	16	9	11	18	39	48	42	13	18	16	14.9776	23.3966	15.8517	9.41232	11.3778	18.5962	36.7939	45.8877	39.8212	12.8442	18.0199
180805	180805	C26B9.7	1.34	0	0	0	0	0.14	0.74	0.79	1.52	0.3	0.13	0	0.98	0	0	0	0	0.11	0.54	0.57	1.13	0.22	0.1	0	20.41	0	0	0	0	2.18	11.43	12.05	23.63	4.53	2.08	0	20.9686	0	0	0	0	3.09937	11.3212	12.4279	22.755	4.94009	3.00332
174864	174864	Y57A10A.24	0.58	0.42	0.54	0.11	0.14	0.22	1.29	1.22	0.99	0.11	0.35	0.07	0.42	0.31	0.39	0.08	0.11	0.16	0.94	0.89	0.73	0.08	0.26	0.05	16	12	15	3	4	6	36	34	28	3	10	2	15.9761	11.6983	14.861	3.13744	4.13739	6.19874	33.9636	32.5038	26.5475	2.96406	10.0111
189208	189208	W05B2.2	0.43	0.4	0.35	0.12	0.1	0.07	0.89	0.94	0.85	0.15	0.19	0.13	0.31	0.29	0.26	0.09	0.08	0.05	0.65	0.68	0.63	0.11	0.15	0.1	32	31	27	9	8	5	68	71	65	11	15	10	31.9522	30.2206	26.7498	9.41232	8.27478	5.16561	64.1534	67.8756	61.628	10.8682	15.0166
179758	179758	ZC443.3	6.03	5.38	6.03	4.06	3.61	4.2	13.9	11.62	14.08	4.52	4.63	4.18	4.39	3.88	4.4	3.13	2.8	3.17	10.19	8.46	10.43	3.38	3.46	3.21	149.51	137.12	151.8	103.17	91.5	105.28	349.73	291.1	357.19	112.61	118.13	105.83	149.776	134.53	150.591	108.765	95.1599	109.511	330.202	279.15	339.428	111.646	119.132
178205	178205	ham-1	1.27	1.68	0.72	2.11	2.28	3.09	3.25	2.14	2.93	2.05	2.2	2.91	0.92	1.21	0.53	1.63	1.77	2.34	2.38	1.56	2.17	1.54	1.64	2.23	38	52	22	65	70	94	99	65	90	62	68	89	37.9432	50.6926	21.7961	67.9778	72.4043	97.1135	93.3999	62.1396	85.3311	61.2572	68.0752
185392	185392	srt-41	0	0.05	0.1	0	0	0	0.14	0.15	0.05	0	0.05	0	0	0.03	0.07	0	0	0	0.11	0.11	0.04	0	0.04	0	0	1	2	0	0	0	3	3	1	0	1	0	0	0.974858	1.98147	0	0	0	2.8303	2.86798	0.948123	0	1.00111
179861	179861	T01D3.3	0.7	0.7	0.35	0.52	0.69	0.38	1.23	1.03	1.7	0.55	0.68	0.74	0.51	0.5	0.26	0.4	0.53	0.28	0.91	0.75	1.26	0.41	0.5	0.57	33	37	17	25	33	20	62	52	84	32	31	37	32.9507	36.0697	16.8425	26.1453	34.1335	20.6625	58.4928	49.7117	79.6424	31.6166	31.0343
3565177	3565177	C34B4.4	0.18	0.12	0.12	0.18	0.24	0.12	0.3	0.36	0.29	0.36	0.47	0.12	0.13	0.08	0.09	0.14	0.18	0.09	0.22	0.26	0.22	0.27	0.35	0.09	3	2	2	3	4	2	5	6	5	6	8	2	2.99552	1.94972	1.98147	3.13744	4.13739	2.06625	4.71716	5.73596	4.74062	5.92811	8.00885
171644	171644	Y65B4BL.1	30.13	26.14	23.75	4.01	6.46	5.37	72.06	50.28	58.61	12.83	14.41	10.42	21.9	18.86	17.34	3.09	5	4.06	52.81	36.61	43.4	9.61	10.76	8	517.47	461.24	413.51	70.46	113.22	92.97	1255.48	872.3	1029.25	221.44	254.77	182.58	517.226	450.384	410.163	74.2527	117.916	96.0804	1184.95	834.583	976.567	219.34	255.282
179279	179279	oac-40	0.28	0.14	0.08	0.05	0.11	0.08	0.36	0.33	0.44	0.14	0.11	0.19	0.2	0.1	0.06	0.04	0.09	0.06	0.26	0.24	0.32	0.1	0.08	0.15	10	5	3	2	4	3	13	12	16	5	4	7	9.98505	4.87429	2.9722	2.09163	4.13739	3.09937	12.2646	11.4719	15.17	4.94009	4.00442
3565227	3565227	C01G10.15	12.48	11.8	8.92	10.78	9.94	12.81	25.1	19.48	30.43	14.16	13.08	15.3	9.07	8.51	6.51	8.3	7.7	9.67	18.39	14.18	22.53	10.61	9.77	11.75	29	27	20	25	23	28	58	45	70	32	31	36	28.9567	26.3212	19.8147	26.1453	23.79	28.9274	54.7191	43.0197	66.3686	31.6166	31.0343
3564846	3564846	ZK381.8	0.37	0.39	0.4	0.22	0.14	0.18	1.27	0.77	0.58	0.18	0.11	0.07	0.27	0.28	0.29	0.17	0.11	0.14	0.93	0.56	0.43	0.14	0.08	0.06	10	11	11	6	4	5	35	21	16	5	3	2	9.98505	10.7234	10.8981	6.27488	4.13739	5.16561	33.0202	20.0759	15.17	4.94009	3.00332
180385	180385	R57.2	13.89	12.91	12.58	1.89	3.59	2.64	31.68	28.07	29.18	5.06	5.22	6.06	10.1	9.31	9.18	1.45	2.78	1.99	23.21	20.44	21.61	3.79	3.9	4.66	137	130	125	19	36	26	316	279	293	50	53	61	136.795	126.732	123.842	19.8704	37.2365	26.8612	298.125	266.722	277.8	49.4009	53.0586
175462	175462	nhr-6	1.33	1.33	1.21	0.81	1	1.03	3.13	2.66	2.94	0.75	0.68	0.57	0.97	0.96	0.88	0.62	0.77	0.78	2.3	1.94	2.17	0.56	0.51	0.43	53	55	50	33	41	42	128	108	120	30	28	23	52.9208	53.6172	49.5366	34.5118	42.4082	43.3911	120.759	103.247	113.775	29.6406	28.031
259610	259610	F11E6.10	0.57	1.05	0.19	3.65	2.46	0	0.37	1.22	2.49	0.38	0.18	0.55	0.41	0.76	0.14	2.81	1.91	0	0.27	0.89	1.84	0.28	0.14	0.43	3	4	1	4	2	0	2	1	2	2	1	3	2.99552	3.89943	0.990733	4.18325	2.06869	0	1.88687	0.955994	1.89625	1.97604	1.00111
173033	173033	nhr-113	1.81	1.25	1.41	0.39	0.39	0.58	3.57	3.89	2.6	0.72	0.83	0.69	1.32	0.9	1.03	0.3	0.3	0.44	2.62	2.84	1.93	0.54	0.62	0.53	54.77	39.06	43.28	11.95	12.05	17.82	109.64	119.09	80.54	22.02	25.85	21.3	54.9178	38.9943	43.5922	12.5498	13.4465	18.5962	103.778	114.719	76.798	22.7244	26.0288
7040158	7040158	irld-12	0	0.04	0	0	0	0.04	0	0	0.09	0.04	0.04	0	0	0.03	0	0	0	0.03	0	0	0.06	0.03	0.03	0	0	1	0	0	0	1	0	0	2	1	1	0	0	0.974858	0	0	0	1.03312	0	0	1.89625	0.988019	1.00111
13213757	13213757	ZK105.11	0.06	0.17	0.17	0.17	0.06	0.17	0.28	0.23	0.39	0.11	0	0.17	0.04	0.12	0.12	0.13	0.04	0.13	0.21	0.17	0.29	0.09	0	0.13	1	3	3	3	1	3	5	4	7	2	0	3	0.998505	2.92457	2.9722	3.13744	1.03435	3.09937	4.71716	3.82398	6.63686	1.97604	0
187297	187297	poml-1	0.12	0	0.12	0.12	0.12	0.24	0.06	0.24	0.24	0.06	0.06	0.12	0.09	0	0.09	0.09	0.09	0.18	0.04	0.18	0.18	0.05	0.04	0.09	2	0	2	2	2	4	1	4	4	1	1	2	1.99701	0	1.98147	2.09163	2.06869	4.13249	0.943433	3.82398	3.79249	0.988019	1.00111
183919	183919	otpl-2	0	0.04	0.04	0.72	0.71	0	0.1	0.04	0.04	0	0.7	0	0	0.03	0.03	0.55	0.55	0	0.08	0.03	0.03	0	0.52	0	0	1	1	2	3	0	3	1	1	0	3	0	0	0.974858	0.990733	2.09163	3.10304	0	2.8303	0.955994	0.948123	0	3.00332
190021	190021	dmsr-3	0.64	0.57	0.68	0.72	0.77	0.87	1.5	1.6	1.15	0.88	0.57	0.82	0.46	0.41	0.49	0.55	0.59	0.66	1.1	1.17	0.85	0.66	0.43	0.63	13	12	14	15	16	18	31	33	24	18	12	17	12.9806	11.6983	13.8703	15.6872	16.5496	18.5962	29.2464	31.5478	22.755	17.7843	12.0133
13187572	13187572	Y46G5A.38	3.74	7.14	6.33	0.47	0	1.5	15.06	11.77	11.84	0.96	5.05	1.85	2.72	5.15	4.62	0.36	0	1.13	11.04	8.57	8.77	0.72	3.77	1.42	8	15	13	1	0	3	32	25	25	2	11	4	7.98804	14.6229	12.8795	1.04581	0	3.09937	30.1899	23.8998	23.7031	1.97604	11.0122
179207	179207	C16D9.1	2.61	2.49	2.25	2.14	2.15	2.22	6.04	4.03	6.44	3.18	3.11	3.36	1.9	1.8	1.65	1.65	1.67	1.68	4.43	2.93	4.77	2.39	2.32	2.58	57	56	50	48	48	49	134	89	144	70	70	75	56.9148	54.5921	49.5366	50.199	49.6487	50.623	126.42	85.0835	136.53	69.1613	70.0774
189429	189429	rab-28	0.8	0.47	0.32	0.79	0.47	0.24	1.35	1.04	1.18	0.56	0.7	1.02	0.58	0.34	0.23	0.61	0.37	0.18	0.99	0.75	0.87	0.42	0.52	0.79	10	6	4	10	6	3	17	13	15	7	9	13	9.98505	5.84915	3.96293	10.4581	6.20608	3.09937	16.0384	12.4279	14.2219	6.91613	9.00996
179895	179895	droe-4	16.24	15.5	14.45	12.82	12.34	12.37	34.73	37.58	31.39	13.6	16.2	15.82	11.81	11.18	10.55	9.87	9.56	9.34	25.45	27.36	23.25	10.19	12.1	12.16	154	150	138	124	119	117	333	359	303	129	158	153	153.77	146.229	136.721	129.681	123.087	120.875	314.163	343.202	287.281	127.454	158.175
188436	188436	scl-18	0	0.18	0.19	0.09	0	0.19	0.37	0.28	0.18	0	0.09	0	0	0.13	0.14	0.07	0	0.14	0.27	0.2	0.14	0	0.07	0	0	2	2	1	0	2	4	3	2	0	1	0	0	1.94972	1.98147	1.04581	0	2.06625	3.77373	2.86798	1.89625	0	1.00111
171726	171726	Y73E7A.8	8.51	8.11	6.67	1.13	1.65	0.64	20.17	15.24	16.74	2.78	2.44	2.7	6.19	5.85	4.87	0.87	1.28	0.49	14.78	11.1	12.39	2.08	1.82	2.07	352	346	281	48	70	27	848	638	710	116	104	114	351.474	337.301	278.396	50.199	72.4043	27.8943	800.031	609.924	673.168	114.61	104.115
188648	188648	T20D4.12	0.83	0.82	0.83	0.61	0.2	0.63	2.37	0.93	2.25	0.73	0.81	0.51	0.61	0.59	0.6	0.47	0.16	0.47	1.74	0.68	1.67	0.55	0.61	0.39	8	8	8	6	2	6	23	9	22	7	8	5	7.98804	7.79886	7.92586	6.27488	2.06869	6.19874	21.699	8.60394	20.8587	6.91613	8.00885
183359	183359	C40C9.4	0	0.17	0	0.17	0	0.21	0.21	0	0.17	0.18	0	0	0	0.12	0	0.13	0	0.16	0.15	0	0.13	0.13	0	0	0	1	0	1	0	1	1	0	1	1	0	0	0	0.974858	0	1.04581	0	1.03312	0.943433	0	0.948123	0.988019	0
183135	183135	C32H11.11	3.41	12.98	18.07	0	6.99	16.88	26.37	24.37	26.18	13.3	12.76	9.49	2.48	9.36	13.19	0	5.41	12.75	19.32	17.74	19.39	9.97	9.53	7.29	22.46	86.85	119.35	0	46.71	110	175.36	161.54	175	87.44	86.5	63.81	22.9656	84.8127	118.888	0	48.6143	113.643	166.044	154.871	165.922	86.9456	87.0962
184721	184721	cutl-3	1.34	1.42	1.44	0.71	0.83	0.76	4.16	2.47	2.74	1.3	1.19	1.2	0.98	1.02	1.05	0.55	0.64	0.57	3.05	1.8	2.03	0.97	0.89	0.92	35	38	38	19	22	20	110	65	73	34	32	32	34.9477	37.0446	37.6479	19.8704	22.7556	20.6625	103.778	62.1396	69.213	33.5926	32.0354
185804	185804	F45E12.6	1.44	1.46	1	0.96	0.48	3.07	2.89	2.41	3.4	0	2.82	0.47	1.04	1.06	0.73	0.74	0.37	2.32	2.12	1.76	2.51	0	2.11	0.36	3	3	2	2	1	6	6	5	7	0	6	1	2.99552	2.92457	1.98147	2.09163	1.03435	6.19874	5.6606	4.77997	6.63686	0	6.00664
13179689	13179689	C45E1.5	0.76	0.51	0.77	0.75	0.25	0.52	1.77	1.52	1.26	0.51	0.49	1.25	0.55	0.36	0.56	0.58	0.2	0.4	1.3	1.11	0.93	0.38	0.37	0.96	3	2	3	3	1	2	7	6	5	2	2	5	2.99552	1.94972	2.9722	3.13744	1.03435	2.06625	6.60403	5.73596	4.74062	1.97604	2.00221
177554	177554	C50F7.5	1.19	2.24	0.7	0.62	0.78	0.24	2.97	3.06	3.18	17.75	10.77	22.34	0.86	1.62	0.51	0.48	0.6	0.18	2.18	2.23	2.35	13.3	8.04	17.16	15	29	9	8	10	3	38	39	41	225	140	288	14.9776	28.2709	8.9166	8.3665	10.3435	3.09937	35.8504	37.2838	38.8731	222.304	140.155
190382	190382	Y58A7A.2	8.56	10.57	7.25	3.11	2.27	3.26	21.09	19.69	17.95	3.19	4.45	1.96	6.22	7.62	5.29	2.4	1.76	2.46	15.46	14.34	13.29	2.39	3.32	1.51	30	37	25	11	8	11	74	69	63	11	16	7	29.9552	36.0697	24.7683	11.5039	8.27478	11.3643	69.814	65.9636	59.7318	10.8682	16.0177
182730	182730	nhr-157	0.5	0.12	0.18	0.06	0	0.31	0.86	0.37	0.55	0.06	0.18	0.37	0.36	0.09	0.13	0.05	0	0.23	0.63	0.27	0.41	0.05	0.14	0.28	8	2	3	1	0	5	14	6	9	1	3	6	7.98804	1.94972	2.9722	1.04581	0	5.16561	13.2081	5.73596	8.53311	0.988019	3.00332
192067	192067	tsp-17	0.61	1.42	0.32	0.53	0.47	0.63	1.81	1.97	1.44	1.2	0.48	0.94	0.45	1.03	0.24	0.41	0.36	0.47	1.33	1.43	1.07	0.9	0.36	0.72	9	11	5	4	6	8	28	15	17	9	6	13	8.98655	10.7234	4.95366	4.18325	6.20608	8.26498	26.4161	14.3399	16.1181	8.89217	6.00664
174106	174106	T14B4.19	9.87	6.64	6.03	1.09	1.52	1.21	17.31	18.95	13.8	2.01	2.46	2.22	7.17	4.79	4.4	0.84	1.18	0.91	12.69	13.8	10.22	1.5	1.84	1.71	258.21	179.02	160.27	29.33	40.66	32.05	460.06	501.45	369.8	52.89	66.24	59.32	258.613	175.474	159.508	31.3744	42.4082	34.093	434.923	479.909	350.806	52.365	67.0741
13218539	13218539	Y43F8B.23	0.86	0.49	0.57	0.63	0.21	0.5	1.21	1.64	1.41	0.86	0.63	0.71	0.63	0.35	0.42	0.49	0.16	0.38	0.89	1.19	1.04	0.64	0.47	0.54	12	7	8	9	3	7	17	23	20	12	9	10	11.9821	6.82401	7.92586	9.41232	3.10304	7.23186	16.0384	21.9879	18.9625	11.8562	9.00996
190049	190049	Y48G8AR.3	0	0.14	0	0.06	0.05	0	0.07	0.11	0.13	0.05	0	0.06	0	0.1	0	0.05	0.04	0	0.05	0.08	0.09	0.04	0	0.05	0	2.95	0	1.34	1.14	0	1.43	2.39	2.68	1.15	0	1.25	0	2.92457	0	2.09163	2.06869	0	1.88687	2.86798	2.84437	1.97604	0
36312787	36312787	F28A10.13	0.36	0.72	0.37	0.36	0	0	1.07	1.07	1.07	0	0.35	0	0.26	0.52	0.27	0.27	0	0	0.79	0.78	0.8	0	0.26	0	1	2	1	1	0	0	3	3	3	0	1	0	0.998505	1.94972	0.990733	1.04581	0	0	2.8303	2.86798	2.84437	0	1.00111
182037	182037	dod-20	0.84	0.14	0.24	0.38	0.63	0.54	0.82	0.63	1.25	0.29	0.24	0.29	0.61	0.1	0.18	0.3	0.48	0.4	0.6	0.46	0.92	0.22	0.18	0.22	17	3	5	8	13	11	17	13	26	6	5	6	16.9746	2.92457	4.95366	8.3665	13.4465	11.3643	16.0384	12.4279	24.6512	5.92811	5.00553
266926	266926	mab-23	0.27	0.13	0.27	0.4	0	0	0.54	0.81	0.13	0.27	0	0.27	0.2	0.1	0.2	0.31	0	0	0.4	0.59	0.1	0.2	0	0.21	2	1	2	3	0	0	4	6	1	2	0	2	1.99701	0.974858	1.98147	3.13744	0	0	3.77373	5.73596	0.948123	1.97604	0
13185194	13185194	F28B12.6	0.43	0.32	0.21	0.32	0.53	0.22	0.85	0.53	0.74	0.65	0	0.53	0.31	0.23	0.16	0.24	0.41	0.16	0.62	0.39	0.55	0.48	0	0.41	4	3	2	3	5	2	8	5	7	6	0	5	3.99402	2.92457	1.98147	3.13744	5.17174	2.06625	7.54746	4.77997	6.63686	5.92811	0
183814	183814	C54G6.2	0.3	0.15	0.19	0.73	0.2	0.17	0.28	0.74	0.39	0.73	0.72	0.55	0.22	0.11	0.14	0.56	0.15	0.13	0.21	0.54	0.29	0.55	0.54	0.42	8	5	1	8	7	6	10	8	6	10	6	7	7.98804	4.87429	0.990733	8.3665	7.24043	6.19874	9.43433	7.64795	5.68874	9.88019	6.00664
179081	179081	lipl-6	2.42	2.56	1.73	0.55	0.62	0.56	5.64	3.76	5.37	0.91	1.65	0.99	1.76	1.85	1.26	0.43	0.48	0.42	4.13	2.74	3.98	0.68	1.23	0.76	77	84	56	18	20	18	182	121	175	29	54	32	76.8849	81.8881	55.481	18.8246	20.6869	18.5962	171.705	115.675	165.922	28.6525	54.0597
179075	179075	gpa-10	0.15	0.05	0.35	0.2	0.25	0.15	0.4	0.36	0.45	0.2	0.4	0.1	0.11	0.04	0.26	0.15	0.19	0.12	0.3	0.26	0.33	0.15	0.3	0.08	3	1	7	4	5	3	8	7	9	4	8	2	2.99552	0.974858	6.93513	4.18325	5.17174	3.09937	7.54746	6.69196	8.53311	3.95207	8.00885
3896894	3896894	F38B6.8	0.05	0	0	0.05	0	0	0.11	0	0	0	0.05	0.05	0.04	0	0	0.04	0	0	0.08	0	0	0	0.04	0.04	1	0	0	1	0	0	2	0	0	0	1	1	0.998505	0	0	1.04581	0	0	1.88687	0	0	0	1.00111
190348	190348	sre-27	0	0.05	0	0.16	0	0.05	0.11	0	0	0	0	0	0	0.04	0	0.12	0	0.04	0.08	0	0	0	0	0	0	1	0	3	0	1	2	0	0	0	0	0	0	0.974858	0	3.13744	0	1.03312	1.88687	0	0	0	0
183704	183704	srsx-27	0.29	0.24	0.28	0.2	0.2	0.2	0.67	0.55	0.56	0.18	0.21	0.19	0.21	0.17	0.21	0.15	0.16	0.15	0.49	0.4	0.42	0.14	0.16	0.14	7	6	7	5	5	5	16.45	13.44	14	4.42	5.31	4.59	6.98954	5.84915	6.93513	5.22906	5.17174	5.16561	16.0384	13.3839	13.2737	4.94009	6.00664
3565275	3565275	pigl-1	0.39	0.12	0	0	0.14	0	0.42	0.13	0.57	0.25	0.12	0.37	0.29	0.09	0	0	0.11	0	0.31	0.09	0.42	0.19	0.09	0.29	10.98	3.6	0	0	3.92	0	12.03	3.63	16.39	7.07	3.48	10.59	10.9836	3.89943	0	0	4.13739	0	12.2646	3.82398	16.1181	7.90415	4.00442
180785	180785	dpy-8	94.84	78.31	72.84	7.81	13.07	8.36	197.72	170.72	171.54	24.67	23.63	23.01	68.94	56.49	53.18	6.01	10.13	6.32	144.91	124.31	127.03	18.48	17.64	17.68	2265	1925	1767	191	319	202	4795	4122	4195	593	581	561	2261.61	1876.6	1750.63	199.75	329.957	208.691	4523.76	3940.61	3977.38	585.895	581.643
181298	181298	lpr-4	80.29	70.32	57.53	6.49	10.26	7.22	161	154.66	141.18	21.02	23.14	23.65	58.37	50.73	42	5	7.95	5.45	118	112.62	104.55	15.75	17.28	18.17	1739	1567	1265	144	227	158	3540	3386	3130	458	516	523	1736.4	1527.6	1253.28	150.597	234.797	163.233	3339.75	3237	2967.63	452.513	516.571
188811	188811	T23F6.5	2.46	1.73	1.7	0.3	0.33	0.46	4.91	4.57	3.4	0.7	0.75	0.54	1.79	1.25	1.24	0.23	0.26	0.34	3.6	3.33	2.51	0.53	0.56	0.42	80	58	56	10	11	15	162	150	113	23	25	18	79.8804	56.5418	55.481	10.4581	11.3778	15.4968	152.836	143.399	107.138	22.7244	25.0277
6418851	6418851	F46C3.6	8.27	7.35	9.42	12.02	6.35	10.3	20.36	18.47	15.92	15.22	12.73	14.08	6.01	5.3	6.88	9.25	4.92	7.78	14.93	13.45	11.79	11.4	9.51	10.82	26	23	29	38	20	31	64	58	50	47	41	45	25.9611	22.4217	28.7313	39.7409	20.6869	32.0268	60.3797	55.4476	47.4062	46.4369	41.0454
172452	172452	K10D3.4	30.53	29.08	21.56	4.64	7.66	6.36	65.56	56.23	55.62	12.93	13.24	12.37	22.2	20.98	15.74	3.57	5.94	4.8	48.05	40.94	41.19	9.69	9.88	9.5	1836.73	1806.43	1321.53	286.18	471.74	389.04	4010.78	3423.72	3433.84	784.79	820.11	759.95	1834.25	1761.57	1309.75	300.148	488.212	402.918	3784.11	3273.32	3255.86	775.595	821.908
3565795	3565795	Y49F6B.12	1.63	0.56	0.57	2.19	0	0.58	2.19	2.74	1.1	2.25	0.53	1.07	1.18	0.4	0.42	1.68	0	0.44	1.6	1.99	0.82	1.69	0.4	0.83	3	1	1	4	0	1	4	5	2	4	1	2	2.99552	0.974858	0.990733	4.18325	0	1.03312	3.77373	4.77997	1.89625	3.95207	1.00111
175228	175228	T17H7.1	26.08	21.26	18.67	2.5	3.77	3.69	52.68	47.75	43.76	8.83	9.65	8.06	18.96	15.34	13.63	1.92	2.92	2.79	38.61	34.77	32.41	6.61	7.21	6.2	947	796	690	93	140	136	1944	1754	1629	323	361	299	945.585	775.987	683.606	97.2606	144.809	140.505	1834.03	1676.81	1544.49	319.13	361.399
187253	187253	grl-6	0.77	0.66	0.58	0.47	0.67	0.58	1.72	1.15	1.52	0.68	1.13	0.76	0.56	0.48	0.42	0.36	0.52	0.44	1.26	0.84	1.13	0.51	0.84	0.58	8	7	6	5	7	6	18	12	16	7	12	8	7.98804	6.82401	5.9444	5.22906	7.24043	6.19874	16.9818	11.4719	15.17	6.91613	12.0133
184055	184055	F01D4.8	0.19	0.31	0.21	0.13	0.22	0.18	0.46	0.57	0.52	0.13	0.24	0.16	0.14	0.22	0.15	0.1	0.17	0.13	0.34	0.42	0.38	0.1	0.18	0.12	12.58	21.35	13.95	8.81	15.09	12	31.36	38.64	35.44	9	16.49	11.03	12.9806	21.4469	13.8703	9.41232	16.5496	12.3975	30.1899	37.2838	34.1324	8.89217	17.0188
185449	185449	F38B2.2	1.57	1.72	1.47	0.91	1	1.39	3.38	2.84	4.17	1.29	1.53	2.54	1.14	1.24	1.07	0.7	0.77	1.05	2.48	2.07	3.09	0.97	1.14	1.95	17	19	16	10	11	15	37	31	46	14	17	28	16.9746	18.5223	15.8517	10.4581	11.3778	15.4968	34.907	29.6358	43.6137	13.8323	17.0188
174614	174614	myrf-1	20.8	20.82	17.98	9.02	10.62	9.52	47.61	37.12	45.32	13.53	13.79	14.8	15.12	15.02	13.13	6.95	8.23	7.19	34.89	27.03	33.56	10.13	10.3	11.37	1343	1388	1183	598	702	625	3126	2426	3003	881	917	976	1340.99	1353.1	1172.04	625.396	726.112	645.702	2949.17	2319.24	2847.21	870.444	918.014
173492	173492	K02E7.11	1.62	1.38	1.86	1.6	2.97	1.9	4.6	3.69	2.29	2.56	1.12	1.59	1.17	0.99	1.36	1.23	2.3	1.43	3.37	2.68	1.7	1.92	0.84	1.22	7	6	8	7	13	8	20	16	10	11	5	7	6.98954	5.84915	7.92586	7.32069	13.4465	8.26498	18.8687	15.2959	9.48123	10.8682	5.00553
174107	174107	dpy-2	61.19	51.74	39.66	5.01	5.83	5.89	124.68	105.5	101.87	16.69	17.57	19.86	44.49	37.33	28.95	3.85	4.51	4.45	91.38	76.82	75.44	12.5	13.12	15.26	1265	1100	832	106	123	123	2616	2204	2155	347	374	419	1263.11	1072.34	824.29	110.856	127.225	127.074	2468.02	2107.01	2043.21	342.842	374.414
185030	185030	F28A10.4	1.09	0.8	1.08	1.25	0.62	0.73	1.98	1.89	2.59	1.54	1.15	1.25	0.79	0.58	0.79	0.96	0.48	0.55	1.45	1.38	1.92	1.16	0.86	0.96	12	9	12	14	7	8	22	21	29	17	13	14	11.9821	8.77372	11.8888	14.6414	7.24043	8.26498	20.7555	20.0759	27.4956	16.7963	13.0144
173941	173941	ins-11	2.25	2.65	1.16	1.12	0.75	1.19	6.02	3.01	4.15	2.3	0.73	1.48	1.64	1.91	0.85	0.86	0.58	0.9	4.41	2.19	3.07	1.72	0.55	1.14	6	7	3	3	2	3	16	8	11	6	2	4	5.99103	6.82401	2.9722	3.13744	2.06869	3.09937	15.0949	7.64795	10.4294	5.92811	2.00221
6418648	6418648	C29E4.15	9.36	10.19	6.92	4.93	5.61	6.99	19.09	18.7	19.75	8.45	6.11	7.72	6.81	7.35	5.05	3.79	4.35	5.28	13.99	13.62	14.63	6.33	4.56	5.93	82	91	61	44	50	61	169	165	176	74	55	69	81.8774	88.7121	60.4347	46.0158	51.7174	63.0205	159.44	157.739	166.87	73.1134	55.0608
184429	184429	ztf-2	1.7	1.74	1.33	0.39	0.63	0.53	3.66	3.04	3.66	1.17	1.13	1.04	1.24	1.25	0.97	0.3	0.49	0.4	2.68	2.21	2.71	0.88	0.84	0.8	111.71	117.82	88.91	26.49	42.54	35.42	243.94	201.97	246.58	77.58	76.21	69.57	111.833	115.033	88.1752	28.237	44.4769	37.1924	230.198	193.111	234.186	77.0655	77.0852
187918	187918	srd-35	0.14	0.14	0.07	0	0.27	0.07	0.14	0.28	0.34	0.14	0.14	0.2	0.1	0.1	0.05	0	0.21	0.05	0.1	0.2	0.25	0.1	0.1	0.16	2	2	1	0	4	1	2	4	5	2	2	3	1.99701	1.94972	0.990733	0	4.13739	1.03312	1.88687	3.82398	4.74062	1.97604	2.00221
26591681	26591681	C17B7.15	0.39	0.13	0.77	0.25	0.13	0.52	1.78	0.64	0.38	0	0.5	0.38	0.28	0.09	0.56	0.19	0.1	0.39	1.31	0.47	0.28	0	0.37	0.29	3	1	6	2	1	4	14	5	3	0	4	3	2.99552	0.974858	5.9444	2.09163	1.03435	4.13249	13.2081	4.77997	2.84437	0	4.00442
191727	191727	nhr-78	0.15	0.13	0.31	0.41	0.38	0.4	0.29	0.47	0.52	0.55	0.55	0.52	0.11	0.09	0.23	0.32	0.29	0.3	0.21	0.34	0.39	0.42	0.41	0.4	3.38	2.96	7	9.38	8.61	8.93	6.53	10.43	11.9	12.37	12.65	11.81	3.99402	2.92457	6.93513	10.4581	9.30912	9.2981	6.60403	10.5159	11.3775	12.8442	13.0144
174640	174640	cutl-9	0.94	0.52	0.56	0.16	0.13	0.23	1.56	1.07	1.75	0.23	0.43	0.23	0.69	0.38	0.41	0.13	0.1	0.18	1.14	0.78	1.29	0.18	0.32	0.18	28	16	17	5	4	7	47	32	53	7	13	7	27.9582	15.5977	16.8425	5.22906	4.13739	7.23186	44.3413	30.5918	50.2505	6.91613	13.0144
3896808	3896808	Y55F3C.10	0.04	0.04	0.04	0.16	0.11	0	0.07	0.14	0.05	0.06	0.1	0.12	0.03	0.03	0.03	0.12	0.08	0	0.05	0.1	0.04	0.04	0.07	0.1	1.3	1.49	1.56	5.82	3.93	0	2.71	5.26	1.76	2.15	3.63	4.6	1.99701	1.94972	1.98147	6.27488	4.13739	0	2.8303	5.73596	1.89625	2.96406	4.00442
182781	182781	C18D1.2	0.04	0.04	0.04	0	0.13	0.31	0.13	0.04	0.09	0.13	0	0	0.03	0.03	0.03	0	0.1	0.23	0.1	0.03	0.06	0.1	0	0	1	1	1	0	3	7	3	1	2	3	0	0	0.998505	0.974858	0.990733	0	3.10304	7.23186	2.8303	0.955994	1.89625	2.96406	0
260097	260097	F11A5.13	0.03	0.03	0	0.14	0.03	0	0.1	0.03	0	0	0	0.03	0.02	0.03	0	0.1	0.03	0	0.07	0.02	0	0	0	0.03	1.58	1.69	0	6.52	1.57	0	4.84	1.59	0	0	0	1.57	1.99701	1.94972	0	7.32069	2.06869	0	4.71716	1.91199	0	0	0
191999	191999	str-114	0	0.06	0	0	0	0	0.13	0	0	0	0	0	0	0.05	0	0	0	0	0.1	0	0	0	0	0	0	1	0	0	0	0	2	0	0	0	0	0	0	0.974858	0	0	0	0	1.88687	0	0	0	0
184536	184536	dct-7	0	0.73	0.74	0.24	0.24	0.25	1.71	0.74	0.73	0.25	0.24	0.48	0	0.53	0.54	0.19	0.19	0.19	1.26	0.54	0.54	0.19	0.18	0.37	0	3	3	1	1	1	7	3	3	1	1	2	0	2.92457	2.9722	1.04581	1.03435	1.03312	6.60403	2.86798	2.84437	0.988019	1.00111
185166	185166	srx-21	0.05	0.13	0.13	0	0.09	0.09	0.36	0.18	0.13	0.13	0.04	0.09	0.03	0.1	0.1	0	0.07	0.07	0.26	0.13	0.1	0.1	0.03	0.07	1	3	3	0	2	2	8	4	3	3	1	2	0.998505	2.92457	2.9722	0	2.06869	2.06625	7.54746	3.82398	2.84437	2.96406	1.00111
190583	190583	cdh-12	13.27	11.08	8.84	1.47	2.36	1.94	25.05	23.08	23.59	3.72	4.54	3.52	9.65	7.99	6.46	1.13	1.83	1.46	18.36	16.8	17.47	2.79	3.39	2.71	1692	1469	1173	190	313	253	3343	3018	3037	493	592	438	1689.47	1432.07	1162.13	198.704	323.751	261.38	3153.9	2885.19	2879.45	487.093	592.655
13182058	13182058	Y53H1A.7	0.32	0	0.31	0.1	0	0.85	0.42	0.63	0.31	0.32	0.31	0.1	0.23	0	0.23	0.08	0	0.64	0.31	0.46	0.23	0.24	0.23	0.08	3	0	3	1	0	8	4	6	3	3	3	1	2.99552	0	2.9722	1.04581	0	8.26498	3.77373	5.73596	2.84437	2.96406	3.00332
173112	173112	C54C8.4	0.93	0.45	0.87	0.15	0.1	0	1.48	1.59	1.78	0.26	0.3	0.41	0.68	0.33	0.64	0.12	0.08	0	1.09	1.16	1.32	0.19	0.23	0.31	18	9	17	3	2	0	29	31	35	5	6	8	17.9731	8.77372	16.8425	3.13744	2.06869	0	27.3596	29.6358	33.1843	4.94009	6.00664
179937	179937	F56A12.2	0.5	0.41	0.45	0.31	0.27	0.27	0.9	1.18	0.85	0.46	0.76	0.46	0.37	0.29	0.33	0.24	0.21	0.21	0.66	0.86	0.63	0.34	0.56	0.35	11	9	10	7	6	6	20	26	19	10	17	10	10.9836	8.77372	9.90733	7.32069	6.20608	6.19874	18.8687	24.8558	18.0143	9.88019	17.0188
182814	182814	ugt-66	7.62	6.33	7.96	2.99	3.85	5.36	17.73	11.43	18.04	6.52	3.86	5.14	5.54	4.57	5.81	2.3	2.98	4.05	12.99	8.32	13.36	4.88	2.88	3.95	209	179	222	84	108	149	494	317	507	180	109	144	208.688	174.5	219.943	87.8483	111.709	153.935	466.056	303.05	480.699	177.843	109.121
41656997	41656997	F31B9.2	7.85	5.91	6.15	0.91	0.76	0.62	16.93	15.15	10.78	2.16	4.19	1.06	5.71	4.27	4.49	0.7	0.59	0.47	12.41	11.03	7.98	1.62	3.13	0.81	51	39	40	6	5	4	111	99	71	14	28	7	50.9238	38.0195	39.6293	6.27488	5.17174	4.13249	104.721	94.6434	67.3168	13.8323	28.031
182580	182580	C13G3.1	5.16	4.15	5.66	6.32	5.61	5.99	11.29	10.79	10.13	8	6.18	5.78	3.75	2.99	4.13	4.86	4.35	4.52	8.28	7.85	7.5	6	4.62	4.44	56	46	62	70	62	65	124	118	112	87	69	64	55.9163	44.8435	61.4254	73.2069	64.1295	67.153	116.986	112.807	106.19	85.9576	69.0763
177083	177083	ndnf-1	3.31	3.21	3.19	3.26	2.91	3.63	6.22	7.89	6.78	3.19	2.6	3.66	2.41	2.32	2.33	2.51	2.26	2.74	4.56	5.74	5.02	2.39	1.94	2.81	100	100	98	101	90	111	191	241	210	97	81	113	99.8505	97.4858	97.0918	105.627	93.0912	114.677	180.196	230.395	199.106	95.8378	81.0896
176846	176846	dpy-9	74.28	61.77	48.51	6.78	9.85	7.34	138.44	129.73	128.45	19.36	22.36	22.04	54	44.56	35.42	5.22	7.63	5.55	101.46	94.46	95.13	14.51	16.69	16.93	1146	978	758	107	155	114	2164	2021	2025	300	355	347	1144.29	953.411	750.976	111.902	160.324	117.776	2041.59	1932.06	1919.95	296.406	355.393
13196689	13196689	B0496.11	3.01	2.62	2.23	1.29	3.03	3.2	6.06	7.79	3.04	3.54	2.53	2.12	2.19	1.89	1.63	1	2.34	2.42	4.44	5.67	2.25	2.65	1.89	1.63	7	6	5	3	7	7	14	18	7	8	6	5	6.98954	5.84915	4.95366	3.13744	7.24043	7.23186	13.2081	17.2079	6.63686	7.90415	6.00664
172059	172059	ceh-17	0.32	0.54	0.16	0.16	0.31	0.32	0.63	1.02	0.54	0.32	0.08	0.31	0.23	0.39	0.11	0.12	0.24	0.24	0.46	0.74	0.4	0.24	0.06	0.24	4	7	2	2	4	4	8	13	7	4	1	4	3.99402	6.82401	1.98147	2.09163	4.13739	4.13249	7.54746	12.4279	6.63686	3.95207	1.00111
187643	187643	msrp-7	7.19	7.85	5.36	7.82	7.47	8.27	16.13	15.07	12.59	7.98	7.18	11.77	5.23	5.66	3.92	6.02	5.79	6.25	11.82	10.97	9.33	5.98	5.36	9.04	39	43	29	43	41	44	88	82	69	43	40	65	38.9417	41.9189	28.7313	44.97	42.4082	45.4574	83.0221	78.3915	65.4205	42.4848	40.0442
183404	183404	clec-179	0	0.07	0	0	0	0	0	0.08	0.07	0	0	0.15	0	0.05	0	0	0	0	0	0.05	0.05	0	0	0.11	0	1	0	0	0	0	0	1	1	0	0	2	0	0.974858	0	0	0	0	0	0.955994	0.948123	0	0
182129	182129	C02H6.1	0.14	0.14	0.14	0	0	0	0.28	0.21	0.41	0.07	0	0	0.1	0.1	0.1	0	0	0	0.2	0.15	0.31	0.05	0	0	2	2	2	0	0	0	4	3	6	1	0	0	1.99701	1.94972	1.98147	0	0	0	3.77373	2.86798	5.68874	0.988019	0
6418700	6418700	C25F9.12	0.35	0.86	1.05	0.34	0.34	0.18	1.56	1.21	2.07	0.18	0.17	0	0.25	0.62	0.76	0.26	0.27	0.13	1.14	0.88	1.53	0.13	0.13	0	2	5	6	2	2	1	9	7	12	1	1	0	1.99701	4.87429	5.9444	2.09163	2.06869	1.03312	8.4909	6.69196	11.3775	0.988019	1.00111
191123	191123	sdz-35	0.17	0.32	0.08	0.24	0.33	0.33	0.49	0	0.73	0.08	0	0.08	0.12	0.23	0.06	0.19	0.25	0.25	0.36	0	0.54	0.06	0	0.06	2	4	1	3	4	4	6	0	9	1	0	1	1.99701	3.89943	0.990733	3.13744	4.13739	4.13249	5.6606	0	8.53311	0.988019	0
171648	171648	lpr-1	11.08	9.17	8.47	2.21	2.04	1.89	21.73	19.73	20	4.2	4.88	3.88	8.05	6.62	6.18	1.7	1.58	1.42	15.92	14.37	14.81	3.15	3.64	2.98	152	141	109	26	31	30	314	263	270	55	70	55	151.773	137.455	107.99	27.1911	32.0648	30.9937	296.238	251.426	255.993	54.341	70.0774
3564881	3564881	Y54G2A.38	0	0.15	0	0.08	0.08	0	0.08	0.16	0.08	0.08	0.08	0	0	0.11	0	0.06	0.06	0	0.06	0.11	0.06	0.06	0.06	0	0	2	0	1	1	0	1	2	1	1	1	0	0	1.94972	0	1.04581	1.03435	0	0.943433	1.91199	0.948123	0.988019	1.00111
185321	185321	npr-7	0.47	0.32	0.56	0.23	0.55	0.37	1.16	0.89	0.83	0.47	0.5	0.74	0.34	0.23	0.41	0.18	0.43	0.28	0.85	0.65	0.61	0.35	0.38	0.57	10	7	12	5	12	8	25	19	18	10	11	16	9.98505	6.82401	11.8888	5.22906	12.4122	8.26498	23.5858	18.1639	17.0662	9.88019	11.0122
179743	179743	cky-1	0.98	0.75	0.76	0.1	0.28	0.15	1.82	1.91	1.58	0.38	0.5	0.33	0.71	0.54	0.55	0.08	0.21	0.11	1.34	1.39	1.17	0.29	0.37	0.25	38	30	30	4	11	6	72	75	63	15	20	13	37.9432	29.2457	29.722	4.18325	11.3778	6.19874	67.9272	71.6995	59.7318	14.8203	20.0221
173125	173125	W02D9.10	16.93	15.99	16.98	18.6	17.88	21.43	33.26	39.98	33.13	21	18.64	20.14	12.3	11.53	12.39	14.31	13.85	16.19	24.37	29.11	24.53	15.74	13.92	15.47	173	167	175	194	186	219	344	412	345	215	196	210	172.741	162.801	173.378	202.888	192.389	226.254	324.541	393.869	327.103	212.424	196.217
185275	185275	F35C12.3	4.21	2.87	2.63	0.89	1.03	1.05	7.2	6.88	6.6	2.03	1.91	1.24	3.06	2.07	1.92	0.69	0.8	0.79	5.28	5.01	4.88	1.52	1.43	0.95	60	42	38	13	15	15	104	99	96	29	28	18	59.9103	40.944	37.6479	13.5956	15.5152	15.4968	98.117	94.6434	91.0198	28.6525	28.031
172555	172555	R11A5.3	0.43	0.42	0	0.62	0.87	0.62	0.93	0.57	0.31	0.45	0.85	0.86	0.31	0.3	0	0.47	0.68	0.47	0.68	0.42	0.23	0.34	0.64	0.66	3.04	3.01	0	4.45	6.29	4.32	6.68	4.08	2.21	3.18	6.21	6.22	3.99402	3.89943	0	5.22906	7.24043	5.16561	6.60403	4.77997	2.84437	3.95207	7.00774
181142	181142	T25B6.6	0.6	0.2	0.6	0.59	0.4	0.41	0.6	0.8	1.58	0.4	0.58	0	0.44	0.14	0.44	0.46	0.31	0.31	0.44	0.58	1.17	0.3	0.44	0	3	1	3	3	2	2	3	4	8	2	3	0	2.99552	0.974858	2.9722	3.13744	2.06869	2.06625	2.8303	3.82398	7.58499	1.97604	3.00332
28661661	28661661	Y56A3A.41	0.55	0.27	0.27	0.14	0.27	0.7	0.82	0.96	0.54	0.97	0.13	0.68	0.4	0.2	0.2	0.1	0.21	0.52	0.6	0.7	0.4	0.72	0.1	0.52	4	2	2	1	2	5	6	7	4	7	1	5	3.99402	1.94972	1.98147	1.04581	2.06869	5.16561	5.6606	6.69196	3.79249	6.91613	1.00111
172863	172863	fog-3	4.97	3.8	2.66	1.46	1.6	1.69	7.21	8.22	8.89	2.69	2	2.64	3.61	2.74	1.94	1.12	1.24	1.28	5.28	5.99	6.58	2.01	1.49	2.03	70	55	38	21	23	24	103	117	128	38	29	38	69.8954	53.6172	37.6479	21.9621	23.79	24.7949	97.1736	111.851	121.36	37.5447	29.0321
177876	177876	egl-38	1.82	1.55	0.94	1.42	0.98	1.31	3.64	2.98	2.54	0.95	1.68	1.43	1.33	1.12	0.69	1.1	0.76	0.99	2.66	2.17	1.88	0.71	1.26	1.1	40	35	21	32	22	29	81	66	57	21	38	32	39.9402	34.12	20.8054	33.466	22.7556	29.9606	76.4181	63.0956	54.043	20.7484	38.042
7040177	7040177	irld-27	0	0.04	0.04	0.09	0	0.09	0.04	0.04	0.09	0	0.04	0	0	0.03	0.03	0.07	0	0.07	0.03	0.03	0.06	0	0.03	0	0	1	1	2	0	2	1	1	2	0	1	0	0	0.974858	0.990733	2.09163	0	2.06625	0.943433	0.955994	1.89625	0	1.00111
182719	182719	hlh-27	0	0.07	0.09	0.48	0.22	0	0.2	0.07	0.07	0.13	0	0.26	0	0.05	0.07	0.37	0.17	0	0.15	0.05	0.05	0.1	0	0.2	0	1	1.34	7.24	3.36	0	3	1	1	2	0	4	0	0.974858	1.98147	8.3665	4.13739	0	2.8303	0.955994	0.948123	1.97604	0
187853	187853	glb-23	1.27	1.42	0.88	0.99	1.12	0.63	3.31	2.07	2.17	0.88	0.99	0.75	0.92	1.03	0.64	0.76	0.87	0.48	2.43	1.51	1.61	0.66	0.74	0.57	20	23	14	16	18	10	53	33	35	14	16	12	19.9701	22.4217	13.8703	16.733	18.6182	10.3312	50.0019	31.5478	33.1843	13.8323	16.0177
187597	187597	R05A10.7	0.96	1.11	0.95	0.12	0.12	0.24	2.19	2.49	1.7	0.42	0.52	0.35	0.7	0.8	0.69	0.09	0.09	0.18	1.6	1.82	1.26	0.31	0.39	0.27	16	19	16	2	2	4	37	42	29	7	9	6	15.9761	18.5223	15.8517	2.09163	2.06869	4.13249	34.907	40.1517	27.4956	6.91613	9.00996
3565619	3565619	grd-13	36.32	49.19	24.71	34.55	34.49	36.87	91.84	56.76	84.2	30.93	33.16	47.99	26.41	35.49	18.04	26.59	26.72	27.85	67.31	41.33	62.36	23.17	24.76	36.87	245	337	167	237	236	246	625	385	576	208	230	330	244.634	328.527	165.452	247.858	244.106	254.148	589.646	368.058	546.119	205.508	230.254
188757	188757	T22F7.3	2.89	2.46	1.87	0.68	0.9	0.77	5.23	5.22	4.74	1.03	1.33	1.02	2.1	1.77	1.37	0.52	0.7	0.58	3.84	3.8	3.51	0.77	1	0.78	248	218	164	60	79	67	457	454	418	89	118	89	247.629	212.519	162.48	62.7488	81.7134	69.2192	431.149	434.021	396.316	87.9337	118.131
182667	182667	math-8	0.05	0	0.05	0.05	0	0	0.16	0.05	0	0.05	0	0	0.04	0	0.04	0.04	0	0	0.11	0.04	0	0.04	0	0	1	0	1	1	0	0	3	1	0	1	0	0	0.998505	0	0.990733	1.04581	0	0	2.8303	0.955994	0	0.988019	0
191653	191653	gcy-25	0.02	0.04	0.04	0.02	0.08	0.04	0.04	0.06	0.11	0.06	0.06	0.05	0.01	0.03	0.03	0.01	0.06	0.03	0.03	0.04	0.08	0.04	0.04	0.04	1	2	2	1	4	2	2	3	6	3	3	3	0.998505	1.94972	1.98147	1.04581	4.13739	2.06625	1.88687	2.86798	5.68874	2.96406	3.00332
191798	191798	srd-8	0.2	0	0	0.19	0.07	0.2	0	0.22	0.2	0.2	0.19	0	0.14	0	0	0.15	0.06	0.15	0	0.16	0.14	0.15	0.14	0	1	0	0	1	1	1	0	3	1	1	1	0	0.998505	0	0	1.04581	1.03435	1.03312	0	2.86798	0.948123	0.988019	1.00111
184226	184226	F09C3.2	7.21	9.99	7.54	7.26	7.48	6.54	17.01	17.08	17.78	7.18	7.28	7.55	5.24	7.21	5.5	5.58	5.8	4.94	12.46	12.43	13.17	5.38	5.43	5.8	102	145	108	105	108	93	244	244	257	102	106	109	101.848	141.354	106.999	109.81	111.709	96.0804	230.198	233.263	243.668	100.778	106.117
13197466	13197466	W09C2.7	4.63	2.56	4.36	1.27	0.42	1.79	9.73	8.89	5.53	0.87	1.24	1.25	3.37	1.85	3.18	0.97	0.33	1.35	7.13	6.47	4.09	0.65	0.92	0.96	11	6	10	3	1	4	23	21	13	2	3	3	10.9836	5.84915	9.90733	3.13744	1.03435	4.13249	21.699	20.0759	12.3256	1.97604	3.00332
176469	176469	F43D9.1	1.89	2.25	2.02	0.69	0.87	0.79	4.64	3.44	4.79	0.86	1.01	1.16	1.38	1.62	1.48	0.53	0.67	0.6	3.4	2.5	3.54	0.64	0.76	0.89	136	167	148	51	64	58	339	250	353	62	75	85	135.797	162.801	146.628	53.3365	66.1982	59.9211	319.824	238.998	334.688	61.2572	75.083
183677	183677	tag-329	0.28	0	0.06	0.38	0.22	0.06	0.22	0.11	0.38	0.56	0.16	0.05	0.2	0	0.04	0.3	0.17	0.04	0.16	0.08	0.28	0.42	0.12	0.04	5	0	1	7	4	1	4	2	7	10	3	1	4.99253	0	0.990733	7.32069	4.13739	1.03312	3.77373	1.91199	6.63686	9.88019	3.00332
173793	173793	dao-2	603.04	543.52	486.95	64.59	87.9	68.63	1204.03	1118.79	1082.85	184.02	211.3	183.04	438.4	392.12	355.53	49.71	68.09	51.84	882.43	814.64	801.91	137.87	157.76	140.63	2940	2672	2361	319	433	327	5902	5470	5325	890	1058	909	2935.61	2604.82	2339.12	333.614	447.872	337.831	5568.14	5229.29	5048.76	879.337	1059.17
178317	178317	Y38H8A.1	5.5	5.12	4.01	0.57	1.07	0.65	11.22	9.79	9.49	1.63	2.37	1.71	4	3.7	2.93	0.44	0.83	0.49	8.22	7.13	7.03	1.22	1.77	1.31	151	145	112	16	30	18	313	272	267	45	67	48	150.774	141.354	110.962	16.733	31.0304	18.5962	295.294	260.03	253.149	44.4608	67.0741
189807	189807	srg-51	0.08	0.16	0	0.16	0	0	0.17	0.17	0.16	0.25	0	0	0.06	0.12	0	0.13	0	0	0.12	0.12	0.12	0.19	0	0	1	2	0	2	0	0	2	2	2	3	0	0	0.998505	1.94972	0	2.09163	0	0	1.88687	1.91199	1.89625	2.96406	0
3896837	3896837	F59A7.12	2.7	0	0	0	2.81	6.29	2.77	0	2.85	5.93	0	2.74	1.96	0	0	0	2.17	4.75	2.03	0	2.11	4.44	0	2.1	1	0	0	0	1	2	1	0	1	2	0	1	0.998505	0	0	0	1.03435	2.06625	0.943433	0	0.948123	1.97604	0
172600	172600	ins-18	1.64	1.49	1.29	1.07	1.57	0.95	3.46	3.32	2.42	1.58	1.66	1.42	1.19	1.08	0.94	0.82	1.22	0.72	2.54	2.42	1.79	1.18	1.24	1.09	45.9	43	36.65	30.62	44.79	26.8	98.23	93.73	69.2	44.44	47.87	40.44	45.9313	41.9189	36.6571	32.4202	46.5456	27.8943	93.3999	89.8634	66.3686	44.4608	48.0531
174533	174533	mab-3	2.4	2.36	1.79	0.64	1.11	0.61	4.19	4.51	4.92	1.46	1.23	0.54	1.74	1.7	1.3	0.49	0.86	0.46	3.07	3.28	3.64	1.1	0.92	0.41	70	71	53	19	33	18	124	133	147	43	37	16	69.8954	69.2149	52.5088	19.8704	34.1335	18.5962	116.986	127.147	139.374	42.4848	37.0409
171744	171744	Y71G12B.6	27.39	38.96	33.02	26.52	12.06	32.15	76.02	65.68	64.9	32.55	23.07	36.53	19.91	28.11	24.11	20.41	9.34	24.28	55.71	47.83	48.06	24.39	17.22	28.07	337	357	290	221	202	256	693	635	696	243	283	272	336.496	348.024	287.313	231.125	208.938	264.479	653.799	607.056	659.894	240.089	283.313
259702	259702	F46H6.5	2.41	2.11	4.9	4.78	2.4	3.76	4.81	6.02	8.72	3.67	1.47	2.37	1.75	1.52	3.58	3.68	1.86	2.84	3.53	4.39	6.46	2.75	1.1	1.82	8	7	16	16	8	12	16	20	29	12	5	8	7.98804	6.82401	15.8517	16.733	8.27478	12.3975	15.0949	19.1199	27.4956	11.8562	5.00553
190297	190297	dmsr-6	0.79	1.27	0.7	0.97	0.74	0.63	1.6	1.8	2.32	0.83	0.31	0.62	0.58	0.92	0.51	0.74	0.57	0.47	1.17	1.31	1.72	0.62	0.23	0.48	20	33	18	25	19	16	41	46	60	21	8	16	19.9701	32.1703	17.8332	26.1453	19.6526	16.53	38.6807	43.9757	56.8874	20.7484	8.00885
184702	184702	F19H8.2	18.38	22.38	13.16	7.06	8.3	8.67	38.64	36.01	37.06	11.37	12.31	11.9	13.36	16.15	9.61	5.43	6.43	6.55	28.32	26.22	27.45	8.52	9.19	9.14	280	350	203	110	129	133	597	554	577	174	193	185	279.582	341.2	201.119	115.039	133.431	137.405	563.229	529.621	547.067	171.915	193.214
180902	180902	col-166	743.9	755.52	436.29	312.2	352.66	343.99	1533.22	951.68	1524.93	370.02	367.99	470.88	540.8	545.06	318.54	240.29	273.17	259.83	1123.69	692.96	1129.3	277.22	274.75	361.8	9186.7	9556.5	5445.55	3939.34	4437.93	4261.46	19180.6	11858.5	19215.3	4583.11	4676.57	5933.55	9173.27	9316.72	5395.53	4120.5	4590.43	4403.17	18096	11337.1	18219.1	4529.08	4682.17
190990	190990	npr-32	0.57	0.41	0.23	0.32	0.23	0.42	0.88	0.51	1.11	0.47	0.28	0.46	0.41	0.3	0.17	0.25	0.18	0.32	0.65	0.37	0.82	0.35	0.21	0.36	12	9	5	7	5	9	19	11	24	10	6	10	11.9821	8.77372	4.95366	7.32069	5.17174	9.2981	17.9252	10.5159	22.755	9.88019	6.00664
3565205	3565205	M163.8	1.14	1.38	0.97	2.16	2.02	2.54	2.43	2.81	1.97	1.98	1.95	1.87	0.83	1	0.71	1.67	1.57	1.92	1.78	2.04	1.46	1.48	1.45	1.44	77.05	96.46	66.5	149.96	139.71	174.4	167.14	191.79	136.23	134.61	135.5	129.22	77.8834	94.5612	66.3791	156.872	144.809	180.796	158.497	183.551	129.893	133.383	136.15
173179	173179	pals-3	0.11	0	0.05	0.16	0.05	0.11	0.11	0.11	0.11	0.27	0.05	0.16	0.08	0	0.04	0.12	0.04	0.08	0.08	0.08	0.08	0.21	0.04	0.12	2	0	1	3	1	2	2	2	2	5	1	3	1.99701	0	0.990733	3.13744	1.03435	2.06625	1.88687	1.91199	1.89625	4.94009	1.00111
180096	180096	oac-7	0.16	0.38	0.26	0.41	0.36	0.49	0.41	0.47	0.77	0.31	0.33	0.64	0.11	0.28	0.19	0.32	0.28	0.37	0.3	0.34	0.57	0.23	0.25	0.5	6	15	10	16	14	19	16	18	30	12	13	25	5.99103	14.6229	9.90733	16.733	14.4809	19.6293	15.0949	17.2079	28.4437	11.8562	13.0144
190305	190305	cutl-25	0.7	0.29	0.3	0.39	0.39	0.4	0.79	1.09	0.78	0.4	0.34	0.39	0.51	0.21	0.22	0.3	0.3	0.3	0.58	0.79	0.58	0.3	0.25	0.3	14	6	6	8	8	8	16	22	16	8	7	8	13.9791	5.84915	5.9444	8.3665	8.27478	8.26498	15.0949	21.0319	15.17	7.90415	7.00774
179695	179695	F23H12.5	10.02	9.3	7.89	0.99	1.62	1.59	21.77	17.76	16.57	2.9	3.66	2.64	7.28	6.71	5.76	0.76	1.25	1.2	15.95	12.93	12.27	2.17	2.73	2.03	521	499	418	53	86	84	1151	935	884	152	196	140	520.221	486.454	414.126	55.4281	88.9539	86.7823	1085.89	893.854	838.141	150.179	196.217
176941	176941	W09G12.7	1.23	1.38	0.98	0.42	0.6	0.7	2.7	2.39	2.31	1.32	1.38	1.07	0.89	1	0.71	0.32	0.47	0.53	1.98	1.74	1.71	0.99	1.03	0.82	26	30	21	9	13	15	58	51	50	28	30	23	25.9611	29.2457	20.8054	9.41232	13.4465	15.4968	54.7191	48.7557	47.4062	27.6645	30.0332
186487	186487	F58A6.2	0.75	0.41	0.08	0.41	0.33	0.17	1.07	0.58	0.9	0.17	0.49	0.24	0.54	0.29	0.06	0.31	0.25	0.13	0.78	0.42	0.67	0.12	0.36	0.19	9	5	1	5	4	2	13	7	11	2	6	3	8.98655	4.87429	0.990733	5.22906	4.13739	2.06625	12.2646	6.69196	10.4294	1.97604	6.00664
189254	189254	oac-53	0.42	0.33	0.33	0.23	0.54	0.23	0.7	0.7	0.82	0.6	0.71	0.64	0.3	0.24	0.24	0.18	0.42	0.18	0.51	0.51	0.61	0.45	0.53	0.49	16	13	13	9	21	9	27	27	32	23	28	25	15.9761	12.6732	12.8795	9.41232	21.7213	9.2981	25.4727	25.8118	30.3399	22.7244	28.031
177371	177371	K08B4.2	0.09	0.09	0	0.09	0.09	0.19	0.09	0.19	0.09	0.09	0.09	0.09	0.07	0.07	0	0.07	0.07	0.14	0.07	0.14	0.07	0.07	0.07	0.07	1	1	0	1	1	2	1	2	1	1	1	1	0.998505	0.974858	0	1.04581	1.03435	2.06625	0.943433	1.91199	0.948123	0.988019	1.00111
259713	259713	C54D1.7	7.25	6.73	5.82	9.9	5.46	9.29	14.21	13.74	12.69	5.57	6.34	7.61	5.27	4.86	4.25	7.62	4.23	7.02	10.41	10	9.4	4.17	4.73	5.85	29	27	23	40	22	36	57	55	51	22	26	31	28.9567	26.3212	22.7869	41.8325	22.7556	37.1924	53.7757	52.5797	48.3543	21.7364	26.0288
190310	190310	Y55F3AM.14	7.42	5.95	6.4	1.35	2.1	2.09	14.64	12.81	13.12	3.03	3.54	2.32	5.4	4.29	4.67	1.04	1.62	1.58	10.73	9.33	9.72	2.27	2.65	1.78	360	298	316	67	104	103	722	629	653	148	177	115	359.462	290.508	313.072	70.0695	107.572	106.412	681.159	601.32	619.125	146.227	177.196
182203	182203	C04E6.8	1.93	2.25	1.93	0.86	0.52	1.6	4.53	3.67	4.33	2.12	1.02	2.06	1.4	1.62	1.41	0.66	0.4	1.21	3.32	2.67	3.21	1.58	0.76	1.59	11	13	11	5	3	9	26	21	25	12	6	12	10.9836	12.6732	10.8981	5.22906	3.10304	9.2981	24.5293	20.0759	23.7031	11.8562	6.00664
177270	177270	best-6	1.11	1.17	1.49	0.56	0.57	0.53	2.67	2.37	2.69	0.93	1.08	0.74	0.81	0.84	1.09	0.43	0.44	0.4	1.96	1.73	1.99	0.7	0.81	0.57	25	27	34	13	13	12	61	54	62	21	25	17	24.9626	26.3212	33.6849	13.5956	13.4465	12.3975	57.5494	51.6237	58.7836	20.7484	25.0277
188291	188291	T08G2.2	6.13	5.32	3.94	1.15	1.45	0.9	10.36	10.28	10.91	2.2	2.7	2.3	4.45	3.84	2.87	0.88	1.12	0.68	7.59	7.48	8.08	1.65	2.02	1.77	141	126	92	27	34	21	242	239	257	51	64	54	140.789	122.832	91.1474	28.237	35.1678	21.6956	228.311	228.483	243.668	50.389	64.0708
34700629	34700629	F53G12.18	1.01	0	0	0	0	1.12	0	1.03	1.04	0	0	1.01	0.73	0	0	0	0	0.85	0	0.75	0.77	0	0	0.78	1	0	0	0	0	1	0	1	1	0	0	1	0.998505	0	0	0	0	1.03312	0	0.955994	0.948123	0	0
174356	174356	lact-4	1.91	1.89	1.95	1.44	1.55	1.5	4.2	3.73	3.85	1.73	2.04	2.19	1.39	1.37	1.42	1.11	1.2	1.13	3.08	2.71	2.85	1.3	1.52	1.68	193.54	197.94	200.94	149.93	160.53	154.07	432.24	381.78	400.18	176.85	212.17	226.33	193.71	193.022	199.137	156.872	166.53	160.134	408.506	365.19	380.197	174.879	213.236
182272	182272	C05E11.2	0	0.21	0	0	0	0	0	0.22	0.21	0	0	0	0	0.15	0	0	0	0	0	0.16	0.16	0	0	0	0	1	0	0	0	0	0	1	1	0	0	0	0	0.974858	0	0	0	0	0	0.955994	0.948123	0	0
173472	173472	fbxc-31	0	0.07	0.15	0.15	0.15	0.07	0.15	0.15	0.15	0.37	0.22	0.22	0	0.05	0.11	0.11	0.11	0.06	0.11	0.11	0.11	0.28	0.16	0.17	0	1	2	2	2	1	2	2	2	5	3	3	0	0.974858	1.98147	2.09163	2.06869	1.03312	1.88687	1.91199	1.89625	4.94009	3.00332
259725	259725	R08B4.4	0	0.44	0	0	0	0.23	0.45	0.45	0	0	0.11	0	0	0.32	0	0	0	0.17	0.33	0.33	0	0	0.08	0	0	4	0	0	0	2	4	4	0	0	1	0	0	3.89943	0	0	0	2.06625	3.77373	3.82398	0	0	1.00111
172340	172340	cuti-1	40.89	45.74	35.48	7.23	9.97	10.06	96.16	78.44	75.07	15.09	19.93	13.55	29.72	33	25.91	5.57	7.72	7.6	70.47	57.12	55.59	11.3	14.88	10.41	355	405	310	64	88	87	844	686	663	131	178	120	354.469	394.818	307.127	66.932	91.0225	89.8817	796.257	655.812	628.606	129.43	178.197
187684	187684	osm-8	10.28	10.74	10.03	1.64	2.32	1.89	24.38	18.59	20.51	5	5.11	3	7.48	7.75	7.32	1.26	1.8	1.43	17.86	13.53	15.19	3.75	3.81	2.31	178	191	176	29	41	33	428	325	363	87	91	53	177.734	186.198	174.369	30.3286	42.4082	34.093	403.789	310.698	344.169	85.9576	91.1007
180632	180632	dhs-27	6.41	8.58	7.73	6.71	5.65	7.14	16.47	14.49	15.46	7.8	6.73	8.5	4.66	6.19	5.65	5.16	4.38	5.39	12.07	10.55	11.45	5.84	5.02	6.53	99	136	121	106	89	111	258	226	244	121	107	134	98.852	132.581	119.879	110.856	92.0569	114.677	243.406	216.055	231.342	119.55	107.118
186444	186444	F57C7.4	0.27	0.21	0.22	0.17	0.18	0.21	0.47	0.45	0.51	0.14	0.13	0.27	0.2	0.15	0.16	0.13	0.14	0.16	0.34	0.33	0.38	0.11	0.1	0.21	23	18	19	15	15	18	40	38	44	12	11	23	22.9656	17.5474	18.8239	15.6872	15.5152	18.5962	37.7373	36.3278	41.7174	11.8562	11.0122
175596	175596	pan-1	31.49	34.33	24.83	15.6	29.39	16.11	70.77	49.44	64.93	21.71	29.6	20.27	22.89	24.77	18.13	12.01	22.76	12.17	51.87	36	48.09	16.27	22.1	15.57	926	926	763	457	540	504	1958	1584	1896	590	656	626	924.616	902.719	755.929	477.937	558.547	520.694	1847.24	1514.29	1797.64	582.931	656.726
4363004	4363004	col-47	5.35	3.75	4.54	0	0.2	0.23	10.17	9.7	7.96	0.56	1.14	1.74	3.89	2.7	3.32	0	0.15	0.17	7.45	7.07	5.9	0.42	0.85	1.34	37	34	29	0	1	2	88	85	63	5	10	13	36.9447	33.1452	28.7313	0	1.03435	2.06625	83.0221	81.2595	59.7318	4.94009	10.0111
188052	188052	T04B8.1	0.17	0.08	0	0.17	0.25	0.09	0.34	0.17	0	0.17	0.17	0.17	0.13	0.06	0	0.13	0.2	0.06	0.25	0.12	0	0.13	0.13	0.13	2	1	0	2	3	1	4	2	0	2	2	2	1.99701	0.974858	0	2.09163	3.10304	1.03312	3.77373	1.91199	0	1.97604	2.00221
182969	182969	C27H5.6	0	0.06	0.19	0.19	0	0.13	0.32	0.06	0.13	0	0.32	0.06	0	0.05	0.14	0.15	0	0.1	0.24	0.05	0.1	0	0.24	0.05	0	1	3	3	0	2	5	1	2	0	5	1	0	0.974858	2.9722	3.13744	0	2.06625	4.71716	0.955994	1.89625	0	5.00553
7040139	7040139	F59C6.16	489.7	1008.07	0	473.07	876.33	0	1023.34	1003.57	1028.19	854.29	913.35	801.53	356.01	727.26	0	364.11	678.8	0	750	730.75	761.44	640.04	681.91	615.84	12	22	33	11	20	14	24	24	23	18	23	19	11.9821	21.4469	32.6942	11.5039	20.6869	14.4637	22.6424	22.9439	21.8068	17.7843	23.0254
3564812	3564812	srab-24	0	0.13	0.13	0.07	0	0	0.2	0.13	0.2	0	0.07	0.07	0	0.1	0.1	0.05	0	0	0.15	0.1	0.15	0	0.05	0.05	0	2	2	1	0	0	3	2	3	0	1	1	0	1.94972	1.98147	1.04581	0	0	2.8303	1.91199	2.84437	0	1.00111
179767	179767	glb-24	1.14	0.97	2.02	1.46	1.46	0.78	3.86	2.26	2.29	2.02	1.35	1.51	0.83	0.7	1.48	1.12	1.13	0.59	2.83	1.64	1.69	1.51	1.01	1.16	28	19	37	32	34	18	64	51	44	34	35	34	27.9582	18.5223	36.6571	33.466	35.1678	18.5962	60.3797	48.7557	41.7174	33.5926	35.0387
179558	179558	mam-4	2.72	2.5	2.17	0.63	1.37	1.19	5.24	4.92	4.88	1.76	1.31	1.53	1.98	1.81	1.58	0.48	1.06	0.9	3.84	3.58	3.61	1.32	0.98	1.17	101	96	82	24	52	45	198	185	186	66	50	58	100.849	93.5864	81.2401	25.0995	53.7861	46.4905	186.8	176.859	176.351	65.2092	50.0553
179189	179189	catp-3	2.99	2.98	3.17	1.62	2.07	2.8	6.6	4.83	7.15	2.88	3.06	3.63	2.18	2.15	2.32	1.24	1.6	2.11	4.84	3.52	5.3	2.16	2.28	2.79	177	182	191	98	125	168	397	289	434	172	186	219	176.735	177.424	189.23	102.49	129.293	173.565	374.543	276.282	411.486	169.939	186.206
179376	179376	F46B6.9	1.15	0.86	1.14	0.73	0.86	0.61	2.2	2.08	2.12	0.47	0.72	0.8	0.84	0.62	0.83	0.56	0.67	0.46	1.61	1.51	1.57	0.35	0.54	0.61	17	13	17	11	13	9	33	31	32	7	11	12	16.9746	12.6732	16.8425	11.5039	13.4465	9.2981	31.1333	29.6358	30.3399	6.91613	11.0122
180580	180580	B0410.3	43.36	41	44.73	35.23	36.77	36.44	89.91	85.02	86.9	42.38	37.58	36.46	31.52	29.58	32.66	27.12	28.49	27.52	65.89	61.91	64.35	31.75	28.06	28.01	500	484	521	415	432	421	1050	989	1022	490	446	429	499.253	471.831	516.172	434.012	446.838	434.945	990.605	945.478	968.982	484.129	446.493
190623	190623	elk-2	0	0.24	0.12	0.1	0.12	0	0.38	0.35	0	0.13	0	0.13	0	0.17	0.09	0.08	0.09	0	0.27	0.26	0	0.09	0	0.1	0	2.2	1.09	0.97	1.12	0	3.45	3.25	0	1.14	0	1.23	0	2.92457	1.98147	1.04581	2.06869	0	3.77373	3.82398	0	1.97604	0
173787	173787	cyp-23A1	2.33	1.92	1.34	0.53	0.42	0.74	4.24	3.73	3.36	1	0.77	0.84	1.7	1.38	0.98	0.4	0.33	0.56	3.11	2.71	2.49	0.75	0.57	0.65	65	55	38	15	12	21	120	105	96	28	22	24	64.9029	53.6172	37.6479	15.6872	12.4122	21.6956	113.212	100.379	91.0198	27.6645	22.0243
185978	185978	nlp-3	18.38	18.8	13.04	16.55	16.99	10.41	42.5	30.86	28.3	17.31	17.89	19.02	13.36	13.57	9.52	12.74	13.16	7.86	31.15	22.47	20.96	12.97	13.36	14.61	92	95	65	84	86	51	214	155	143	86	92	97	91.8625	92.6115	64.3976	87.8483	88.9539	52.6892	201.895	148.179	135.582	84.9696	92.1018
181498	181498	M03B6.3	13.47	11.05	8.9	1.13	2	1.26	25.55	22.71	19.38	3.26	3.36	3.48	9.79	7.98	6.5	0.87	1.55	0.95	18.72	16.53	14.35	2.44	2.51	2.67	455	385	306	39	69	43	877	776	671	111	117	120	454.32	375.32	303.164	40.7867	71.37	44.4243	827.391	741.851	636.191	109.67	117.129
177507	177507	daf-42	0.17	0.21	0.09	0.16	0.08	0.08	0.35	0.28	0.32	0.12	0.1	0.02	0.13	0.15	0.07	0.12	0.06	0.06	0.26	0.2	0.24	0.09	0.07	0.01	14	14	6	12	8	7	22	17	21	11	9	2	13.9791	13.648	5.9444	12.5498	8.27478	7.23186	20.7555	16.2519	19.9106	10.8682	9.00996
259494	259494	C44B11.4	15.38	15.15	17.93	19.17	18.53	18.36	32.93	30.85	34.05	21.42	18.46	20.66	11.18	10.93	13.09	14.75	14.35	13.87	24.14	22.46	25.22	16.05	13.78	15.87	44	43	50	55	53	50	94	88	97	60	54	60	43.9342	41.9189	49.5366	57.5197	54.8204	51.6561	88.6827	84.1275	91.968	59.2811	54.0597
175256	175256	F23H11.7	2.18	1.63	2.15	1.56	1.64	3.83	3.94	4.39	3.7	2.03	2.19	3.06	1.58	1.17	1.57	1.2	1.27	2.89	2.89	3.19	2.74	1.52	1.63	2.35	30	23	30	22	23	53	55	61	52	28	31	43	29.9552	22.4217	29.722	23.0079	23.79	54.7555	51.8888	58.3156	49.3024	27.6645	31.0343
184841	184841	F22E5.13	1.72	1.37	1.39	0.87	1.38	0.89	3.4	2.27	3.37	1.27	0.87	1.31	1.25	0.99	1.01	0.67	1.07	0.67	2.49	1.66	2.5	0.95	0.65	1.01	27	22	22	14	22	14	54	36	54	20	14	21	26.9596	21.4469	21.7961	14.6414	22.7556	14.4637	50.9454	34.4158	51.1987	19.7604	14.0155
186888	186888	K02E7.7	0.62	0.69	0.38	0.43	0.37	0.37	1.33	0.62	1.46	0.72	0.51	0.92	0.45	0.5	0.28	0.33	0.29	0.28	0.98	0.45	1.08	0.54	0.38	0.71	42.85	48.74	26.65	30.51	26.25	25.74	93	43	102.8	49.67	36	64.5	42.9357	47.768	26.7498	32.4202	27.9274	26.8612	87.7393	41.1077	97.6567	49.4009	36.0398
181481	181481	bra-1	4.97	5.95	7.13	6.13	7.57	7.27	11.94	11.73	12.69	6.33	6.66	6.97	3.61	4.29	5.2	4.72	5.87	5.49	8.75	8.54	9.4	4.74	4.98	5.36	58	71	84	73	90	85	141	138	151	74	80	83	57.9133	69.2149	83.2216	76.3443	93.0912	87.8154	133.024	131.927	143.167	73.1134	80.0885
177195	177195	F15E6.3	4.5	7.5	6.16	3.03	2.02	4.6	12.4	10.19	13.98	1.65	2.19	1.4	3.27	5.41	4.5	2.33	1.57	3.47	9.08	7.42	10.35	1.23	1.63	1.08	22	37	30	15	10	22	61	50	69	8	11	7	21.9671	36.0697	29.722	15.6872	10.3435	22.7287	57.5494	47.7997	65.4205	7.90415	11.0122
191495	191495	nhr-244	0	0.8	0	0	0.86	0.27	0.32	0	1.29	0	0.88	0.74	0	0.58	0	0	0.66	0.21	0.24	0	0.95	0	0.65	0.57	0	5.47	0	0	5.85	1.82	2.21	0	8.81	0	6.07	5.09	0	5.84915	0	0	6.20608	2.06625	2.8303	0	8.53311	0	7.00774
173021	173021	cutl-10	3.23	4.21	3.24	1.75	2.48	2.27	7.84	6.1	7.54	1.78	2.42	2.1	2.35	3.04	2.36	1.35	1.92	1.71	5.75	4.44	5.58	1.33	1.8	1.61	65	87	66	36	51	46	160	124	155	36	50	43	64.9029	84.8127	65.3884	37.6493	52.7517	47.5236	150.949	118.543	146.959	35.5687	50.0553
184912	184912	F23H12.7	0.72	0.47	0.24	0.12	0.12	0.73	0.24	0	2.63	0.36	0.23	2.44	0.53	0.34	0.18	0.09	0.09	0.55	0.18	0	1.95	0.27	0.18	1.87	6	4	2	1	1	6	2	0	2	3	2	3	5.99103	3.89943	1.98147	1.04581	1.03435	6.19874	1.88687	0	1.89625	2.96406	2.00221
183582	183582	cof-2	1.15	1.08	1.05	0.67	1.23	2	2.6	2.04	1.94	1.18	1.11	0.94	0.83	0.78	0.77	0.52	0.96	1.51	1.9	1.49	1.44	0.88	0.83	0.72	30	29	28	18	33	53	69	54	52	31	30	25	29.9552	28.2709	27.7405	18.8246	34.1335	54.7555	65.0969	51.6237	49.3024	30.6286	30.0332
25502968	25502968	BE0003N10.6	3.58	6.28	2.87	3.4	0.84	0.75	7.46	13.51	4.52	1.81	1.67	1.53	2.6	4.53	2.09	2.61	0.65	0.57	5.47	9.84	3.35	1.36	1.25	1.18	33	61	37	29	12	9	115	229	58	17	19	17	32.9507	59.4663	36.6571	30.3286	12.4122	9.2981	108.495	218.923	54.9912	16.7963	19.021
177593	177593	F57H12.6	100.67	84.24	75.95	11.82	14.97	14.12	189.62	165.59	166.69	34.91	35.96	26.15	73.19	60.78	55.45	9.1	11.59	10.67	138.97	120.57	123.45	26.16	26.85	20.09	985	842	749	118	149	138	1877	1633	1661	342	362	261	983.528	820.83	742.059	123.406	154.118	142.571	1770.82	1561.14	1574.83	337.902	362.4
173749	173749	ast-1	0.85	1.07	1.12	0.55	0.74	0.81	2.08	1.59	2.41	0.97	0.98	1.27	0.62	0.77	0.82	0.43	0.57	0.61	1.53	1.16	1.78	0.73	0.73	0.98	27	35	36	18	24	26	67	51	78	31	32	41	26.9596	34.12	35.6664	18.8246	24.8243	26.8612	63.21	48.7557	73.9536	30.6286	32.0354
188832	188832	grl-28	0.31	0	0	0.31	0	0	0.31	0	0.31	0	0	0	0.23	0	0	0.24	0	0	0.23	0	0.23	0	0	0	1	0	0	1	0	0	1	0	1	0	0	0	0.998505	0	0	1.04581	0	0	0.943433	0	0.948123	0	0
182435	182435	chil-5	0.17	0.12	0.08	0.29	0.2	0.08	0.33	0.12	0.29	0.08	0.08	0.08	0.12	0.09	0.06	0.22	0.16	0.06	0.24	0.09	0.21	0.06	0.06	0.06	4	3	2	7	5	2	8	3	7	2	2	2	3.99402	2.92457	1.98147	7.32069	5.17174	2.06625	7.54746	2.86798	6.63686	1.97604	2.00221
185735	185735	F44E5.2	0	0	0.04	0.04	0.04	0.13	0	0.04	0.04	0.13	0.17	0.04	0	0	0.03	0.03	0.03	0.1	0	0.03	0.03	0.1	0.13	0.03	0	0	1	1	1	3	0	1	1	3	4	1	0	0	0.990733	1.04581	1.03435	3.09937	0	0.955994	0.948123	2.96406	4.00442
183379	183379	srw-12	0.02	0.02	0	0.02	0.02	0.02	0.02	0	0.06	0.04	0.04	0.04	0.02	0.01	0	0.02	0.02	0.02	0.02	0	0.05	0.03	0.03	0.03	1	1	0	1	1	1	1	0	3	2	2	2	0.998505	0.974858	0	1.04581	1.03435	1.03312	0.943433	0	2.84437	1.97604	2.00221
185304	185304	F35E12.2	0	0	0.04	0.04	0.12	0.04	0.04	0.04	0	0	0	0.2	0	0	0.03	0.03	0.09	0.03	0.03	0.03	0	0	0	0.16	0	0	1	1	3	1	1	1	0	0	0	5	0	0	0.990733	1.04581	3.10304	1.03312	0.943433	0.955994	0	0	0
188481	188481	T13F3.4	0.04	0	0	0	0.08	0	0.04	0.04	0	0.04	0.08	0	0.03	0	0	0	0.06	0	0.03	0.03	0	0.03	0.06	0	1	0	0	0	2	0	1	1	0	1	2	0	0.998505	0	0	0	2.06869	0	0.943433	0.955994	0	0.988019	2.00221
4926959	4926959	F22B3.10	0.08	0	0.08	0.08	0	0	0.24	0	0.08	0	0.08	0	0.06	0	0.06	0.06	0	0	0.18	0	0.06	0	0.06	0	1	0	1	1	0	0	3	0	1	0	1	0	0.998505	0	0.990733	1.04581	0	0	2.8303	0	0.948123	0	1.00111
13217964	13217964	Y26G10.7	0.4	0	0	0.4	0	0	0.4	0	0.4	0	0.39	0	0.29	0	0	0.31	0	0	0.29	0	0.3	0	0.29	0	1	0	0	1	0	0	1	0	1	0	1	0	0.998505	0	0	1.04581	0	0	0.943433	0	0.948123	0	1.00111
182390	182390	C08B6.5	0	0.04	0	0.04	0	0.08	0	0.04	0.04	0.04	0	0	0	0.03	0	0.03	0	0.06	0	0.03	0.03	0.03	0	0	0	1	0	1	0	2	0	1	1	1	0	0	0	0.974858	0	1.04581	0	2.06625	0	0.955994	0.948123	0.988019	0
187998	187998	T02G6.3	0.16	0	0	0	0	0.16	0	0.32	0	0	0	0.16	0.12	0	0	0	0	0.12	0	0.24	0	0	0	0.12	1	0	0	0	0	1	0	2	0	0	0	1	0.998505	0	0	0	0	1.03312	0	1.91199	0	0	0
182611	182611	srx-117	0.07	0.06	0.06	0	0.19	0.06	0.13	0.19	0.06	0.06	0	0	0.05	0.05	0.05	0	0.15	0.05	0.09	0.14	0.05	0.05	0	0	1	1	1	0	3	1	2	3	1	1	0	0	0.998505	0.974858	0.990733	0	3.10304	1.03312	1.88687	2.86798	0.948123	0.988019	0
187702	187702	R08E5.4	0	0	0.22	0	0	0	0	0.22	0.22	0.22	0	0	0	0	0.16	0	0	0	0	0.16	0.16	0.17	0	0	0	0	1	0	0	0	0	1	1	1	0	0	0	0	0.990733	0	0	0	0	0.955994	0.948123	0.988019	0
182637	182637	C15C8.6	0.2	0.3	0.05	0.1	0	0.2	0.55	0.3	0.25	0.15	0.2	0.3	0.15	0.21	0.04	0.08	0	0.15	0.4	0.22	0.18	0.11	0.15	0.23	4	6	1	2	0	4	11	6	5	3	4	6	3.99402	5.84915	0.990733	2.09163	0	4.13249	10.3778	5.73596	4.74062	2.96406	4.00442
182674	182674	C16C8.7	0	0.25	0	0.75	0.25	0	0.25	0	0.25	2.03	0.49	0.25	0	0.18	0	0.57	0.19	0	0.18	0	0.19	1.52	0.37	0.19	0	1	0	3	1	0	1	0	1	8	2	1	0	0.974858	0	3.13744	1.03435	0	0.943433	0	0.948123	7.90415	2.00221
187772	187772	R10E4.7	0	0	0.25	0.22	0.23	0	0.5	0	0	0	0	0	0	0	0.18	0.17	0.18	0	0.36	0	0	0	0	0	0	0	9.4	8.41	8.65	0	18.62	0	0	0	0	0	0	0	9.90733	9.41232	9.30912	0	17.9252	0	0	0	0
13222641	13222641	T21E8.6	0.28	0	0	0	0	0.29	0	0.56	0	0	0	0.28	0.2	0	0	0	0	0.22	0	0.41	0	0	0	0.21	1	0	0	0	0	1	0	2	0	0	0	1	0.998505	0	0	0	0	1.03312	0	1.91199	0	0	0
3565851	3565851	W10C6.2	0	0	0.28	0	0	0	0.28	0.28	0	0	0	0	0	0	0.21	0	0	0	0.2	0.2	0	0	0	0	0	0	1	0	0	0	1	1	0	0	0	0	0	0	0.990733	0	0	0	0.943433	0.955994	0	0	0
182184	182184	C03H5.7	0.04	0.16	0.08	0.41	0.2	0.09	0.47	0.09	0	0.2	0.2	0.25	0.03	0.12	0.06	0.31	0.16	0.07	0.34	0.06	0	0.15	0.15	0.19	1	4	2	10	5	2	7	2	0	3	5	6	0.998505	3.89943	1.98147	10.4581	5.17174	2.06625	6.60403	1.91199	0	2.96406	5.00553
191825	191825	srd-67	0	0	0.07	0	0	0	0.14	0	0	0	0.07	0	0	0	0.05	0	0	0	0.11	0	0	0	0.05	0	0	0	1	0	0	0	2	0	0	0	1	0	0	0	0.990733	0	0	0	1.88687	0	0	0	1.00111
183059	183059	irld-23	0	0	0.07	0.07	0.11	0.15	0	0.07	0.07	0.11	0.07	0.04	0	0	0.05	0.06	0.08	0.11	0	0.05	0.05	0.08	0.05	0.03	0	0	1	1	3	2	0	1	1	3	2	1	0	0	0.990733	1.04581	3.10304	2.06625	0	0.955994	0.948123	2.96406	2.00221
3565908	3565908	srx-86	0.07	0	0	0	0.07	0	0.07	0.07	0	0	0	0	0.05	0	0	0	0.06	0	0.05	0.05	0	0	0	0	1	0	0	0	1	0	1	1	0	0	0	0	0.998505	0	0	0	1.03435	0	0.943433	0.955994	0	0	0
185921	185921	srh-222	0.07	0	0	0	0	0	0.07	0.07	0	0	0	0	0.05	0	0	0	0	0	0.05	0.05	0	0	0	0	1	0	0	0	0	0	1	1	0	0	0	0	0.998505	0	0	0	0	0	0.943433	0.955994	0	0	0
187074	187074	K06H6.5	0.07	0	0	0.13	0	0	0	0.07	0.07	0	0	0.07	0.05	0	0	0.1	0	0	0	0.05	0.05	0	0	0.05	1	0	0	2	0	0	0	1	1	0	0	1	0.998505	0	0	2.09163	0	0	0	0.955994	0.948123	0	0
191927	191927	sri-63	0.07	0	0	0	0	0.07	0	0.07	0.07	0	0	0.07	0.05	0	0	0	0	0.05	0	0.05	0.05	0	0	0.05	1	0	0	0	0	1	0	1	1	0	0	1	0.998505	0	0	0	0	1.03312	0	0.955994	0.948123	0	0
353476	353476	srg-65	0	0	0.07	0.07	0.07	0	0.07	0	0.07	0.2	0.13	0	0	0	0.05	0.05	0.05	0	0.05	0	0.05	0.15	0.1	0	0	0	1	1	1	0	1	0	1	3	2	0	0	0	0.990733	1.04581	1.03435	0	0.943433	0	0.948123	2.96406	2.00221
182353	182353	clec-162	0	0	0.07	0	0.07	0	0.07	0	0.07	0.07	0.07	0	0	0	0.05	0	0.05	0	0.05	0	0.05	0.05	0.05	0	0	0	1	0	1	0	1	0	1	1	1	0	0	0	0.990733	0	1.03435	0	0.943433	0	0.948123	0.988019	1.00111
183264	183264	srab-11	0	0.07	0	0	0	0	0.07	0	0.07	0.07	0	0.07	0	0.05	0	0	0	0	0.05	0	0.05	0.05	0	0.05	0	1	0	0	0	0	1	0	1	1	0	1	0	0.974858	0	0	0	0	0.943433	0	0.948123	0.988019	0
13203954	13203954	srt-50	0.07	0	0	0	0	0.07	0	0.14	0	0	0	0	0.05	0	0	0	0	0.05	0	0.1	0	0	0	0	1	0	0	0	0	1	0	2	0	0	0	0	0.998505	0	0	0	0	1.03312	0	1.91199	0	0	0
184276	184276	str-99	0	0	0.07	0	0	0	0	0.07	0.07	0	0	0	0	0	0.05	0	0	0	0	0.05	0.05	0	0	0	0	0	1	0	0	0	0	1	1	0	0	0	0	0	0.990733	0	0	0	0	0.955994	0.948123	0	0
189212	189212	srx-116	0.07	0	0	0.07	0	0.07	0.14	0	0	0	0	0.14	0.05	0	0	0.05	0	0.05	0.1	0	0	0	0	0.11	1	0	0	1	0	1	2	0	0	0	0	2	0.998505	0	0	1.04581	0	1.03312	1.88687	0	0	0	0
190957	190957	srh-233	0	0.07	0	0	0	0	0	0.07	0.07	0.07	0	0.07	0	0.05	0	0	0	0	0	0.05	0.05	0.05	0	0.05	0	1	0	0	0	0	0	1	1	1	0	1	0	0.974858	0	0	0	0	0	0.955994	0.948123	0.988019	0
191266	191266	srh-207	0	0.07	0	0	0	0	0	0.14	0	0.07	0.07	0.07	0	0.05	0	0	0	0	0	0.1	0	0.05	0.05	0.05	0	1	0	0	0	0	0	2	0	1	1	1	0	0.974858	0	0	0	0	0	1.91199	0	0.988019	1.00111
3564918	3564918	srx-80	0	0	0.07	0	0.07	0.07	0.07	0	0.07	0	0	0	0	0	0.05	0	0.06	0.06	0.05	0	0.05	0	0	0	0	0	1	0	1	1	1	0	1	0	0	0	0	0	0.990733	0	1.03435	1.03312	0.943433	0	0.948123	0	0
175688	175688	C45G9.10	0.02	0.04	0.04	0.04	0.02	0	0.06	0.08	0.06	0.12	0.08	0.02	0.01	0.03	0.03	0.03	0.01	0	0.04	0.06	0.04	0.09	0.06	0.01	1	2	2	2	1	0	3	4	3	6	4	1	0.998505	1.94972	1.98147	2.09163	1.03435	0	2.8303	3.82398	2.84437	5.92811	4.00442
39010813	39010813	F46H5.11	0	0.05	0.05	0.05	0.05	0	0.1	0.05	0.05	0	0	0	0	0.03	0.04	0.04	0.04	0	0.07	0.04	0.04	0	0	0	0	1	1	1	1	0	2	1	1	0	0	0	0	0.974858	0.990733	1.04581	1.03435	0	1.88687	0.955994	0.948123	0	0
190439	190439	Y60A9.1	0.1	0	0	0.1	0.1	0.2	0.1	0	0.1	0	0	0	0.07	0	0	0.08	0.08	0.15	0.07	0	0.07	0	0	0	1	0	0	1	1	2	1	0	1	0	0	0	0.998505	0	0	1.04581	1.03435	2.06625	0.943433	0	0.948123	0	0
3564870	3564870	lgc-8	0.05	0	0.05	0.05	0.1	0	0.1	0.1	0	0	0.05	0.05	0.04	0	0.04	0.04	0.08	0	0.07	0.07	0	0	0.04	0.04	1	0	1	1	2	0	2	2	0	0	1	1	0.998505	0	0.990733	1.04581	2.06869	0	1.88687	1.91199	0	0	1.00111
188210	188210	nhr-214	0.05	0	0.05	0	0.05	0	0	0.1	0.1	0	0	0	0.04	0	0.04	0	0.04	0	0	0.07	0.07	0	0	0	1	0	1	0	1	0	0	2	2	0	0	0	0.998505	0	0.990733	0	1.03435	0	0	1.91199	1.89625	0	0
187249	187249	K10B4.1	0.01	0	0	0.04	0	0	0	0.01	0.01	0.01	0	0.01	0.01	0	0	0.03	0	0	0	0.01	0.01	0.01	0	0.01	1	0	0	3	0	0	0	1	1	1	0	1	0.998505	0	0	3.13744	0	0	0	0.955994	0.948123	0.988019	0
186389	186389	srz-20	0.13	0	0	0	0.06	0.13	0	0.13	0.13	0	0	0.12	0.09	0	0	0	0.04	0.1	0	0.09	0.09	0	0	0.1	1	0	0	0	1	1	0	1	1	0	0	1	0.998505	0	0	0	1.03435	1.03312	0	0.955994	0.948123	0	0
39010820	39010820	T07H8.11	0	0.03	0.1	0.06	0.07	0	0.1	0.1	0.06	0.07	0.13	0.03	0	0.02	0.07	0.05	0.05	0	0.07	0.07	0.05	0.05	0.1	0.03	0	1	3	2	2	0	3	3	2	2	4	1	0	0.974858	2.9722	2.09163	2.06869	0	2.8303	2.86798	1.89625	1.97604	4.00442
191802	191802	srd-12	0.13	0.2	0	0	0	0	0.27	0.13	0.26	0.07	0.07	0	0.1	0.14	0	0	0	0	0.2	0.1	0.2	0.05	0.05	0	2	3	0	0	0	0	4	2	4	1	1	0	1.99701	2.92457	0	0	0	0	3.77373	1.91199	3.79249	0.988019	1.00111
3565355	3565355	H39E23.3	0	0.03	0	0.03	0.03	0	0	0.03	0.03	0.03	0	0.05	0	0.02	0	0.02	0.02	0	0	0.02	0.02	0.02	0	0.04	0	1	0	1	1	0	0	1	1	1	0	2	0	0.974858	0	1.04581	1.03435	0	0	0.955994	0.948123	0.988019	0
188697	188697	pgp-7	0	0.03	0.06	0.13	0.03	0.03	0.03	0.07	0.08	0.11	0.03	0.08	0	0.02	0.05	0.1	0.02	0.02	0.02	0.05	0.06	0.08	0.02	0.06	0	1.65	3.86	8.28	1.95	1.86	1.82	4.05	5.2	6.76	1.95	4.93	0	1.94972	3.96293	9.41232	2.06869	2.06625	1.88687	4.77997	5.68874	6.91613	2.00221
13186748	13186748	F54B3.4	0.74	0.29	0.59	0.15	0	0.3	1.33	0.59	1.32	0.45	0.14	0.29	0.54	0.21	0.43	0.11	0	0.23	0.97	0.43	0.98	0.34	0.11	0.22	5	2	4	1	0	2	9	4	9	3	1	2	4.99253	1.94972	3.96293	1.04581	0	2.06625	8.4909	3.82398	8.53311	2.96406	1.00111
187071	187071	K06H6.2	0.07	0.07	0.13	0	0	0	0.27	0.07	0.2	0	0.07	0	0.05	0.05	0.1	0	0	0	0.2	0.05	0.15	0	0.05	0	1	1	2	0	0	0	4	1	3	0	1	0	0.998505	0.974858	1.98147	0	0	0	3.77373	0.955994	2.84437	0	1.00111
185866	185866	F46F5.13	0.45	0	0	0	0	0	0.45	0	0.45	0	0	0	0.32	0	0	0	0	0	0.33	0	0.33	0	0	0	1	0	0	0	0	0	1	0	1	0	0	0	0.998505	0	0	0	0	0	0.943433	0	0.948123	0	0
184232	184232	F09C6.3	0	0.12	0	0	0.12	0.12	0	0	0.24	0.36	0	0.12	0	0.08	0	0	0.09	0.09	0	0	0.17	0.27	0	0.09	0	1	0	0	1	1	0	0	2	3	0	1	0	0.974858	0	0	1.03435	1.03312	0	0	1.89625	2.96406	0
259780	259780	K02H11.9	0.11	0.11	0.11	0.11	0.11	0.33	0.33	0.11	0.22	0.11	0	0.11	0.08	0.08	0.08	0.08	0.08	0.25	0.24	0.08	0.16	0.08	0	0.08	1	1	1	1	1	3	3	1	2	1	0	1	0.998505	0.974858	0.990733	1.04581	1.03435	3.09937	2.8303	0.955994	1.89625	0.988019	0
186905	186905	dos-3	0	0	0.03	0	0.03	0	0.03	0.03	0	0.05	0.03	0.05	0	0	0.02	0	0.02	0	0.02	0.02	0	0.04	0.02	0.04	0	0	1	0	1	0	1	1	0	2	1	2	0	0	0.990733	0	1.03435	0	0.943433	0.955994	0	1.97604	1.00111
6418634	6418634	T10D4.15	0.26	0.06	0.07	0.52	0.52	0	0.33	0.26	0.19	1.25	0.32	0.26	0.19	0.05	0.05	0.4	0.4	0	0.24	0.19	0.14	0.94	0.24	0.2	4	1	1	8	8	0	5	4	3	19	5	4	3.99402	0.974858	0.990733	8.3665	8.27478	0	4.71716	3.82398	2.84437	18.7724	5.00553
186513	186513	fbxb-18	0.03	0	0	0.17	0.18	0.3	0.03	0	0.03	0.09	0.09	0.17	0.02	0	0	0.13	0.14	0.22	0.02	0	0.02	0.07	0.07	0.13	1	0	0	5.63	5.89	9.41	1	0	1	3	3	5.61	0.998505	0	0	6.27488	6.20608	10.3312	0.943433	0	0.948123	2.96406	3.00332
188929	188929	T26E4.3	0.12	0	0	0.12	0	0.06	0.12	0	0.12	0	0	0.12	0.09	0	0	0.09	0	0.04	0.09	0	0.09	0	0	0.09	2	0	0	2	0	1	2	0	2	0	0	2	1.99701	0	0	2.09163	0	1.03312	1.88687	0	1.89625	0	0
191849	191849	srh-23	0.06	0	0	0	0	0.06	0	0.06	0.06	0.06	0	0	0.05	0	0	0	0	0.05	0	0.05	0.05	0.05	0	0	1	0	0	0	0	1	0	1	1	1	0	0	0.998505	0	0	0	0	1.03312	0	0.955994	0.948123	0.988019	0
3565524	3565524	F49C5.9	0	0.06	0	0	0	0	0	0	0.12	0	0	0	0	0.04	0	0	0	0	0	0	0.09	0	0	0	0	1	0	0	0	0	0	0	2	0	0	0	0	0.974858	0	0	0	0	0	0	1.89625	0	0
183638	183638	lgc-48	0	0.06	0	0.18	0	0	0	0.06	0.06	0.06	0	0	0	0.04	0	0.14	0	0	0	0.04	0.05	0.05	0	0	0	1	0	3	0	0	0	1	1	1	0	0	0	0.974858	0	3.13744	0	0	0	0.955994	0.948123	0.988019	0
184799	184799	srh-95	0	0.06	0	0	0.06	0	0.06	0.06	0	0	0.06	0	0	0.04	0	0	0.04	0	0.04	0.04	0	0	0.04	0	0	1	0	0	1	0	1	1	0	0	1	0	0	0.974858	0	0	1.03435	0	0.943433	0.955994	0	0	1.00111
186333	186333	F55G7.3	0.12	0	0	0	0	0.24	0	0.12	0.12	0	0	0	0.09	0	0	0	0	0.18	0	0.09	0.09	0	0	0	1	0	0	0	0	2	0	1	1	0	0	0	0.998505	0	0	0	0	2.06625	0	0.955994	0.948123	0	0
191988	191988	str-79	0	0.06	0	0	0	0	0	0	0.12	0	0.06	0	0	0.04	0	0	0	0	0	0	0.09	0	0.04	0	0	1	0	0	0	0	0	0	2	0	1	0	0	0.974858	0	0	0	0	0	0	1.89625	0	1.00111
184563	184563	dsl-4	0	0.06	0	0	0	0	0	0.12	0	0	0	0	0	0.04	0	0	0	0	0	0.09	0	0	0	0	0	1	0	0	0	0	0	2	0	0	0	0	0	0.974858	0	0	0	0	0	1.91199	0	0	0
13185759	13185759	srd-54	0.06	0	0.06	0.06	0.06	0.06	0.12	0.06	0.06	0.12	0.06	0.06	0.04	0	0.04	0.04	0.04	0.04	0.09	0.04	0.04	0.09	0.04	0.04	1	0	1	1	1	1	2	1	1	2	1	1	0.998505	0	0.990733	1.04581	1.03435	1.03312	1.88687	0.955994	0.948123	1.97604	1.00111
184320	184320	sre-39	0	0.06	0	0	0	0	0	0.06	0.06	0.06	0	0	0	0.04	0	0	0	0	0	0.05	0.05	0.05	0	0	0	1	0	0	0	0	0	1	1	1	0	0	0	0.974858	0	0	0	0	0	0.955994	0.948123	0.988019	0
188844	188844	T24C4.3	0.43	0	0.29	0.57	0.14	0.15	0.72	0.43	0.29	0.29	0.42	0.85	0.32	0	0.21	0.44	0.11	0.11	0.53	0.31	0.21	0.22	0.31	0.65	3	0	2	4	1	1	5	3	2	2	3	6	2.99552	0	1.98147	4.18325	1.03435	1.03312	4.71716	2.86798	1.89625	1.97604	3.00332
183806	183806	srb-18	0.12	0.06	0	0.06	0.06	0	0.18	0.12	0.06	0.06	0.12	0.12	0.09	0.04	0	0.04	0.04	0	0.13	0.09	0.04	0.04	0.09	0.09	2	1	0	1	1	0	3	2	1	1	2	2	1.99701	0.974858	0	1.04581	1.03435	0	2.8303	1.91199	0.948123	0.988019	2.00221
190432	190432	srh-173	0	0	0.06	0	0	0.13	0.06	0.06	0	0.06	0	0.19	0	0	0.05	0	0	0.1	0.05	0.05	0	0.05	0	0.14	0	0	1	0	0	2	1	1	0	1	0	3	0	0	0.990733	0	0	2.06625	0.943433	0.955994	0	0.988019	0
183899	183899	D1022.2	0.48	0	0	0.48	0.48	0	0.24	0	0.72	1.47	1.18	0	0.35	0	0	0.37	0.37	0	0.18	0	0.54	1.1	0.88	0	2	0	0	2	2	0	1	0	3	6	5	0	1.99701	0	0	2.09163	2.06869	0	0.943433	0	2.84437	5.92811	5.00553
184328	184328	srh-281	0.03	0	0	0	0	0	0.02	0	0.04	0	0.02	0.08	0.02	0	0	0	0	0	0.01	0	0.03	0	0.01	0.06	2	0	0	0	0	0	1	0	2.26	0	1	4.66	1.99701	0	0	0	0	0	0.943433	0	2.84437	0	1.00111
183362	183362	math-19	0	0.12	0	0	0	0.13	0	0.12	0.12	0	0.12	0.25	0	0.09	0	0	0	0.1	0	0.09	0.09	0	0.09	0.19	0	1	0	0	0	1	0	1	1	0	1	2	0	0.974858	0	0	0	1.03312	0	0.955994	0.948123	0	1.00111
182033	182033	B0554.2	0	0.03	0	0	0	0	0	0	0.06	0	0	0	0	0.02	0	0	0	0	0	0	0.05	0	0	0	0	1	0	0	0	0	0	0	2	0	0	0	0	0.974858	0	0	0	0	0	0	1.89625	0	0
188199	188199	srw-88	0.06	0	0	0	0	0.06	0.06	0.06	0	0.06	0	0	0.04	0	0	0	0	0.04	0.04	0.04	0	0.04	0	0	1	0	0	0	0	1	1	1	0	1	0	0	0.998505	0	0	0	0	1.03312	0.943433	0.955994	0	0.988019	0
173665	173665	ZC239.17	0	0.36	0	0.71	0.36	0	0	0.36	0.36	0.36	0.7	0.35	0	0.26	0	0.55	0.28	0	0	0.26	0.27	0.27	0.52	0.27	0	1	0	2	1	0	0	1	1	1	2	1	0	0.974858	0	2.09163	1.03435	0	0	0.955994	0.948123	0.988019	2.00221
187238	187238	K09H9.1	0.06	0.06	0.06	0.06	0.06	0	0	0	0.36	0.06	0	0	0.04	0.04	0.04	0.05	0.05	0	0	0	0.26	0.05	0	0	1	1	1	1	1	0	0	0	6	1	0	0	0.998505	0.974858	0.990733	1.04581	1.03435	0	0	0	5.68874	0.988019	0
180117	180117	clec-29	0	0.06	0.06	0.06	0.06	0	0.06	0.18	0	0.06	0	0	0	0.04	0.04	0.05	0.05	0	0.04	0.13	0	0.04	0	0	0	1	1	1	1	0	1	3	0	1	0	0	0	0.974858	0.990733	1.04581	1.03435	0	0.943433	2.86798	0	0.988019	0
190737	190737	clec-171	0	0.03	0	0.05	0.03	0.14	0.03	0.03	0	0.07	0	0.03	0	0.02	0	0.04	0.03	0.1	0.03	0.03	0	0.05	0	0.03	0	1	0	1.34	1	4	1	1	0	2	0	1	0	0.974858	0	2.09163	1.03435	4.13249	0.943433	0.955994	0	1.97604	0
187706	187706	srw-7	0	0.06	0	0	0	0	0	0.12	0	0	0	0	0	0.04	0	0	0	0	0	0.09	0	0	0	0	0	1	0	0	0	0	0	2	0	0	0	0	0	0.974858	0	0	0	0	0	1.91199	0	0	0
186964	186964	K03H6.4	0.15	0	0	0.15	0.15	0.08	0	0.15	0.15	0.08	0	0.07	0.11	0	0	0.12	0.12	0.06	0	0.11	0.11	0.06	0	0.06	2	0	0	2	2	1	0	2	2	1	0	1	1.99701	0	0	2.09163	2.06869	1.03312	0	1.91199	1.89625	0.988019	0
186909	186909	K02F6.6	0	0.14	0	0	0.14	0	0	0.14	0.14	0	0	0	0	0.1	0	0	0.11	0	0	0.1	0.1	0	0	0	0	1	0	0	1	0	0	1	1	0	0	0	0	0.974858	0	0	1.03435	0	0	0.955994	0.948123	0	0
180295	180295	Y43F8C.16	0.11	0	0	0.16	0.11	0	0.05	0.06	0.11	0.22	0.05	0	0.08	0	0	0.13	0.08	0	0.04	0.04	0.08	0.17	0.04	0	2	0	0	3	2	0	1	1	2	4	1	0	1.99701	0	0	3.13744	2.06869	0	0.943433	0.955994	1.89625	3.95207	1.00111
184428	184428	F13E9.10	0	0.11	0	0.11	0.11	0	0.11	0	0.11	0.43	0.21	0	0	0.08	0	0.08	0.08	0	0.08	0	0.08	0.32	0.16	0	0	1	0	1	1	0	1	0	1	4	2	0	0	0.974858	0	1.04581	1.03435	0	0.943433	0	0.948123	3.95207	2.00221
3565858	3565858	M163.11	0	0	0.11	0.11	0	0.22	0	0.22	0	0.11	0.11	0.11	0	0	0.08	0.08	0	0.17	0	0.16	0	0.08	0.08	0.08	0	0	1	1	0	2	0	2	0	1	1	1	0	0	0.990733	1.04581	0	2.06625	0	1.91199	0	0.988019	1.00111
183005	183005	clec-231	0.11	0	0	0	0	0	0.22	0	0	0	0.11	0	0.08	0	0	0	0	0	0.16	0	0	0	0.08	0	1	0	0	0	0	0	2	0	0	0	1	0	0.998505	0	0	0	0	0	1.88687	0	0	0	1.00111
3565730	3565730	srz-63	0	0	0.08	0	0	0	0.08	0.08	0	0	0	0	0	0	0.05	0	0	0	0.06	0.05	0	0	0	0	0	0	1	0	0	0	1	1	0	0	0	0	0	0	0.990733	0	0	0	0.943433	0.955994	0	0	0
185633	185633	srx-95	0	0.08	0	0	0	0	0.08	0.08	0	0	0.15	0	0	0.06	0	0	0	0	0.06	0.06	0	0	0.11	0	0	1	0	0	0	0	1	1	0	0	2	0	0	0.974858	0	0	0	0	0.943433	0.955994	0	0	2.00221
184484	184484	F14F9.2	0.08	0	0	0	0	0	0	0.08	0.08	0	0	0	0.06	0	0	0	0	0	0	0.06	0.06	0	0	0	1	0	0	0	0	0	0	1	1	0	0	0	0.998505	0	0	0	0	0	0	0.955994	0.948123	0	0
188592	188592	srg-41	0.08	0	0	0	0	0	0	0	0.16	0.08	0	0	0.06	0	0	0	0	0	0	0	0.12	0.06	0	0	1	0	0	0	0	0	0	0	2	1	0	0	0.998505	0	0	0	0	0	0	0	1.89625	0.988019	0
190060	190060	srbc-39	0	0	0.08	0	0.16	0	0	0	0.16	0.08	0.16	0.08	0	0	0.06	0	0.13	0	0	0	0.12	0.06	0.12	0.06	0	0	1	0	2	0	0	0	2	1	2	1	0	0	0.990733	0	2.06869	0	0	0	1.89625	0.988019	2.00221
187858	187858	srx-60	0.08	0	0	0	0	0	0	0	0.16	0	0	0	0.06	0	0	0	0	0	0	0	0.12	0	0	0	1	0	0	0	0	0	0	0	2	0	0	0	0.998505	0	0	0	0	0	0	0	1.89625	0	0
185584	185584	srx-105	0.08	0	0	0	0	0	0	0.08	0.08	0	0	0	0.06	0	0	0	0	0	0	0.06	0.06	0	0	0	1	0	0	0	0	0	0	1	1	0	0	0	0.998505	0	0	0	0	0	0	0.955994	0.948123	0	0
189457	189457	arrd-8	0	0.06	0.23	0	0.06	0	0.29	0.06	0.23	0.06	0.06	0	0	0.04	0.17	0	0.04	0	0.21	0.04	0.17	0.04	0.04	0	0	1	4	0	1	0	5	1	4	1	1	0	0	0.974858	3.96293	0	1.03435	0	4.71716	0.955994	3.79249	0.988019	1.00111
188399	188399	cyp-34A1	0.12	0.11	0	0.04	0.04	0.04	0.15	0.04	0.27	0.04	0	0	0.09	0.08	0	0.03	0.03	0.03	0.11	0.03	0.2	0.03	0	0	3	3	0	1	1	1	4	1	7	1	0	0	2.99552	2.92457	0	1.04581	1.03435	1.03312	3.77373	0.955994	6.63686	0.988019	0
24104222	24104222	C17H12.37	0.1	0	0.1	0	0	0	0.2	0.2	0	0.3	0	0	0.07	0	0.07	0	0	0	0.15	0.15	0	0.22	0	0	1.04	0	1.04	0	0	0	2.09	2.12	0	3.07	0	0	1.99701	0	1.98147	0	0	0	2.8303	2.86798	0	3.95207	0
189050	189050	col-50	0.05	0	0	0	0	0.05	0.05	0	0.05	0.05	0	0	0.04	0	0	0	0	0.04	0.04	0	0.04	0.04	0	0	1	0	0	0	0	1	1	0	1	1	0	0	0.998505	0	0	0	0	1.03312	0.943433	0	0.948123	0.988019	0
191644	191644	gcy-6	0	0.03	0.02	0.02	0.02	0.02	0.02	0.05	0.03	0	0.07	0.05	0	0.02	0.01	0.01	0.01	0.01	0.01	0.04	0.03	0	0.05	0.04	0	2	1	1	1	1	1	3	2	0	4	3	0	1.94972	0.990733	1.04581	1.03435	1.03312	0.943433	2.86798	1.89625	0	4.00442
185521	185521	srh-159	0.05	0	0	0	0	0.05	0	0.05	0.05	0	0	0	0.04	0	0	0	0	0.04	0	0.04	0.04	0	0	0	1	0	0	0	0	1	0	1	1	0	0	0	0.998505	0	0	0	0	1.03312	0	0.955994	0.948123	0	0
188397	188397	srw-19	0.05	0	0	0	0.05	0	0.05	0.05	0	0	0	0	0.04	0	0	0	0.04	0	0.04	0.04	0	0	0	0	1	0	0	0	1	0	1	1	0	0	0	0	0.998505	0	0	0	1.03435	0	0.943433	0.955994	0	0	0
188016	188016	nhr-271	0	0	0.05	0	0.11	0	0	0.05	0.05	0	0.05	0.05	0	0	0.04	0	0.08	0	0	0.04	0.04	0	0.04	0.04	0	0	1	0	2	0	0	1	1	0	1	1	0	0	0.990733	0	2.06869	0	0	0.955994	0.948123	0	1.00111
183514	183514	math-23	0	0	0.05	0.05	0.05	0.05	0	0	0.1	0	0	0	0	0	0.04	0.04	0.04	0.04	0	0	0.07	0	0	0	0	0	1	1	1	1	0	0	2	0	0	0	0	0	0.990733	1.04581	1.03435	1.03312	0	0	1.89625	0	0
184377	184377	lgc-51	0.05	0	0	0	0.05	0	0.05	0.05	0	0	0	0	0.04	0	0	0	0.04	0	0.04	0.04	0	0	0	0	1	0	0	0	1	0	1	1	0	0	0	0	0.998505	0	0	0	1.03435	0	0.943433	0.955994	0	0	0
191721	191721	nhr-72	0	0	0.05	0.15	0.1	0.05	0	0.1	0	0.1	0.1	0.25	0	0	0.04	0.11	0.08	0.04	0	0.07	0	0.08	0.07	0.19	0	0	1	3	2	1	0	2	0	2	2	5	0	0	0.990733	3.13744	2.06869	1.03312	0	1.91199	0	1.97604	2.00221
7040130	7040130	Y11D7A.19	0.33	0.11	0	0.33	0.22	0.33	0.11	0.33	0.44	0.78	0.11	0.22	0.24	0.08	0	0.25	0.17	0.25	0.08	0.24	0.32	0.58	0.08	0.17	3	1	0	3	2	3	1	3	4	7	1	2	2.99552	0.974858	0	3.13744	2.06869	3.09937	0.943433	2.86798	3.79249	6.91613	1.00111
185142	185142	F31B9.7	0	0.17	0	0	0	0	0.17	0	0.17	0	0	0	0	0.12	0	0	0	0	0.12	0	0.12	0	0	0	0	1	0	0	0	0	1	0	1	0	0	0	0	0.974858	0	0	0	0	0.943433	0	0.948123	0	0
13198981	13198981	Y45F10B.59	0	0.38	0	0	0	0.4	0.38	0	0.38	0	0	0	0	0.28	0	0	0	0.3	0.28	0	0.28	0	0	0	0	1	0	0	0	1	1	0	1	0	0	0	0	0.974858	0	0	0	1.03312	0.943433	0	0.948123	0	0
184229	184229	fbxb-69	0.21	0.07	0.07	0.14	0.48	0.42	0.28	0.21	0.21	0.28	0.41	0.28	0.15	0.05	0.05	0.11	0.38	0.32	0.2	0.15	0.15	0.21	0.31	0.21	3	1	1	2	7	6	4	3	3	4	6	4	2.99552	0.974858	0.990733	2.09163	7.24043	6.19874	3.77373	2.86798	2.84437	3.95207	6.00664
3896832	3896832	F32D1.11	20.78	17.13	18.95	3.7	4.83	3.44	45.74	33.55	34.34	8.22	9.66	6.49	15.11	12.36	13.83	2.84	3.74	2.6	33.52	24.43	25.43	6.16	7.21	4.99	182	153	167	33	43	30	405	296	306	72	87	58	181.728	149.153	165.452	34.5118	44.4769	30.9937	382.09	282.974	290.126	71.1373	87.0962
181681	181681	mboa-1	5.52	5.29	4.37	1.21	2.04	1.26	11.45	9.24	9.62	2.37	3.07	2.24	4.01	3.81	3.19	0.93	1.58	0.95	8.39	6.73	7.12	1.78	2.29	1.72	164	162	132	37	62	38	346	278	293	71	94	68	163.755	157.927	130.777	38.6951	64.1295	39.2587	326.428	265.766	277.8	70.1493	94.104
13216349	13216349	C06B3.16	1.08	0.43	0.44	0.86	0	0.44	1.08	1.3	1.51	0.87	0.63	0.64	0.79	0.31	0.32	0.66	0	0.34	0.79	0.94	1.12	0.66	0.47	0.49	5	2	2	4	0	2	5	6	7	4	3	3	4.99253	1.94972	1.98147	4.18325	0	2.06625	4.71716	5.73596	6.63686	3.95207	3.00332
175696	175696	dpy-17	9.71	8.94	5.77	8.8	7.05	9.98	16.95	14.01	17.73	6.05	6.59	6.42	7.06	6.45	4.21	6.77	5.46	7.54	12.42	10.2	13.13	4.53	4.92	4.93	166	157	100	154	123	172	294	242	310	104	116	112	165.752	153.053	99.0733	161.055	127.225	177.697	277.369	231.351	293.918	102.754	116.128
183294	183294	nex-4	1.44	1.4	1.02	1.09	1.4	1.25	2.94	2.1	2.65	1.1	1.34	1.14	1.05	1.01	0.75	0.84	1.09	0.94	2.16	1.53	1.96	0.82	1	0.87	31	29	23	25	30	25	60	47	60	22	29	26	30.9537	28.2709	22.7869	26.1453	31.0304	25.8281	56.606	44.9317	56.8874	21.7364	29.0321
187143	187143	K08D8.2	0.56	0.56	0	0.28	1.38	0.29	1.67	0.56	0	0	0.54	0.55	0.4	0.4	0	0.21	1.07	0.22	1.22	0.4	0	0	0.4	0.42	2	2	0	1	5	1	6	2	0	0	2	2	1.99701	1.94972	0	1.04581	5.17174	1.03312	5.6606	1.91199	0	0	2.00221
13181291	13181291	F55H12.7	0.54	0.56	0	0	0.55	0.58	1.09	0.55	0.55	0	0	0	0.39	0.4	0	0	0.42	0.44	0.8	0.4	0.41	0	0	0	1	1	0	0	1	1	2	1	1	0	0	0	0.998505	0.974858	0	0	1.03435	1.03312	1.88687	0.955994	0.948123	0	0
13215914	13215914	F18E2.15	0	0.92	0	0.45	0	0	0.46	0.91	0.46	0.47	0.44	0.45	0	0.67	0	0.35	0	0	0.33	0.66	0.34	0.35	0.33	0.34	0	2	0	1	0	0	1	2	1	1	1	1	0	1.94972	0	1.04581	0	0	0.943433	1.91199	0.948123	0.988019	1.00111
41657030	41657030	Y71F9AL.7	0.18	0.35	0.35	2.08	1.74	1.43	1.22	0.18	0.35	1.24	1.2	2.07	0.13	0.25	0.26	1.6	1.35	1.08	0.9	0.13	0.26	0.93	0.89	1.59	1	2	2	12	10	8	7	1	2	7	7	12	0.998505	1.94972	1.98147	12.5498	10.3435	8.26498	6.60403	0.955994	1.89625	6.91613	7.00774
24104787	24104787	R02F11.11	0.41	0	0.42	0	0.41	0.42	0.21	0.62	0.82	0.21	0	0	0.3	0	0.3	0	0.32	0.32	0.15	0.45	0.61	0.16	0	0	2	0	2	0	2	2	1	3	4	1	0	0	1.99701	0	1.98147	0	2.06869	2.06625	0.943433	2.86798	3.79249	0.988019	0
184260	184260	F09F7.6	37.06	37.6	32.27	34.58	20.72	25.93	68.14	62.66	81.62	29.42	30.54	17.46	26.94	27.12	23.56	26.62	16.05	19.58	49.94	45.62	60.44	22.04	22.8	13.41	88	88	74	82	49	58	161	148	192	68	74	42	87.8685	85.7875	73.3142	85.7567	50.683	59.9211	151.893	141.487	182.04	67.1853	74.0819
3565552	3565552	B0462.4	0.55	1.08	1.28	1.08	1.62	1.11	1.81	2.17	1.8	2.01	1.06	0.89	0.4	0.78	0.93	0.83	1.25	0.84	1.32	1.58	1.33	1.51	0.79	0.69	3	6	7	6	9	6	10	12	10	11	6	5	2.99552	5.84915	6.93513	6.27488	9.30912	6.19874	9.43433	11.4719	9.48123	10.8682	6.00664
178253	178253	scl-5	3.93	3.26	2.8	5.24	3.37	6.26	6.68	7.4	5.74	9.06	5.98	6.62	2.86	2.35	2.04	4.03	2.61	4.73	4.89	5.39	4.25	6.79	4.46	5.09	39	33	28	53	34	62	67	74	58	90	61	67	38.9417	32.1703	27.7405	55.4281	35.1678	64.0536	63.21	70.7435	54.9912	88.9217	61.0675
189860	189860	Y43F4A.3	0.8	0.4	0	0.99	0.4	0.41	0.79	0.8	0.79	0.6	0.58	0.98	0.58	0.29	0	0.76	0.31	0.31	0.58	0.58	0.59	0.45	0.44	0.75	4	2	0	5	2	2	4	4	4	3	3	5	3.99402	1.94972	0	5.22906	2.06869	2.06625	3.77373	3.82398	3.79249	2.96406	3.00332
4363117	4363117	T23E7.6	15.93	10.82	11.58	6.3	6.32	3.1	25.76	27.71	22.5	11.95	9.95	8.59	11.58	7.81	8.46	4.85	4.9	2.34	18.88	20.18	16.66	8.96	7.43	6.6	33	22	23	13	13	6	53	57	46	24	21	18	32.9507	21.4469	22.7869	13.5956	13.4465	6.19874	50.0019	54.4917	43.6137	23.7124	21.0232
189854	189854	Y43D4A.5	9.15	7.54	7.66	0.79	1.94	1.49	17.55	16.42	14.28	3.14	4.11	1.85	6.65	5.44	5.59	0.61	1.51	1.12	12.86	11.96	10.57	2.35	3.07	1.42	474	398	428	47	94	73	940	883	764	171	210	114	473.292	387.994	424.034	49.1532	97.2286	75.4179	886.827	844.143	724.366	168.951	210.232
186738	186738	oac-37	0.23	0.17	0.1	0.18	0.2	0.13	0.33	0.36	0.3	0.05	0.12	0.1	0.17	0.13	0.07	0.14	0.16	0.1	0.24	0.26	0.22	0.04	0.09	0.08	9	7	4	7	8	5	13	14	12	2	5	4	8.98655	6.82401	3.96293	7.32069	8.27478	5.16561	12.2646	13.3839	11.3775	1.97604	5.00553
173727	173727	fbxa-24	1.34	1.49	1.43	1.6	1.86	1	3.12	1.85	3.46	2.93	2.65	2.67	0.98	1.07	1.05	1.23	1.44	0.75	2.29	1.34	2.56	2.19	1.98	2.05	36	41	39	44	51	27	85	50	95	79	73	73	35.9462	39.9692	38.6386	46.0158	52.7517	27.8943	80.1918	47.7997	90.0717	78.0535	73.0808
185935	185935	F47E1.1	0.22	0.22	0.45	0	0	0.68	0.44	0.22	1.1	0.67	0	0.22	0.16	0.16	0.33	0	0	0.51	0.32	0.16	0.81	0.5	0	0.17	1	1	2	0	0	3	2	1	5	3	0	1	0.998505	0.974858	1.98147	0	0	3.09937	1.88687	0.955994	4.74062	2.96406	0
13182032	13182032	Y52B11A.19	0.09	0.25	0.09	0.08	0.17	0.17	0.17	0.34	0.34	0.34	0	0.25	0.06	0.18	0.06	0.07	0.13	0.13	0.13	0.25	0.25	0.26	0	0.2	1	3	1.01	1.01	2	2.02	2.01	4.01	4	4.01	0	3.02	0.998505	2.92457	1.98147	2.09163	2.06869	3.09937	2.8303	4.77997	3.79249	4.94009	0
259636	259636	C25E10.13	1.59	2.47	0.86	3.23	2.43	2.62	3.22	2.42	4.08	4.18	3.93	0.79	1.16	1.78	0.62	2.49	1.88	1.98	2.36	1.76	3.02	3.13	2.93	0.61	2	3	1	4	3	3	4	3	5	5	5	1	1.99701	2.92457	0.990733	4.18325	3.10304	3.09937	3.77373	2.86798	4.74062	4.94009	5.00553
190649	190649	mif-4	1.49	1.5	4.21	3.35	1.12	2.36	5.98	4.86	3.37	2.29	2.19	2.2	1.08	1.09	3.08	2.58	0.87	1.78	4.38	3.54	2.5	1.71	1.63	1.69	4	4	11	9	3	6	16	13	9	6	6	6	3.99402	3.89943	10.8981	9.41232	3.10304	6.19874	15.0949	12.4279	8.53311	5.92811	6.00664
186504	186504	F58D12.1	0	0	0.35	0	0	0	0.69	0	0	0	0.34	0.34	0	0	0.26	0	0	0	0.5	0	0	0	0.25	0.26	0	0	1	0	0	0	2	0	0	0	1	1	0	0	0.990733	0	0	0	1.88687	0	0	0	1.00111
3565677	3565677	F11E6.9	12.35	10.79	8.48	0.97	1.25	1.06	19.33	23.56	19.43	2.82	2.51	2.54	8.98	7.78	6.19	0.75	0.97	0.8	14.17	17.15	14.39	2.12	1.88	1.95	112.15	100	77.56	9	11.52	9.62	177.52	215.56	179.58	25.66	23.46	23.55	112.831	97.4858	77.2772	9.41232	12.4122	10.3312	167.931	206.495	170.662	25.6885	24.0265
173821	173821	F41C3.2	6.93	6.24	6.57	1.45	2.01	2.09	15.48	11.01	12.39	3.19	3.43	2.87	5.04	4.51	4.8	1.11	1.55	1.58	11.35	8.02	9.17	2.39	2.56	2.21	196	182	189	42	58	60	445	315	359	91	100	83	195.707	177.424	187.249	43.9241	59.9921	61.9874	419.828	301.138	340.376	89.9097	100.111
188250	188250	clec-21	0.47	0.3	0.46	0.31	0.36	0.62	0.67	0.93	0.82	0.57	0.46	0.31	0.34	0.22	0.34	0.24	0.28	0.47	0.49	0.68	0.6	0.43	0.34	0.24	9	6	9	6	7	12	13	18	16	11	9	6	8.98655	5.84915	8.9166	6.27488	7.24043	12.3975	12.2646	17.2079	15.17	10.8682	9.00996
183827	183827	C55A1.6	0.28	0.28	0.56	0.55	1.37	0.86	0.55	0.83	0.82	0.84	1.07	0.27	0.2	0.2	0.41	0.42	1.06	0.65	0.4	0.6	0.61	0.63	0.8	0.21	1	1	2	2	5	3	2	3	3	3	4	1	0.998505	0.974858	1.98147	2.09163	5.17174	3.09937	1.88687	2.86798	2.84437	2.96406	4.00442
186175	186175	F53F4.2	0.6	0.67	0.68	0.59	0.34	0.26	1.45	1.37	1.01	0.43	0.67	0.68	0.44	0.49	0.5	0.45	0.26	0.19	1.06	0.99	0.75	0.32	0.5	0.52	7	8	8	7	4	3	17	16	12	5	8	8	6.98954	7.79886	7.92586	7.32069	4.13739	3.09937	16.0384	15.2959	11.3775	4.94009	8.00885
181954	181954	fbxa-139	0	0.16	0.11	0.05	0.1	0.16	0.11	0.21	0.21	0.05	0.21	0.26	0	0.11	0.08	0.04	0.08	0.12	0.08	0.15	0.15	0.04	0.16	0.2	0	3	2	1	2	3	2	4	4	1	4	5	0	2.92457	1.98147	1.04581	2.06869	3.09937	1.88687	3.82398	3.79249	0.988019	4.00442
184619	184619	F17E9.3	0.27	0	0	0.79	0	0	0	0	0.53	1.35	0	0	0.19	0	0	0.61	0	0	0	0	0.39	1.01	0	0	1	0	0	3	0	0	0	0	2	5	0	0	0.998505	0	0	3.13744	0	0	0	0	1.89625	4.94009	0
13216068	13216068	B0365.9	17.22	14.13	13.52	3.09	3.65	2.18	31.13	29.73	27.18	7.01	4.95	5.94	12.52	10.19	9.87	2.38	2.83	1.64	22.81	21.65	20.13	5.25	3.7	4.57	213	179	169	39	46	27	390	371	343	87	63	75	212.682	174.5	167.434	40.7867	47.58	27.8943	367.939	354.674	325.206	85.9576	63.0697
13220956	13220956	T13C5.9	3.38	2.06	2.67	0.46	0.8	0.59	5.08	5.21	5.62	2.22	2.5	1.83	2.46	1.49	1.95	0.35	0.62	0.44	3.72	3.8	4.16	1.66	1.86	1.41	29	18	23	4	7	5	44	45	49	19	22	16	28.9567	17.5474	22.7869	4.18325	7.24043	5.16561	41.511	43.0197	46.458	18.7724	22.0243
32928586	32928586	F10D7.4	0.34	0.17	0	0.16	0.5	0.17	0.17	0.5	0.33	0.17	0.16	0.16	0.24	0.12	0	0.13	0.38	0.13	0.12	0.36	0.25	0.13	0.12	0.13	2	1	0	1	3	1	1	3	2	1	1	1	1.99701	0.974858	0	1.04581	3.10304	1.03312	0.943433	2.86798	1.89625	0.988019	1.00111
183102	183102	C31H5.1	0.13	0.12	0	0.06	0.12	0.25	0.12	0.31	0.06	0.06	0.31	0.12	0.09	0.09	0	0.05	0.1	0.19	0.09	0.23	0.05	0.05	0.23	0.1	2	2	0	1	2	4	2	5	1	1	5	2	1.99701	1.94972	0	1.04581	2.06869	4.13249	1.88687	4.77997	0.948123	0.988019	5.00553
181457	181457	mxl-3	44.04	48.84	47.81	28.36	32.71	33.88	99.31	81.66	94.61	35.5	39.46	39.51	32.01	35.23	34.9	21.83	25.34	25.59	72.78	59.46	70.06	26.6	29.46	30.36	748	852	823	493	567	580	1711	1401	1643	606	690	685	746.882	830.579	815.373	515.586	586.475	599.211	1614.21	1339.35	1557.77	598.739	690.763
3565004	3565004	srsx-16	0.12	0.06	0.06	0	0	0	0.18	0	0.29	0.06	0	0.06	0.09	0.04	0.04	0	0	0	0.13	0	0.22	0.04	0	0.05	2	1	1	0	0	0	3	0	5	1	0	1	1.99701	0.974858	0.990733	0	0	0	2.8303	0	4.74062	0.988019	0
179136	179136	str-31	0.22	0.17	0.09	0	0.08	0.17	0.34	0.13	0.47	0	0.08	0.13	0.16	0.12	0.06	0	0.07	0.13	0.25	0.09	0.34	0	0.06	0.1	5	4	2	0	2	4	8	3	11	0	2	3	4.99253	3.89943	1.98147	0	2.06869	4.13249	7.54746	2.86798	10.4294	0	2.00221
179076	179076	frpr-18	0.94	0.97	0.89	0.91	0.77	0.86	2.15	1.73	1.6	1.06	1	0.9	0.68	0.7	0.65	0.7	0.6	0.65	1.57	1.26	1.18	0.79	0.74	0.69	23	24	22	23	19	21	53	42	40	26	25	22	22.9656	23.3966	21.7961	24.0537	19.6526	21.6956	50.0019	40.1517	37.9249	25.6885	25.0277
174461	174461	sym-2	22.94	20.39	15.9	10.56	11.16	10.9	39.07	35.25	41.58	13.85	14.08	14.57	16.67	14.71	11.61	8.13	8.64	8.24	28.63	25.67	30.79	10.37	10.51	11.19	636.43	631.52	489.37	296	313.24	312	1303.66	1100.76	1326.27	385	360.81	411.42	636.048	616.11	485.459	309.561	324.785	322.334	1230.24	1052.55	1258.16	380.387	361.399
13215861	13215861	F56H9.9	0	1.78	0	0	5.21	3.84	1.72	0	1.76	0	3.34	0	0	1.28	0	0	4.03	2.9	1.26	0	1.3	0	2.5	0	0	1	0	0	3	2	1	0	1	0	2	0	0	0.974858	0	0	3.10304	2.06625	0.943433	0	0.948123	0	2.00221
181306	181306	C34F6.1	10.88	8.69	7.47	1.22	2.02	1.67	19.64	16.87	16.35	4.07	4.19	3.14	7.91	6.27	5.45	0.94	1.57	1.26	14.4	12.28	12.11	3.05	3.13	2.42	668	551	467	77	127	104	1226	1048	1030	252	265	197	667.002	537.147	462.672	80.5276	131.362	107.445	1156.65	1001.88	976.567	248.981	265.293
190697	190697	Y75B7AL.2	0.72	0.71	0.34	0.54	0.62	0.52	1.81	0.72	0.93	0.61	0.32	0.22	0.52	0.51	0.25	0.42	0.48	0.39	1.33	0.52	0.69	0.46	0.24	0.17	17	17	9	11	18	15	42	17	24	16	7	6	16.9746	16.5726	8.9166	11.5039	18.6182	15.4968	39.6242	16.2519	22.755	15.8083	7.00774
186002	186002	clec-31	0.73	0.81	0.82	0.86	0.87	0.98	2	1.49	1.12	0.62	1.31	1.07	0.53	0.58	0.6	0.66	0.67	0.74	1.46	1.09	0.83	0.47	0.98	0.82	14	16	16	17	17	19	39	29	22	12	26	21	13.9791	15.5977	15.8517	17.7788	17.5839	19.6293	36.7939	27.7238	20.8587	11.8562	26.0288
175007	175007	csp-1	0.56	0.41	0.31	0.32	0.28	0.5	0.82	1.12	0.56	0.56	0.37	0.55	0.41	0.3	0.22	0.24	0.22	0.38	0.6	0.81	0.41	0.42	0.28	0.42	13	11	8	6	7	13	7	6	9	5	6	13	12.9806	10.7234	7.92586	6.27488	7.24043	13.4306	6.60403	5.73596	8.53311	4.94009	6.00664
172963	172963	fkb-7	2.76	2.48	3.26	0.79	0.75	1.05	6.02	5.08	5.48	1.18	1.73	1.21	2.01	1.79	2.38	0.61	0.58	0.79	4.42	3.7	4.06	0.89	1.29	0.93	65	60	78	19	18	25	144	121	132	28	42	29	64.9029	58.4915	77.2772	19.8704	18.6182	25.8281	135.854	115.675	125.152	27.6645	42.0465
192021	192021	str-166	0.07	0	0.13	0	0.07	0	0.13	0.13	0.13	0	0.2	0.13	0.05	0	0.1	0	0.05	0	0.1	0.1	0.1	0	0.15	0.1	1	0	2	0	1	0	2	2	2	0	3	2	0.998505	0	1.98147	0	1.03435	0	1.88687	1.91199	1.89625	0	3.00332
3565238	3565238	F58B4.6	3.49	3.22	1.78	2.74	2.45	2.89	6.6	4.15	5.77	2.89	2.52	2.54	2.54	2.32	1.3	2.11	1.9	2.19	4.84	3.02	4.28	2.16	1.88	1.95	35	33	18	28	25	29	67	42	59	29	26	26	34.9477	32.1703	17.8332	29.2828	25.8587	29.9606	63.21	40.1517	55.9393	28.6525	26.0288
13197163	13197163	T28C6.11	0	0	0.55	0	0	0	0	1.07	0	0	0	0	0	0	0.4	0	0	0	0	0.78	0	0	0	0	0	0	1	0	0	0	0	2	0	0	0	0	0	0	0.990733	0	0	0	0	1.91199	0	0	0
3565651	3565651	gopc-1	2.07	2.46	1.94	1.72	1.73	1.13	4.58	3.97	4.03	1.63	1.35	2.26	1.5	1.78	1.42	1.33	1.34	0.85	3.36	2.89	2.99	1.22	1.01	1.74	41.11	51.14	39.57	35.31	34.22	23.68	89.31	77.06	78.32	30.95	29.28	42.77	41.9372	50.6926	39.6293	37.6493	36.2022	24.7949	84.909	74.5675	74.9017	30.6286	30.0332
13215326	13215326	T11F9.22	0	2.82	0	0	0	0	2.7	0	2.78	0	0	0	0	2.03	0	0	0	0	1.98	0	2.06	0	0	0	0	1	0	0	0	0	1	0	1	0	0	0	0	0.974858	0	0	0	0	0.943433	0	0.948123	0	0
180942	180942	mdl-1	29.98	25.37	29.13	19.92	23	23.71	62.74	45.11	56.31	28.84	28.75	29.43	21.8	18.3	21.27	15.33	17.82	17.91	45.98	32.85	41.7	21.61	21.46	22.61	544	473	536	370	426	434	1155	827	1045	526	537	545	543.187	461.108	531.033	386.951	440.632	448.375	1089.66	790.607	990.789	519.698	537.594
24104139	24104139	B0513.90	0	0	0.35	0.34	0.67	0	0.34	0	0.34	2.75	1.32	0	0	0	0.25	0.26	0.52	0	0.25	0	0.25	2.06	0.98	0	0	0	1	1	2	0	1	0	1	8	4	0	0	0	0.990733	1.04581	2.06869	0	0.943433	0	0.948123	7.90415	4.00442
174292	174292	T05H10.3	0.14	0.31	0.06	0.28	0.14	0.11	0.31	0.31	0.37	0.14	0.11	0.06	0.11	0.22	0.04	0.22	0.11	0.09	0.23	0.23	0.27	0.11	0.08	0.04	5	11	2	10	5	4	11	11	13	5	4	2	4.99253	10.7234	1.98147	10.4581	5.17174	4.13249	10.3778	10.5159	12.3256	4.94009	4.00442
25503004	25503004	pals-21	0.17	0	0	0.16	0	0	0.33	0	0	0	0	0.16	0.12	0	0	0.13	0	0	0.24	0	0	0	0	0.12	1	0	0	1	0	0	2	0	0	0	0	1	0.998505	0	0	1.04581	0	0	1.88687	0	0	0	0
184766	184766	F21C10.6	0	0.17	0	0	0	0	0	0.33	0	0	0	0	0	0.12	0	0	0	0	0	0.24	0	0	0	0	0	1	0	0	0	0	0	2	0	0	0	0	0	0.974858	0	0	0	0	0	1.91199	0	0	0
175122	175122	mltn-9	9.53	8.46	8.13	1.34	1.86	1.65	18.06	17.54	15.06	3.03	2.97	2.97	6.93	6.1	5.94	1.03	1.44	1.25	13.24	12.77	11.15	2.27	2.21	2.28	465	426	404	67	93	82	896	866	754	149	149	148	464.305	415.29	400.256	70.0695	96.1943	84.716	845.316	827.891	714.885	147.215	149.165
188550	188550	T16D1.1	0	1.15	0	0	0	0	0	2.23	0	1.17	0	2.2	0	0.83	0	0	0	0	0	1.63	0	0.87	0	1.69	0	1	0	0	0	0	0	2	0	1	0	2	0	0.974858	0	0	0	0	0	1.91199	0	0.988019	0
191722	191722	nhr-73	1.62	1.58	1.67	0.36	0.15	0.3	4.12	3.25	2.07	0.52	0.81	1	1.18	1.14	1.22	0.28	0.12	0.23	3.02	2.37	1.53	0.39	0.6	0.77	39.64	39.75	41.39	9.01	3.81	7.45	102.32	80.33	51.69	12.72	20.28	25.02	39.9402	38.9943	41.6108	10.4581	4.13739	8.26498	97.1736	77.4355	49.3024	12.8442	21.0232
182436	182436	chil-6	0.04	0.2	0.08	0.25	0.12	0.12	0.17	0.25	0.2	0.13	0.04	0.25	0.03	0.15	0.06	0.19	0.1	0.09	0.12	0.18	0.15	0.09	0.03	0.19	1	5	2	6	3	3	4	6	5	3	1	6	0.998505	4.87429	1.98147	6.27488	3.10304	3.09937	3.77373	5.73596	4.74062	2.96406	1.00111
183563	183563	C47F8.7	0	0.16	0	0	0.16	0.16	0.31	0	0	0	0	0.15	0	0.11	0	0	0.12	0.12	0.23	0	0	0	0	0.12	0	1	0	0	1	1	2	0	0	0	0	1	0	0.974858	0	0	1.03435	1.03312	1.88687	0	0	0	0
186920	186920	srx-77	0.08	0	0.08	0	0	0.23	0.08	0.15	0.08	0.15	0.22	0.15	0.06	0	0.06	0	0	0.17	0.06	0.11	0.06	0.11	0.17	0.12	1	0	1	0	0	3	1	2	1	2	3	2	0.998505	0	0.990733	0	0	3.09937	0.943433	1.91199	0.948123	1.97604	3.00332
191431	191431	ZK816.4	0	0.08	0.08	0	0	0.08	0.08	0.08	0.15	0	0.15	0.08	0	0.05	0.06	0	0	0.06	0.06	0.06	0.11	0	0.11	0.06	0	1	1	0	0	1	1	1	2	0	2	1	0	0.974858	0.990733	0	0	1.03312	0.943433	0.955994	1.89625	0	2.00221
181624	181624	Y15E3A.5	7.04	7.39	6.64	8.01	7.69	8.63	15.32	12.73	12.77	8.87	8.56	7.74	5.12	5.33	4.85	6.17	5.96	6.52	11.23	9.27	9.46	6.64	6.39	5.95	139	150	133	162	155	172	307	254	258	176	174	156	138.792	146.229	131.767	169.422	160.324	177.697	289.634	242.822	244.616	173.891	174.192
174653	174653	bli-1	92.42	79.15	76.56	10	18.13	15.53	180.39	150.48	149.51	34	41.18	16.56	67.19	57.1	55.9	7.69	14.05	11.73	132.21	109.57	110.72	25.47	30.74	12.73	4901	4333	4136	544	984	837	9727	8077	8135	1818	2249	897	4893.68	4224.06	4097.67	568.922	1017.8	864.724	9176.77	7721.56	7712.98	1796.22	2251.49
186277	186277	bus-18	1.97	2.09	1.52	0.59	0.69	0.46	3.6	3.94	3.25	0.84	1.05	1.38	1.43	1.51	1.11	0.46	0.53	0.35	2.64	2.87	2.41	0.63	0.78	1.06	42	46	33	13	15	10	78	85	71	18	23	30	41.9372	44.8435	32.6942	13.5956	15.5152	10.3312	73.5878	81.2595	67.3168	17.7843	23.0254
184271	184271	mps-4	0.34	0.5	0.21	0.33	0.26	0.74	0.9	0.43	0.7	0.39	0.55	0.37	0.25	0.36	0.16	0.26	0.2	0.56	0.66	0.31	0.52	0.29	0.41	0.28	4.8	7.11	3.01	4.74	3.64	10.36	12.69	6.02	9.95	5.45	7.95	5.2	4.99253	7.79886	3.96293	5.22906	4.13739	11.3643	12.2646	6.69196	9.48123	5.92811	8.00885
186805	186805	zmp-5	0.2	0.1	0.15	0.05	0	0.05	0.44	0.24	0.19	0.15	0.05	0.24	0.14	0.07	0.11	0.04	0	0.04	0.32	0.18	0.14	0.11	0.04	0.19	4	2	3	1	0	1	9	5	4	3	1	5	3.99402	1.94972	2.9722	1.04581	0	1.03312	8.4909	4.77997	3.79249	2.96406	1.00111
13218327	13218327	Y17D7B.10	1.05	1.05	1.48	0.42	0.42	0.22	2.73	1.68	2.51	1.06	2.05	1.45	0.77	0.75	1.08	0.32	0.32	0.16	2	1.22	1.86	0.8	1.53	1.11	5	5	7	2	2	1	13	8	12	5	10	7	4.99253	4.87429	6.93513	2.09163	2.06869	1.03312	12.2646	7.64795	11.3775	4.94009	10.0111
190828	190828	clec-37	1.15	0.59	0.42	0.41	0.65	0.42	1.31	1.2	1.66	0.78	0.41	0.41	0.84	0.43	0.31	0.32	0.51	0.32	0.96	0.87	1.23	0.59	0.31	0.32	19	10	7	7	11	7	22	20	28	13	7	7	18.9716	9.74858	6.93513	7.32069	11.3778	7.23186	20.7555	19.1199	26.5475	12.8442	7.00774
173423	173423	cbn-1	6.94	5.82	5.58	1.21	1.83	1.23	12.83	11.12	11.45	2.71	3.44	2.02	5.05	4.2	4.08	0.94	1.42	0.93	9.4	8.1	8.48	2.03	2.57	1.55	232	199	185	39	66	41	447	360	396	83	111	66	231.653	193.997	183.286	40.7867	68.2669	42.358	421.714	344.158	375.457	82.0055	111.123
180192	180192	R10E8.3	0.16	0.35	0.06	0.1	0.13	0.03	0.42	0.23	0.45	0.03	0.13	0.1	0.12	0.25	0.05	0.07	0.1	0.02	0.31	0.17	0.33	0.02	0.1	0.07	5	11	2	3	4	1	13	7	14	1	4	3	4.99253	10.7234	1.98147	3.13744	4.13739	1.03312	12.2646	6.69196	13.2737	0.988019	4.00442
4363025	4363025	fbxb-92	0.07	0	0.07	0.53	0.07	0.14	0.2	0	0.07	0.34	0.13	0.13	0.05	0	0.05	0.41	0.05	0.1	0.15	0	0.05	0.25	0.1	0.1	1	0	1	8	1	2	3	0	1	5	2	2	0.998505	0	0.990733	8.3665	1.03435	2.06625	2.8303	0	0.948123	4.94009	2.00221
178121	178121	nhr-43	3.78	3.29	2.72	1.6	1.95	2.44	7.17	5.31	6.38	1.78	1.83	1.87	2.75	2.38	1.99	1.23	1.51	1.84	5.25	3.86	4.73	1.33	1.37	1.44	104	94	77	45	55	68	197	146	179	50	52	53	103.845	91.6367	76.2864	47.0616	56.8891	70.2523	185.856	139.575	169.714	49.4009	52.0575
178363	178363	cfp-1	46.83	38.37	36.09	43.96	43.07	82.99	74.09	64.43	95.08	91.54	80.78	50.19	34.05	27.68	26.35	33.83	33.36	62.69	54.3	46.92	70.41	68.58	60.31	38.56	1480.2	1595.22	1564.07	1739.01	1625.93	1843.6	1298.56	1526.95	1485.3	1615.67	1671.95	1747.35	1478.79	1555.87	1550.5	1819.71	1681.85	1905.08	1225.52	1459.8	1408.91	1596.64	1673.85
183326	183326	fbxa-12	0.2	0.07	0	0.2	0.07	0.2	0.26	0.13	0.13	0.07	0.07	0.07	0.15	0.05	0	0.15	0.05	0.15	0.19	0.1	0.1	0.05	0.05	0.05	3	1	0	3	1	3	4	2	2	1	1	1	2.99552	0.974858	0	3.13744	1.03435	3.09937	3.77373	1.91199	1.89625	0.988019	1.00111
188771	188771	dmd-8	1.22	1.01	0.46	0.51	0.6	0.7	2.18	1.02	1.98	1.03	0.55	0.97	0.89	0.73	0.34	0.39	0.46	0.53	1.6	0.75	1.46	0.77	0.41	0.74	26	22	10	11	13	15	47	22	43	22	12	21	25.9611	21.4469	9.90733	11.5039	13.4465	15.4968	44.3413	21.0319	40.7693	21.7364	12.0133
183290	183290	C37C3.10	2.99	1.73	1.77	1.71	0.86	3.18	2.58	4.3	5.61	1.76	0.84	0.84	2.17	1.25	1.29	1.32	0.66	2.4	1.89	3.13	4.15	1.32	0.63	0.65	7	4	4	4	2	7	6	10	13	4	2	2	6.98954	3.89943	3.96293	4.18325	2.06869	7.23186	5.6606	9.55994	12.3256	3.95207	2.00221
191306	191306	ZK381.2	0.2	0.36	0.23	0.13	0.1	0.1	0.73	0.5	0.29	0.2	0.2	0.49	0.15	0.26	0.17	0.1	0.08	0.08	0.53	0.36	0.22	0.15	0.15	0.38	6	11	7	4	3	3	22	15	9	6	6	15	5.99103	10.7234	6.93513	4.18325	3.10304	3.09937	20.7555	14.3399	8.53311	5.92811	6.00664
3565994	3565994	srh-147	0.07	0.06	0	0	0.06	0	0.06	0.13	0.06	0	0	0	0.05	0.05	0	0	0.05	0	0.05	0.1	0.05	0	0	0	1	1	0	0	1	0	1	2	1	0	0	0	0.998505	0.974858	0	0	1.03435	0	0.943433	1.91199	0.948123	0	0
185607	185607	F41D3.7	0.13	0	0	0	0.02	0.25	0	0.13	0.12	0	0	0.25	0.09	0	0	0	0.02	0.19	0	0.09	0.09	0	0	0.19	1	0	0	0	0.19	2	0	1	1	0	0	2	0.998505	0	0	0	1.03435	2.06625	0	0.955994	0.948123	0	0
179515	179515	F17C11.11	17.13	15.43	14.35	13.72	13.79	14.64	27.89	30.7	31.62	12.08	11.4	10.13	12.45	11.13	10.48	10.56	10.68	11.06	20.44	22.35	23.42	9.05	8.51	7.78	413.73	393	417.93	359.05	352.54	391.72	678.48	699.34	698.9	308.35	309.35	324.34	413.381	383.119	414.126	376.493	365.125	404.984	640.591	669.196	662.738	305.298	310.343
175002	175002	Y48E1B.8	9.59	9.7	6.53	13.26	10.82	12.5	19.11	12.74	17.8	15.65	15.02	20.43	6.97	7	4.77	10.21	8.38	9.44	14.01	9.28	13.18	11.72	11.21	15.69	178	185	123	252	205	234	360	239	338	292	287	387	177.734	180.349	121.86	263.545	212.041	241.751	339.636	228.483	320.466	288.501	287.317
184530	184530	F15D4.4	0.84	1.38	0.76	0.92	1.27	1.21	1.91	2.21	1.61	1.25	1.01	0.89	0.61	1	0.56	0.71	0.98	0.92	1.4	1.61	1.19	0.94	0.75	0.68	26	44	24	29	40	38	60	69	51	39	32	28	25.9611	42.8938	23.7776	30.3286	41.3739	39.2587	56.606	65.9636	48.3543	38.5327	32.0354
181103	181103	H03E18.1	19.44	17.81	16.68	2.41	3.94	3.39	38.88	34.43	30.32	7.38	7.9	6	14.14	12.85	12.18	1.86	3.05	2.56	28.49	25.07	22.45	5.53	5.9	4.61	1279	1210	1118	163	265	227	2601	2293	2047	490	535	403	1277.09	1179.58	1107.64	170.468	274.102	234.519	2453.87	2192.09	1940.81	484.129	535.592
180578	180578	F53B3.5	7.44	7.06	6.84	7.58	6.11	6.42	14.97	12.07	13.96	6.45	7.14	8.29	5.41	5.1	4.99	5.83	4.73	4.85	10.97	8.79	10.34	4.83	5.33	6.37	181	177	169	189	152	158	370	297	348	158	179	206	180.729	172.55	167.434	197.659	157.221	163.233	349.07	283.93	329.947	156.107	179.198
184215	184215	F08H9.4	0	0	0.88	0.05	0	0.15	0.69	0.16	0.84	0.79	0.05	0.15	0	0	0.64	0.04	0	0.12	0.5	0.11	0.63	0.59	0.04	0.12	0	0	3	1	0	3	3.54	3.05	3.51	1	1	3	0	0	2.9722	1.04581	0	3.09937	3.77373	3.82398	3.79249	0.988019	1.00111
183928	183928	D1081.4	0.81	0.23	0.69	0.34	0.91	0.35	1.26	1.15	0.91	0.81	0.45	1.47	0.59	0.16	0.5	0.26	0.71	0.26	0.92	0.84	0.67	0.61	0.34	1.13	7	2	6	3	8	3	11	10	8	7	4	13	6.98954	1.94972	5.9444	3.13744	8.27478	3.09937	10.3778	9.55994	7.58499	6.91613	4.00442
175370	175370	Y54F10AM.6	26.03	22.89	21.28	4.47	6.5	4.2	49.8	42.47	42.41	9.16	11.06	7.68	18.92	16.51	15.53	3.44	5.04	3.17	36.5	30.93	31.41	6.87	8.26	5.9	455	411	377	80	116	74	883	750	758	161	199	137	454.32	400.667	373.506	83.665	119.984	76.4511	833.051	716.995	718.678	159.071	199.22
182525	182525	C11H1.5	14.68	12.6	11.06	2.18	2.74	2.8	27.59	23.07	22.83	4.84	4.73	3.69	10.68	9.09	8.08	1.68	2.12	2.11	20.22	16.8	16.91	3.62	3.53	2.84	440	389	337	67	84	85	840	699	701	146	146	113	439.342	379.22	333.877	70.0695	86.8852	87.8154	792.484	668.24	664.634	144.251	146.162
178455	178455	Y7A9D.1	4.29	3.58	3.3	6.33	2.77	5.69	8.35	4.92	8.14	4.31	5.3	7.12	3.12	2.58	2.41	4.87	2.14	4.3	6.12	3.59	6.03	3.23	3.95	5.47	26	22	20	39	17	34	51	30	50	26	33	44	25.9611	21.4469	19.8147	40.7867	17.5839	35.1262	48.1151	28.6798	47.4062	25.6885	33.0365
187059	187059	cyp-25A6	0	0	0.12	0	0	0	0.23	0	0	0	0	0	0	0	0.09	0	0	0	0.17	0	0	0	0	0	0	0	1.06	0	0	0	2.03	0	0	0	0	0	0	0	1.98147	0	0	0	2.8303	0	0	0	0
188374	188374	srx-43	0.06	0	0.06	0.06	0.06	0	0	0.06	0.17	0	0.06	0	0.04	0	0.04	0.04	0.04	0	0	0.04	0.13	0	0.04	0	1	0	1	1	1	0	0	1	3	0	1	0	0.998505	0	0.990733	1.04581	1.03435	0	0	0.955994	2.84437	0	1.00111
179014	179014	K08B12.1	27.26	25.61	22.94	2.61	4.27	2.64	52.43	47.66	45.13	7.62	8.39	5.89	19.82	18.48	16.75	2.01	3.31	2	38.42	34.71	33.42	5.71	6.26	4.53	562	543	480	55	90	55	1097	993	952	158	178	124	561.16	529.348	475.552	57.5197	93.0912	56.8217	1034.95	949.302	902.613	156.107	178.197
182246	182246	C05B5.4	1.09	0.44	0.95	1.38	0.76	0.89	1.52	1.91	1.32	0.58	0.5	1.13	0.79	0.32	0.69	1.06	0.58	0.67	1.11	1.39	0.98	0.43	0.37	0.87	17	7	15	22	12	14	24	30	21	9	8	18	16.9746	6.82401	14.861	23.0079	12.4122	14.4637	22.6424	28.6798	19.9106	8.89217	8.00885
3565731	3565731	C47E12.13	0	0	0.23	0	0	0	0	0	0.44	0	0	0	0	0	0.16	0	0	0	0	0	0.33	0	0	0	0	0	1	0	0	0	0	0	2	0	0	0	0	0	0.990733	0	0	0	0	0	1.89625	0	0
191715	191715	ncx-5	0.25	0.3	0.14	0.22	0.14	0.03	0.55	0.36	0.41	0.19	0.14	0.22	0.18	0.22	0.1	0.17	0.11	0.02	0.4	0.26	0.3	0.15	0.1	0.17	9	11	5	8	5	1	20	13	15	7	5	8	8.98655	10.7234	4.95366	8.3665	5.17174	1.03312	18.8687	12.4279	14.2219	6.91613	5.00553
189841	189841	cdkl-1	0.85	0.68	0.65	0.47	0.63	0.6	1.58	1.12	1.47	0.82	0.87	0.71	0.62	0.49	0.48	0.36	0.49	0.45	1.16	0.82	1.09	0.61	0.65	0.54	16	18	13	12	13	10	30	25	30	15	18	13	15.9761	17.5474	12.8795	12.5498	13.4465	10.3312	28.303	23.8998	28.4437	14.8203	18.0199
190374	190374	hhat-2	2.36	2.33	1.93	0.81	0.99	0.93	4.4	3.3	4.96	1.55	1.3	1.88	1.72	1.68	1.41	0.63	0.77	0.7	3.22	2.4	3.67	1.16	0.97	1.45	65	66	54	23	28	26	123	92	140	43	37	53	64.9029	64.3406	53.4996	24.0537	28.9617	26.8612	116.042	87.9514	132.737	42.4848	37.0409
187595	187595	R05A10.4	1.88	1.17	3.56	2.32	1.63	2.18	3.98	4.69	3.97	1.66	2.97	2.54	1.37	0.84	2.6	1.79	1.26	1.64	2.91	3.41	2.94	1.24	2.22	1.95	8	5	15	10	7	9	17	20	17	7	13	11	7.98804	4.87429	14.861	10.4581	7.24043	9.2981	16.0384	19.1199	16.1181	6.91613	13.0144
183343	183343	scl-6	10.8	9.56	9.37	10.89	12.14	16.01	22.17	18.54	16.11	10.48	7.67	9.77	7.85	6.89	6.84	8.38	9.41	12.1	16.25	13.5	11.93	7.85	5.73	7.51	104	94	91	107	119	154	216	180	158	101	76	96	103.845	91.6367	90.1567	111.902	123.087	159.101	203.781	172.079	149.803	99.7899	76.0841
191406	191406	ZK688.4	2.45	0	2.84	5.06	2.55	0	5.02	2.51	2.58	0	0	0	1.78	0	2.07	3.89	1.97	0	3.68	1.83	1.91	0	0	0	1	0	1	2	1	0	2	1	1	0	0	0	0.998505	0	0.990733	2.09163	1.03435	0	1.88687	0.955994	0.948123	0	0
173892	173892	C34F11.8	3.21	4.12	4.03	3.49	4.22	3.55	6.76	7.37	7.57	4.14	3.68	4.36	2.33	2.98	2.95	2.69	3.27	2.69	4.96	5.36	5.6	3.1	2.75	3.35	44	58	56	49	59	49	94	102	106	57	52	61	43.9342	56.5418	55.481	51.2448	61.0265	50.623	88.6827	97.5114	100.501	56.3171	52.0575
3565964	3565964	F14F3.4	6.09	3.83	3.88	0.56	0.45	0.35	8.3	9.81	8.25	1.26	1.56	0.68	4.43	2.76	2.83	0.43	0.35	0.26	6.08	7.14	6.11	0.95	1.17	0.52	53	34	34	5	4	3	73	86	73	11	14	6	52.9208	33.1452	33.6849	5.22906	4.13739	3.09937	68.8706	82.2155	69.213	10.8682	14.0155
36805065	36805065	Y65B4BM.3	67.34	61.94	52.68	7.51	13.47	10.17	133.68	101	112.73	23.47	30.63	19.62	48.95	44.69	38.46	5.78	10.43	7.68	97.98	73.54	83.49	17.58	22.87	15.07	1467.53	1388.76	1165.49	167.54	299.78	224.03	2957.52	2224.7	2514.75	514.56	687.23	436.42	1465.81	1354.08	1155.19	175.697	310.304	232.453	2790.67	2127.09	2384.53	508.83	688.761
183637	183637	str-4	0	0	0.11	0.16	0	0.05	0	0.16	0.05	0	0.05	0.11	0	0	0.08	0.12	0	0.04	0	0.12	0.04	0	0.04	0.08	0	0	2	3	0	1	0	3	1	0	1	2	0	0	1.98147	3.13744	0	1.03312	0	2.86798	0.948123	0	1.00111
181621	181621	nhr-91	5.95	5.36	4	2.21	3.02	2.63	10.54	9.32	9.33	3.29	3.28	4.15	4.32	3.86	2.92	1.7	2.34	1.98	7.73	6.79	6.91	2.47	2.45	3.19	181	168	124	69	94	81	326	287	291	101	103	129	180.729	163.776	122.851	72.1611	97.2286	83.6829	307.559	274.37	275.904	99.7899	103.114
24105275	24105275	ZK105.13	0.17	0.59	0.09	0.25	0.25	0.09	0.6	0.43	0.59	0.6	0.59	0.59	0.13	0.43	0.06	0.2	0.2	0.07	0.44	0.31	0.44	0.45	0.44	0.46	2	7	1	3	3	1	7	5	7	7	7	7	1.99701	6.82401	0.990733	3.13744	3.10304	1.03312	6.60403	4.77997	6.63686	6.91613	7.00774
3564868	3564868	Y79H2A.12	0.59	0.29	0.39	0.67	0.19	0.39	1.35	0.49	0.58	0.68	0.1	1.05	0.43	0.21	0.28	0.52	0.15	0.3	0.99	0.35	0.43	0.51	0.07	0.81	6	3	4	7	2	4	14	5	6	7	1	11	5.99103	2.92457	3.96293	7.32069	2.06869	4.13249	13.2081	4.77997	5.68874	6.91613	1.00111
188704	188704	cutl-22	2.14	0.94	2.18	0.39	1.05	1.01	4.33	3.77	1.92	0.44	1.4	0.81	1.56	0.68	1.59	0.3	0.81	0.76	3.18	2.75	1.42	0.33	1.04	0.63	25	24	19	10	10	14	46	36	42	11	13	16	24.9626	23.3966	18.8239	10.4581	10.3435	14.4637	43.3979	34.4158	39.8212	10.8682	13.0144
182245	182245	C05B5.1	0.21	0	0	0	0.41	0.21	0.2	0	0.2	0.21	0.4	0	0.15	0	0	0	0.31	0.16	0.15	0	0.15	0.15	0.3	0	1	0	0	0	2	1	1	0	1	1	2	0	0.998505	0	0	0	2.06869	1.03312	0.943433	0	0.948123	0.988019	2.00221
191787	191787	srb-5	0.07	0.07	0.07	0	0.07	0.07	0.07	0.07	0.26	0.07	0.07	0.07	0.05	0.05	0.05	0	0.05	0.05	0.05	0.05	0.2	0.05	0.05	0.05	1	1	1	0	1	1	1	1	4	1	1	1	0.998505	0.974858	0.990733	0	1.03435	1.03312	0.943433	0.955994	3.79249	0.988019	1.00111
191504	191504	wrt-7	0.22	0.29	0.22	0.14	0.11	0.07	0.33	0.59	0.47	0.22	0.36	0.36	0.16	0.21	0.16	0.11	0.08	0.06	0.24	0.43	0.35	0.17	0.27	0.28	6	8	6	4	3	2	9	16	13	6	10	10	5.99103	7.79886	5.9444	4.18325	3.10304	2.06625	8.4909	15.2959	12.3256	5.92811	10.0111
188855	188855	nlp-22	0	0	0.62	1.18	0.59	0	1.18	0	0	0	0	0	0	0	0.45	0.91	0.46	0	0.86	0	0	0	0	0	0	0	1	2	1	0	2	0	0	0	0	0	0	0	0.990733	2.09163	1.03435	0	1.88687	0	0	0	0
174465	174465	T26C5.2	22.96	20.87	17.35	1.95	4.01	2.27	43.06	40.61	32.71	7.87	7.67	5.8	16.69	15.05	12.67	1.5	3.1	1.71	31.56	29.57	24.23	5.89	5.73	4.46	779	730	599	68	139	78	1485	1394	1138	269	268	201	777.836	711.646	593.449	71.1153	143.774	80.5836	1401	1332.66	1078.96	265.777	268.296
180576	180576	F53B3.6	27.88	27.67	22.5	10.71	13.14	11.35	53.72	44.22	50.49	15.36	17.3	17.67	20.27	19.96	16.43	8.24	10.18	8.57	39.37	32.2	37.39	11.51	12.92	13.58	615	628	504	242	296	253	1203	986	1140	341	393	398	614.081	612.211	499.329	253.087	306.167	261.38	1134.95	942.61	1080.86	336.914	393.435
180597	180597	wrt-2	43.82	33.78	30.02	3.76	6.72	4.97	71.95	71.78	60.84	12.58	13.89	9.6	31.86	24.37	21.92	2.89	5.2	3.76	52.73	52.26	45.06	9.42	10.37	7.38	1149	912	800	101	180	132	1916	1903	1634	332	375	257	1147.28	889.071	792.586	105.627	186.182	136.372	1807.62	1819.26	1549.23	328.022	375.415
188045	188045	sru-20	0.03	0	0.07	0	0	0.03	0.1	0.03	0.06	0	0.03	0.1	0.02	0	0.05	0	0	0.02	0.07	0.02	0.05	0	0.02	0.07	1	0	2	0	0	1	3	1	2	0	1	3	0.998505	0	1.98147	0	0	1.03312	2.8303	0.955994	1.89625	0	1.00111
180267	180267	C43D7.8	0.1	0	0	0.19	0.24	0.05	0.05	0	0.14	0.25	0.14	0.58	0.07	0	0	0.15	0.19	0.04	0.04	0	0.11	0.18	0.11	0.45	2	0	0	4	5	1	1	0	3	5	3	12	1.99701	0	0	4.18325	5.17174	1.03312	0.943433	0	2.84437	4.94009	3.00332
183524	183524	C46H11.7	4.53	3.35	4.4	1.29	2.36	5.88	7.49	9.69	6.15	3.93	2.62	3.22	3.29	2.41	3.21	0.99	1.83	4.44	5.49	7.06	4.55	2.94	1.96	2.47	62	47	61	18	33	81	104	134	86	54	37	45	61.9073	45.8183	60.4347	18.8246	34.1335	83.6829	98.117	128.103	81.5386	53.353	37.0409
174988	174988	E01G4.3	97.32	101.95	97.18	89.05	106.28	98.13	223.3	137.88	201.91	109.41	103.09	97.11	70.75	73.55	70.95	68.54	82.32	74.12	163.66	100.39	149.52	81.97	76.97	74.62	859	946	880	823	978	886	2030	1251	1864	991	962	899	857.716	922.216	871.845	860.704	1011.59	915.347	1915.17	1195.95	1767.3	979.127	963.064
179523	179523	fig-1	4.87	3.53	3.38	1.96	3.02	1.76	8.01	5.29	9.07	2.12	2.87	3.35	3.54	2.55	2.47	1.51	2.34	1.33	5.87	3.85	6.72	1.59	2.14	2.58	299	301	325	282	286	294	420	346	423	282	301	253	298.553	293.432	321.988	294.919	295.823	303.738	396.242	330.774	401.056	278.621	301.333
188388	188388	T10G3.1	2.35	1.87	2.79	1.78	1.55	1.52	5.06	4.08	4.17	1.86	2.1	1.69	1.71	1.35	2.04	1.37	1.2	1.15	3.71	2.97	3.09	1.39	1.57	1.3	49	40	59	38	33	32	107	86	89	39	45	36	48.9268	38.9943	58.4532	39.7409	34.1335	33.0599	100.947	82.2155	84.383	38.5327	45.0498
175358	175358	strm-1	5.75	5.07	5.08	1.72	2.61	2.34	10.75	9.59	9.84	2.29	2.53	3.03	4.18	3.66	3.71	1.32	2.02	1.77	7.88	6.99	7.28	1.72	1.89	2.33	95	86	85	29	44	39	180	160	166	38	43	51	94.858	83.8378	84.2123	30.3286	45.5113	40.2918	169.818	152.959	157.388	37.5447	43.0476
3565415	3565415	M05D6.8	0.41	0	0.75	0.99	0.72	0.27	0.27	1.26	0.67	0.49	0.3	0.27	0.3	0	0.55	0.76	0.56	0.21	0.2	0.92	0.5	0.37	0.23	0.2	3	0	3	6	4	2	2	6	5	3	2	2	2.99552	0	2.9722	6.27488	4.13739	2.06625	1.88687	5.73596	4.74062	2.96406	2.00221
3565680	3565680	acs-2	41.05	34.06	39.02	39.67	40.62	40.22	72.91	66.04	77.5	20.73	27.53	25.73	29.84	24.57	28.49	30.53	31.47	30.38	53.44	48.08	57.39	15.53	20.55	19.77	1425	1219	1378	1412	1442	1416	2572	2319	2758	725	984	912	1422.87	1188.35	1365.23	1476.69	1491.53	1462.9	2426.51	2216.95	2614.92	716.314	985.089
175231	175231	cyn-6	168.34	136.41	118.56	45.83	52.48	52.41	268.6	268.39	265.8	75.66	76.42	70.91	122.38	98.41	86.56	35.28	40.65	39.59	196.86	195.42	196.84	56.68	57.05	54.48	1420	1173	1006	394	450	440	2290	2280	2280	638	663	610	1417.88	1143.51	996.677	412.05	465.456	454.574	2160.46	2179.67	2161.72	630.356	663.733
13215870	13215870	W05B10.6	0.28	0.41	0.56	0.55	1.38	0.43	0.7	0.56	1.11	0.7	0.82	0.41	0.2	0.3	0.41	0.42	1.07	0.32	0.51	0.41	0.82	0.53	0.61	0.32	2	3	4	4	10	3	5	4	8	5	6	3	1.99701	2.92457	3.96293	4.18325	10.3435	3.09937	4.71716	3.82398	7.58499	4.94009	6.00664
181240	181240	R07E3.6	17.35	15.38	13.19	1.66	3.44	1.95	31.67	29.4	25.97	6.26	5.98	4.65	12.61	11.1	9.63	1.28	2.67	1.47	23.21	21.41	19.23	4.69	4.47	3.57	946	866	733	93	192	108	1756	1623	1453	344	336	259	944.586	844.227	726.207	97.2606	198.595	111.577	1656.67	1551.58	1377.62	339.878	336.372
188590	188590	T19C4.1	5.41	5.49	4.38	1.21	1.41	1.89	11.88	8.52	8.56	2.81	2.74	2.91	3.93	3.96	3.2	0.93	1.09	1.43	8.71	6.2	6.34	2.1	2.05	2.23	113	118	93	26	30	40	252	180	183	59	59	62	112.831	115.033	92.1382	27.1911	31.0304	41.3249	237.745	172.079	173.507	58.2931	59.0653
177719	177719	unc-129	4.15	4.47	3.68	3.29	2.77	2.76	8.86	6.46	7.98	4.25	3.67	3.26	3.02	3.22	2.69	2.53	2.15	2.09	6.49	4.7	5.91	3.18	2.74	2.5	101	112	91	82	69	68	219	159	199	104	92	81	100.849	109.184	90.1567	85.7567	71.37	70.2523	206.612	152.003	188.677	102.754	92.1018
186889	186889	K02E7.10	0.49	0.66	0.55	0.72	0.3	0.43	1.52	0.98	0.72	0.25	0.3	0.54	0.36	0.48	0.4	0.56	0.23	0.32	1.11	0.71	0.54	0.18	0.22	0.42	8	11	9	12	5	7	25	16	12	4	5	9	7.98804	10.7234	8.9166	12.5498	5.17174	7.23186	23.5858	15.2959	11.3775	3.95207	5.00553
189719	189719	Y39A3A.3	0.3	0.22	0.23	0.22	0.07	0.08	0.22	0.38	0.82	0.23	0.22	0.15	0.22	0.16	0.16	0.17	0.06	0.06	0.16	0.27	0.61	0.17	0.17	0.11	4	3	3	3	1	1	3	5	11	3	3	2	3.99402	2.92457	2.9722	3.13744	1.03435	1.03312	2.8303	4.77997	10.4294	2.96406	3.00332
183023	183023	C29F9.6	1.83	1.92	1.34	1.06	1.2	0.88	3.68	2.76	3.19	1.01	1.25	1.2	1.33	1.38	0.98	0.82	0.93	0.66	2.7	2.01	2.36	0.76	0.94	0.92	27	29	20	16	18	13	55	41	48	15	19	18	26.9596	28.2709	19.8147	16.733	18.6182	13.4306	51.8888	39.1957	45.5099	14.8203	19.021
188124	188124	T05C12.8	0.62	0.81	0.87	0.61	0.46	0.31	2	1.18	1.17	0.57	0.56	0.56	0.45	0.58	0.64	0.47	0.36	0.23	1.46	0.86	0.87	0.43	0.41	0.43	12	16	17	12	9	6	39	23	23	11	11	11	11.9821	15.5977	16.8425	12.5498	9.30912	6.19874	36.7939	21.9879	21.8068	10.8682	11.0122
187916	187916	mab-10	14.87	13.26	13.12	7.61	7.35	7.39	27.15	25.03	25.81	9.92	9.77	9.36	10.81	9.56	9.58	5.86	5.7	5.58	19.9	18.22	19.11	7.43	7.29	7.19	739	680	664	388	374	373	1372	1259	1316	497	500	475	737.896	662.903	657.847	405.775	386.846	385.355	1294.39	1203.6	1247.73	491.045	500.553
187799	187799	ugt-59	0.33	0.42	0.25	0.25	0.18	0.25	0.75	0.54	0.6	0.36	0.32	0.43	0.24	0.3	0.18	0.19	0.14	0.19	0.55	0.39	0.45	0.27	0.24	0.33	9	12	7	7	5	7	21	15	17	10	9	12	8.98655	11.6983	6.93513	7.32069	5.17174	7.23186	19.8121	14.3399	16.1181	9.88019	9.00996
182400	182400	fbxa-165	0	0	0.09	0	0	0.04	0.04	0.09	0.04	0	0.04	0	0	0	0.07	0	0	0.03	0.03	0.07	0.03	0	0.03	0	0	0	2	0	0	1	1	2	1	0	1	0	0	0	1.98147	0	0	1.03312	0.943433	1.91199	0.948123	0	1.00111
173698	173698	col-72	0.09	0	0	0	0.08	0.09	0.17	0	0	0	0	0	0.06	0	0	0	0.07	0.06	0.12	0	0	0	0	0	1	0	0	0	1	1	2	0	0	0	0	0	0.998505	0	0	0	1.03435	1.03312	1.88687	0	0	0	0
3564906	3564906	C15H11.11	4.12	7.37	8.89	4.14	2.17	8.58	17.22	13.39	7.87	6.51	2.72	9.27	3	5.32	6.49	3.18	1.68	6.48	12.62	9.75	5.83	4.88	2.03	7.12	30	32	36	21	16	36	36	32	25	23	17	32	29.9552	31.1955	35.6664	21.9621	16.5496	37.1924	33.9636	30.5918	23.7031	22.7244	17.0188
181615	181615	snt-7	1.19	1.02	0.81	0.8	0.67	0.95	2.52	1.53	1.65	1.04	1.24	0.94	0.86	0.74	0.59	0.62	0.52	0.72	1.84	1.12	1.22	0.78	0.93	0.72	26	23	18	18	15	21	56	34	37	23	28	21	25.9611	22.4217	17.8332	18.8246	15.5152	21.6956	52.8322	32.5038	35.0806	22.7244	28.031
3565949	3565949	M110.8	0.51	0.63	1.25	0.24	0.25	0.6	1.31	1.89	1.31	0.25	0.36	0.61	0.37	0.45	0.91	0.19	0.19	0.45	0.96	1.37	0.97	0.19	0.27	0.47	4	2	5	2	2	3	5	4	7	2	3	5	3.99402	1.94972	4.95366	2.09163	2.06869	3.09937	4.71716	3.82398	6.63686	1.97604	3.00332
180529	180529	dpy-3	102.23	79.65	68.2	6.73	9.8	6.93	173.7	153.5	144.58	22.65	28.99	29.45	74.32	57.46	49.8	5.18	7.59	5.23	127.31	111.77	107.07	16.97	21.64	22.63	1381	1103	932	93	135	94	2378	2093	1994	307	403	406	1378.94	1075.27	923.363	97.2606	139.637	97.1135	2243.48	2000.9	1890.56	303.322	403.446
176299	176299	ZC84.6	1.34	1.18	1.16	0.24	0.4	0.38	2.43	2.21	2.3	0.41	0.47	0.33	0.98	0.85	0.84	0.19	0.31	0.29	1.78	1.61	1.71	0.31	0.35	0.25	119	108	104.49	22	36	34.37	218.94	198.49	209.52	36.69	43	30	118.822	105.285	104.027	23.0079	37.2365	36.1593	206.612	190.243	199.106	36.5567	43.0476
189218	189218	W05F2.7	1.07	1.27	1.07	0.79	0.93	0.78	2.3	2.14	1.99	0.73	0.61	0.97	0.78	0.91	0.78	0.61	0.72	0.59	1.69	1.56	1.48	0.55	0.46	0.74	73	89	74	55	65	54	159	147	139	50	43	67	72.8909	86.7624	73.3142	57.5197	67.2326	55.7886	150.006	140.531	131.789	49.4009	43.0476
180552	180552	K02E10.4	11.92	11.91	11.7	2.68	3.48	3.93	25.44	21.18	20.37	3.92	4.52	4.43	8.66	8.59	8.54	2.06	2.69	2.97	18.64	15.42	15.08	2.94	3.38	3.4	312	321	307	73	96	106	676	560	548	104	123	122	311.534	312.929	304.155	76.3443	99.2973	109.511	637.761	535.357	519.572	102.754	123.136
173065	173065	dnj-27	14.94	14.22	12.07	10.02	11.46	10.39	27.81	24.61	25.26	11.7	12.58	12.67	10.86	10.26	8.81	7.72	8.88	7.85	20.38	17.92	18.7	8.77	9.39	9.73	512	516	456	352	393	358	1005	884	884	378	391	393	511.235	503.027	451.774	368.126	406.498	369.858	948.15	845.099	838.141	373.471	391.433
175758	175758	D1044.7	0.62	0.45	0.91	0.6	1.01	1.78	1.21	1.32	1.2	0.92	0.8	1.36	0.45	0.32	0.67	0.46	0.78	1.34	0.89	0.96	0.89	0.69	0.6	1.04	12	9	18	12	20	35	24	26	24	18	16	27	11.9821	8.77372	17.8332	12.5498	20.6869	36.1593	22.6424	24.8558	22.755	17.7843	16.0177
180516	180516	Y102A11A.5	182.1	157.34	150.8	17.75	33.16	25.94	338.89	302.1	282.12	64.86	75.9	41.01	132.39	113.51	110.1	13.66	25.68	19.59	248.37	219.97	208.93	48.59	56.67	31.51	1111	973	920	110	205	156	2084	1852	1743	394	476	255	1109.34	948.537	911.474	115.039	212.041	161.167	1966.11	1770.5	1652.58	389.279	476.527
189157	189157	W03D8.8	6.81	8.31	6.53	5.96	5.43	4.42	13.15	12.14	15.47	6.21	7.44	8.29	4.95	6	4.77	4.59	4.21	3.34	9.64	8.84	11.46	4.65	5.55	6.37	145	182	141	130	118	95	284	261	337	133	163	180	144.783	177.424	139.693	135.956	122.053	98.1466	267.935	249.514	319.518	131.406	163.18
13213873	13213873	ZC513.14	0.26	0.25	0.51	0.25	0	0.78	0.77	0.26	0.89	0.91	0.38	0.63	0.19	0.18	0.38	0.2	0	0.59	0.56	0.19	0.66	0.68	0.28	0.49	2	2	4	2	0	6	6	2	7	7	3	5	1.99701	1.94972	3.96293	2.09163	0	6.19874	5.6606	1.91199	6.63686	6.91613	3.00332
183334	183334	C39B10.5	0.18	0.53	1.07	0.35	0.53	0.72	1.23	1.42	0.7	1.07	0.69	0.87	0.13	0.38	0.78	0.27	0.41	0.55	0.91	1.03	0.52	0.8	0.52	0.67	1	3	6	2	3	4	7	8	4	6	4	5	0.998505	2.92457	5.9444	2.09163	3.10304	4.13249	6.60403	7.64795	3.79249	5.92811	4.00442
186898	186898	K02E11.7	9.96	11.07	15.9	15.12	12.87	15.5	23.32	22.21	23.95	14.05	13.77	13.2	7.24	7.98	11.61	11.64	9.97	11.71	17.09	16.17	17.74	10.53	10.28	10.14	43	48	68	66	56	65	101	96	104	60	61	58	42.9357	46.7932	67.3698	69.0237	57.9234	67.153	95.2867	91.7754	98.6048	59.2811	61.0675
175607	175607	mab-21	3.61	3.31	3.09	2.45	1.84	2.54	6.44	5.38	7.01	1.77	2.9	3.28	2.62	2.39	2.26	1.89	1.43	1.92	4.72	3.92	5.19	1.33	2.16	2.52	69	65	60	48	36	49	125	104	137	34	57	64	68.8969	63.3658	59.444	50.199	37.2365	50.623	117.929	99.4234	129.893	33.5926	57.0631
186768	186768	ugt-8	16.19	12.65	13.48	7.11	8.78	9.44	29.32	20.93	29.31	7.13	6.81	8.48	11.77	9.13	9.84	5.47	6.8	7.13	21.49	15.24	21.71	5.34	5.08	6.51	462	372	391	208	256	273	850	604	857	205	200	247	461.31	362.647	387.377	217.529	264.793	282.042	801.918	577.42	812.542	202.544	200.221
177340	177340	fkh-7	9.89	9.44	6.89	6.99	7.43	8.91	17.94	13.21	18.14	8.86	8.18	8.92	7.19	6.81	5.03	5.38	5.75	6.73	13.15	9.62	13.44	6.64	6.11	6.85	334	320	300	303	313	326	633	514	624	307	350	364	333.501	311.955	297.22	316.881	323.751	336.798	597.193	491.381	591.629	303.322	350.387
177409	177409	lgc-10	0.55	0.82	0.29	0.54	0.33	0.71	1.12	1.13	0.87	0.55	0.49	0.62	0.4	0.59	0.21	0.41	0.26	0.54	0.82	0.82	0.64	0.41	0.37	0.48	13	20	7	13	8	17	27	27	21	12	11	15	12.9806	19.4972	6.93513	13.5956	8.27478	17.5631	25.4727	25.8118	19.9106	11.8562	11.0122
191042	191042	fbxa-21	0.71	0.84	0.92	0.77	0.84	0.78	0.85	1.27	2.52	1.07	1.32	1.4	0.52	0.6	0.67	0.59	0.65	0.59	0.62	0.93	1.86	0.8	0.98	1.08	10	12	13	11	12	11	12	18	36	15	19	20	9.98505	11.6983	12.8795	11.5039	12.4122	11.3643	11.3212	17.2079	34.1324	14.8203	19.021
13184789	13184789	ZK546.19	1.81	0.45	4.35	2.47	0.9	2.33	4.74	2.94	4.73	2.75	1.1	1.34	1.32	0.33	3.17	1.9	0.7	1.76	3.48	2.14	3.5	2.06	0.82	1.03	8	2	19	11	4	10	21	13	21	12	5	6	7.98804	1.94972	18.8239	11.5039	4.13739	10.3312	19.8121	12.4279	19.9106	11.8562	5.00553
179631	179631	osm-6	0.29	0.16	0.12	0.41	0.45	0.54	0.33	0.33	0.41	0.29	0.29	0.29	0.21	0.12	0.09	0.32	0.35	0.41	0.24	0.24	0.3	0.22	0.21	0.22	7	4	3	10	11	13	8	8	10	7	7	7	6.98954	3.89943	2.9722	10.4581	11.3778	13.4306	7.54746	7.64795	9.48123	6.91613	7.00774
180493	180493	K06A9.2	2.55	2.32	1.95	1.78	2.16	2.02	4.28	4.18	4.34	2.16	1.5	1.76	1.86	1.68	1.43	1.37	1.67	1.53	3.14	3.04	3.21	1.62	1.12	1.35	81	76	63	58	70	65	138	134	141	69	49	57	80.8789	74.0892	62.4162	60.6572	72.4043	67.153	130.194	128.103	133.685	68.1733	49.0542
189697	189697	Y38H6C.16	9.52	7.48	5.73	1.28	2.57	1.87	17.06	13.51	12.09	4.84	3.45	3.38	6.92	5.4	4.19	0.99	1.99	1.41	12.5	9.84	8.95	3.63	2.57	2.6	102	82	62	14	28	20	185	146	132	52	38	37	101.848	79.9384	61.4254	14.6414	28.9617	20.6625	174.535	139.575	125.152	51.377	38.042
184726	184726	F20D6.8	1.47	1.92	1.3	1	0.83	0.98	2.71	3.12	2.97	1.02	1.07	1.22	1.07	1.39	0.95	0.77	0.64	0.74	1.99	2.27	2.2	0.76	0.8	0.94	40	54	36	28	23	27	75	86	83	28	30	34	39.9402	52.6423	35.6664	29.2828	23.79	27.8943	70.7575	82.2155	78.6942	27.6645	30.0332
28661653	28661653	T01H10.11	0	0	1.21	0	0	0	0	0	2.27	0	0	0	0	0	0.88	0	0	0	0	0	1.68	0	0	0	0	0	1	0	0	0	0	0	2	0	0	0	0	0	0.990733	0	0	0	0	0	1.89625	0	0
190672	190672	pqn-91	0.71	0.34	0.72	0.95	0.8	1.34	0.65	1.49	1.18	0.84	1.72	2.4	0.52	0.25	0.53	0.73	0.62	1.01	0.47	1.09	0.88	0.63	1.28	1.84	13.51	6.7	13.97	18.54	15.55	25.75	12.53	28.78	23.1	16.06	33.73	46.65	13.9791	6.82401	13.8703	19.8704	16.5496	26.8612	12.2646	27.7238	22.755	16.7963	34.0376
185514	185514	F40C5.1	0.04	0	0.04	0.04	0.04	0.08	0.04	0	0.11	0	0	0	0.03	0	0.03	0.03	0.03	0.06	0.03	0	0.08	0	0	0	0.5	0	0.5	0.5	0.5	1	0.5	0	1.5	0	0	0	0.998505	0	0.990733	1.04581	1.03435	1.03312	0.943433	0	1.89625	0	0
186295	186295	fbxb-60	0	0	0.08	0.23	0.08	0.31	0	0.15	0	0.31	0.08	0.15	0	0	0.06	0.17	0.06	0.23	0	0.11	0	0.23	0.06	0.12	0	0	1	3	1	4	0	2	0	4	1	2	0	0	0.990733	3.13744	1.03435	4.13249	0	1.91199	0	3.95207	1.00111
188833	188833	T24A6.16	0.04	0	0.04	0.04	0.04	0.08	0.04	0	0.11	0.74	0	0	0.03	0	0.03	0.03	0.03	0.06	0.03	0	0.08	0.55	0	0	0.5	0	0.5	0.5	0.5	1	0.5	0	1.5	1	0	0	0.998505	0	0.990733	1.04581	1.03435	1.03312	0.943433	0	1.89625	0.988019	0
190351	190351	dct-12	0	0	0.08	0	0	0	0.15	0	0	0	0.08	0	0	0	0.06	0	0	0	0.11	0	0	0	0.06	0	0	0	1	0	0	0	2	0	0	0	1	0	0	0	0.990733	0	0	0	1.88687	0	0	0	1.00111
178883	178883	ugt-9	4.25	3.64	4.47	2.93	3.7	3.26	8.05	6.99	8.13	3.31	3.13	3.92	3.09	2.63	3.27	2.26	2.87	2.46	5.9	5.09	6.02	2.48	2.34	3.01	116	101	124	82	103	90	223	192	227	91	88	109	115.827	98.4607	122.851	85.7567	106.538	92.981	210.386	183.551	215.224	89.9097	88.0973
186046	186046	F49E11.2	6.91	6.06	5.72	1.73	2.91	2.47	12.72	11.11	11.2	3.24	3.31	3.48	5.02	4.37	4.18	1.33	2.26	1.87	9.32	8.09	8.3	2.43	2.47	2.67	144	130	121	37	62	52	269	234	239	68	71	74	143.785	126.732	119.879	38.6951	64.1295	53.7224	253.783	223.703	226.601	67.1853	71.0785
182035	182035	B0554.4	0.34	0.1	0.27	0.16	0.03	0.03	0.53	0.4	0.4	0.13	0.13	0.23	0.25	0.07	0.19	0.13	0.03	0.03	0.39	0.29	0.29	0.1	0.1	0.18	10	3	8	5	1	1	16	12	12	4	4	7	9.98505	2.92457	7.92586	5.22906	1.03435	1.03312	15.0949	11.4719	11.3775	3.95207	4.00442
177152	177152	clec-72	13.54	9.58	8.1	3.85	5.24	4.83	20.98	16.49	20.97	6.18	7.2	7.26	9.85	6.91	5.92	2.96	4.06	3.65	15.38	12.01	15.53	4.63	5.38	5.58	316	230	192	92	125	114	497	389	501	145	173	173	315.528	224.217	190.221	96.2148	129.293	117.776	468.886	371.882	475.01	143.263	173.191
188945	188945	T26G10.5	4.41	4.87	5.8	6.01	5.23	5.52	10.87	6.44	10.91	4.52	5.1	4.35	3.21	3.51	4.23	4.63	4.05	4.17	7.97	4.69	8.08	3.39	3.81	3.34	11	12	14	15	13	13	27	16	27	11	13	11	10.9836	11.6983	13.8703	15.6872	13.4465	13.4306	25.4727	15.2959	25.5993	10.8682	13.0144
172003	172003	R12E2.8	0.57	0.65	0.47	1.11	0.46	1.13	0.93	0.84	1.39	0.75	0.55	0.46	0.41	0.47	0.34	0.85	0.36	0.86	0.68	0.61	1.03	0.57	0.41	0.36	6	7	5	12	5	12	10	9	15	8	6	5	5.99103	6.82401	4.95366	12.5498	5.17174	12.3975	9.43433	8.60394	14.2219	7.90415	6.00664
173732	173732	F53C3.3	0.07	0.13	0.26	0.2	0.13	0.13	0.13	0.4	0.33	0.2	0.13	0.2	0.05	0.09	0.19	0.15	0.1	0.1	0.1	0.29	0.24	0.15	0.1	0.15	1	2	4	3	2	2	2	6	5	3	2	3	0.998505	1.94972	3.96293	3.13744	2.06869	2.06625	1.88687	5.73596	4.74062	2.96406	2.00221
172129	172129	phat-1	7.76	5.09	5.59	3.26	3.41	7.57	11.3	13.22	9.94	4.84	5.14	3.2	5.64	3.67	4.08	2.51	2.64	5.72	8.28	9.62	7.36	3.63	3.84	2.46	107	72	78	46	48	105	158	184	140	67	73	45	106.84	70.1898	77.2772	48.1074	49.6487	108.478	149.062	175.903	132.737	66.1973	73.0808
13187507	13187507	F49C5.12	1.77	1.37	0.88	0.37	0.25	0.25	2.5	2.77	2.24	0.25	0.49	0.12	1.29	0.99	0.64	0.29	0.19	0.19	1.84	2.01	1.66	0.19	0.37	0.1	14	11	7	3	2	2	20	22	18	2	4	1	13.9791	10.7234	6.93513	3.13744	2.06869	2.06625	18.8687	21.0319	17.0662	1.97604	4.00442
179504	179504	C29A12.6	0.15	0.09	0.06	0.09	0.06	0.06	0.23	0.09	0.24	0	0.03	0	0.11	0.06	0.04	0.07	0.04	0.04	0.17	0.06	0.18	0	0.02	0	5	3	2	3	2	2	8	4	9	0	1	0	4.99253	2.92457	1.98147	3.13744	2.06869	2.06625	7.54746	3.82398	8.53311	0	1.00111
24104132	24104132	B0432.1	0.33	0.38	0.19	0.57	0.57	0.32	0.26	0.97	0.45	0.52	0.51	0.38	0.24	0.27	0.14	0.44	0.44	0.24	0.19	0.7	0.33	0.39	0.38	0.29	5	6	3	9	9	5	4	15	7	8	8	6	4.99253	5.84915	2.9722	9.41232	9.30912	5.16561	3.77373	14.3399	6.63686	7.90415	8.00885
178170	178170	phy-2	35.8	32.13	28.5	15.35	17.2	14.86	66.81	55.84	57.35	21.66	21.7	20.67	26.03	23.18	20.8	11.81	13.32	11.23	48.96	40.66	42.47	16.23	16.2	15.88	1006	930	814	442	494	423	1907	1587	1651	613	628	593	1004.5	906.618	806.457	462.249	510.967	437.011	1799.13	1517.16	1565.35	605.655	628.695
4363113	4363113	R11G1.7	2.81	4.87	2.48	7.22	4.83	7.21	6.44	4.83	7.68	4.52	6.28	3.95	2.04	3.51	1.81	5.55	3.74	5.45	4.72	3.52	5.69	3.39	4.69	3.04	7	12	6	18	12	17	16	12	19	11	16	10	6.98954	11.6983	5.9444	18.8246	12.4122	17.5631	15.0949	11.4719	18.0143	10.8682	16.0177
180433	180433	igcm-1	5.14	4.98	4.31	1.82	2.29	2	10.21	8.75	7.95	2.52	2.65	2.44	3.74	3.59	3.15	1.4	1.78	1.51	7.49	6.37	5.89	1.89	1.98	1.88	309	309	264	112	141	122	624	532	490	153	164	150	308.538	301.231	261.553	117.131	145.843	126.041	588.702	508.589	464.58	151.167	164.181
178677	178677	acs-3	3.72	2.49	2.97	1.42	1.5	1.86	6.37	5.92	4.81	1.45	1.44	1.64	2.71	1.79	2.17	1.09	1.16	1.41	4.67	4.31	3.57	1.08	1.08	1.26	138	95	112	54	57	70	240	222	183	54	55	62	137.794	92.6115	110.962	56.4739	58.9578	72.3186	226.424	212.231	173.507	53.353	55.0608
176527	176527	zig-5	5	3.9	4.59	4.12	4.69	3.27	8.24	7.15	9.72	3.56	2.71	3.85	3.63	2.81	3.35	3.17	3.63	2.47	6.04	5.2	7.2	2.67	2.02	2.96	70	56	65	59	67	46	117	101	139	50	39	55	69.8954	54.5921	64.3976	61.703	69.3013	47.5236	110.382	96.5554	131.789	49.4009	39.0431
26591683	26591683	C49F5.13	0.8	0.16	0.48	0.31	0.16	0.16	0.47	0.95	1.26	0.32	0.31	0.16	0.58	0.11	0.35	0.24	0.12	0.12	0.35	0.69	0.93	0.24	0.23	0.12	5	1	3	2	1	1	3	6	8	2	2	1	4.99253	0.974858	2.9722	2.09163	1.03435	1.03312	2.8303	5.73596	7.58499	1.97604	2.00221
176691	176691	gab-1	0.8	0.71	0.78	0.57	0.95	0.55	1.43	1.44	1.39	0.52	0.61	0.68	0.58	0.51	0.57	0.44	0.74	0.41	1.05	1.05	1.03	0.39	0.45	0.52	23	21	23	17	28	16	42	42	41	15	18	20	22.9656	20.472	22.7869	17.7788	28.9617	16.53	39.6242	40.1517	38.8731	14.8203	18.0199
171977	171977	T20F5.4	4.15	3.29	3.31	1.33	1.8	1.39	7.55	6.22	6.2	2.25	1.75	1.94	3.02	2.37	2.42	1.03	1.39	1.05	5.53	4.53	4.59	1.68	1.3	1.49	113.54	92.76	92.07	37.39	50.26	38.6	209.74	172.09	173.7	61.92	49.21	54.25	113.83	90.6618	92.1382	39.7409	52.7517	40.2918	198.121	165.387	164.973	61.2572	50.0553
191777	191777	sra-6	0	0.02	0.05	0.02	0.08	0.08	0.03	0.05	0.05	0.03	0.02	0	0	0.02	0.04	0.02	0.06	0.06	0.02	0.04	0.04	0.02	0.02	0	0	1	2	1	3	3	1	2	2	1	1	0	0	0.974858	1.98147	1.04581	3.10304	3.09937	0.943433	1.91199	1.89625	0.988019	1.00111
183456	183456	C44C10.7	0	0.07	0	0	0.07	0.07	0	0	0.13	0.07	0.07	0.13	0	0.05	0	0	0.05	0.05	0	0	0.1	0.05	0.05	0.1	0	1	0	0	1	1	0	0	2	1	1	2	0	0.974858	0	0	1.03435	1.03312	0	0	1.89625	0.988019	1.00111
24104676	24104676	srx-1	0.07	0	0	0.07	0	0	0	0	0.13	0	0.07	0	0.05	0	0	0.05	0	0	0	0	0.1	0	0.05	0	1	0	0	1	0	0	0	0	2	0	1	0	0.998505	0	0	1.04581	0	0	0	0	1.89625	0	1.00111
187098	187098	srx-67	0	0.07	0	0	0.07	0	0	0	0.13	0	0	0	0	0.05	0	0	0.05	0	0	0	0.1	0	0	0	0	1	0	0	1	0	0	0	2	0	0	0	0	0.974858	0	0	1.03435	0	0	0	1.89625	0	0
182998	182998	C28H8.8	0.07	0	0.07	0.07	0.13	0.07	0	0.13	0.13	0.13	0.2	0.13	0.05	0	0.05	0.05	0.1	0.05	0	0.1	0.1	0.1	0.15	0.1	1	0	1	1	2	1	0	2	2	2	3	2	0.998505	0	0.990733	1.04581	2.06869	1.03312	0	1.91199	1.89625	1.97604	3.00332
192035	192035	str-225	0	0.07	0.07	0	0.07	0.07	0	0.13	0.13	0	0.06	0.07	0	0.05	0.05	0	0.05	0.05	0	0.1	0.1	0	0.05	0.05	0	1	1	0	1	1	0	2	2	0	1	1	0	0.974858	0.990733	0	1.03435	1.03312	0	1.91199	1.89625	0	1.00111
3896888	3896888	ZC13.10	0.14	0.2	0.07	0.07	0.21	0.07	0.41	0.21	0.14	0.35	0.14	0.21	0.1	0.15	0.05	0.05	0.16	0.05	0.3	0.15	0.1	0.26	0.1	0.16	2	3	1	1	3	1	6	3	2	5	2	3	1.99701	2.92457	0.990733	1.04581	3.10304	1.03312	5.6606	2.86798	1.89625	4.94009	2.00221
182694	182694	ncs-7	0.28	0.32	0.56	0.63	0.18	0.43	0.92	0.66	0.57	0.49	0.27	0.75	0.2	0.23	0.41	0.48	0.14	0.33	0.67	0.48	0.42	0.37	0.2	0.58	4	6	7	11	2	8	14	9	7	9	5	9	3.99402	5.84915	6.93513	11.5039	2.06869	8.26498	13.2081	8.60394	6.63686	8.89217	5.00553
174223	174223	wrt-1	40.43	35.24	32.34	4.3	6.9	5.26	72.93	64.01	63.18	14.33	15.35	9.92	29.39	25.42	23.61	3.31	5.35	3.97	53.45	46.61	46.79	10.73	11.46	7.62	1146	1029	932	125	200	151	2100	1835	1835	409	448	287	1144.29	1003.13	923.363	130.727	206.869	156.002	1981.21	1754.25	1739.81	404.1	448.496
181442	181442	gpa-6	0.89	0.63	0.51	0.35	0.35	0.36	1.51	1.03	1.22	0.48	0.39	0.35	0.64	0.45	0.38	0.27	0.27	0.27	1.1	0.75	0.9	0.36	0.29	0.27	22	16	13	9	9	9	38	26	31	12	10	9	21.9671	15.5977	12.8795	9.41232	9.30912	9.2981	35.8504	24.8558	29.3918	11.8562	10.0111
177375	177375	M03D4.4	2.26	2.38	1.72	0.95	1.61	1.21	4.68	3.68	3.41	1.99	1.73	2.12	1.65	1.72	1.25	0.73	1.25	0.92	3.43	2.68	2.52	1.49	1.29	1.63	70	76	54	30	51	38	147	115	108	62	55	67	69.8954	74.0892	53.4996	31.3744	52.7517	39.2587	138.685	109.939	102.397	61.2572	55.0608
191673	191673	his-17	0	2.78	6.1	1.95	1.5	2.28	2.5	11.27	2.66	1.91	1.78	0	0	2	4.45	1.5	1.16	1.73	1.83	8.21	1.97	1.43	1.33	0	0	8.33	18	5.91	4.53	6.59	7.53	33.96	8	5.67	5.49	0	0	8.77372	17.8332	6.27488	5.17174	7.23186	7.54746	32.5038	7.58499	5.92811	6.00664
184036	184036	E04D5.2	0.59	0.66	0.67	0.31	0.89	0.68	1.53	1.04	0.98	1	1.02	1.07	0.43	0.48	0.49	0.24	0.69	0.51	1.12	0.76	0.73	0.75	0.76	0.82	13	15	15	7	20	15	34	23	22	22	23	24	12.9806	14.6229	14.861	7.32069	20.6869	15.4968	32.0767	21.9879	20.8587	21.7364	23.0254
185308	185308	F35F10.1	4.52	6.34	4.23	5.39	4.44	4.35	9.91	8.4	9.59	2.21	2.72	2.98	3.29	4.58	3.09	4.15	3.44	3.28	7.26	6.11	7.1	1.66	2.03	2.29	55	79	52	67	55	53	122	103	119	27	33.99	37	54.9178	77.0138	51.5181	70.0695	56.8891	54.7555	115.099	98.4674	112.827	26.6765	34.0376
181294	181294	C09F12.2	2.07	1.89	1.29	0.91	1.31	1.03	3.78	2.5	3.41	1.42	0.88	1.45	1.5	1.37	0.94	0.7	1.01	0.78	2.77	1.82	2.52	1.06	0.65	1.12	71	67	45	32	46	36	132	87	120	49	31	51	70.8939	65.3155	44.583	33.466	47.58	37.1924	124.533	83.1715	113.775	48.4129	31.0343
181462	181462	cyp-13B1	2.35	2.14	1.67	1.48	1.73	1	3.95	3.32	4.09	2.3	1.65	1.84	1.71	1.54	1.22	1.14	1.34	0.75	2.89	2.42	3.03	1.72	1.23	1.41	65	61	47	42	49	28	111	93	116	64	47	52	64.9029	59.4663	46.5644	43.9241	50.683	28.9274	104.721	88.9074	109.982	63.2332	47.052
186666	186666	H02F09.2	0.07	0.25	0	0.24	0.24	0.14	0.12	0.37	0.1	0.35	0.08	0.07	0.05	0.18	0	0.19	0.19	0.1	0.09	0.27	0.07	0.26	0.06	0.05	5.72	20.7	0	19.79	19.72	11.14	9.88	29.77	8.22	28	6.18	5.54	5.99103	20.472	0	20.9163	20.6869	12.3975	9.43433	28.6798	8.53311	27.6645	7.00774
186913	186913	K02H11.4	0.79	0.89	0.62	0.08	0.12	0.21	1.52	1.45	1.27	0.37	0.41	0.45	0.58	0.64	0.45	0.06	0.1	0.16	1.12	1.05	0.94	0.28	0.3	0.35	19	22	15	2	3	5	37	35	31	9	10	11	18.9716	21.4469	14.861	2.09163	3.10304	5.16561	34.907	33.4598	29.3918	8.89217	10.0111
192080	192080	twk-10	1.1	1.88	2.19	1.59	0.98	0.94	5.24	2.75	1.54	1.13	1.08	1.47	0.8	1.36	1.6	1.22	0.76	0.71	3.84	2.01	1.14	0.84	0.81	1.13	23	25	32	13	21	17	44	32	33	18	20	29	22.9656	24.3715	31.7035	13.5956	21.7213	17.5631	41.511	30.5918	31.2881	17.7843	20.0221
186468	186468	F57G8.7	0.64	1.01	0.77	0.25	0	0	1.53	1.41	1.52	0.26	0.13	0	0.47	0.73	0.56	0.19	0	0	1.12	1.02	1.13	0.19	0.09	0	5	8	6	2	0	0	12	11	12	2	1	0	4.99253	7.79886	5.9444	2.09163	0	0	11.3212	10.5159	11.3775	1.97604	1.00111
190704	190704	osm-12	0.18	0.27	0.25	0.2	0.15	0.3	0.42	0.35	0.52	0.25	0.27	0.3	0.13	0.19	0.18	0.15	0.11	0.23	0.31	0.25	0.38	0.19	0.2	0.23	7	11	10	8	6	12	17	14	21	10	11	12	6.98954	10.7234	9.90733	8.3665	6.20608	12.3975	16.0384	13.3839	19.9106	9.88019	11.0122
187665	187665	R07C3.3	0.18	0.17	0.22	0	0.09	0.09	0.48	0.48	0.09	0.04	0.22	0.04	0.13	0.12	0.16	0	0.07	0.07	0.35	0.35	0.06	0.03	0.16	0.03	4	4	5	0	2	2	11	11	2	1	5	1	3.99402	3.89943	4.95366	0	2.06869	2.06625	10.3778	10.5159	1.89625	0.988019	5.00553
3565903	3565903	C31H5.7	0.22	0.65	0.65	0.86	0	0.44	0.86	0.65	1.29	1.09	0.42	0.64	0.16	0.47	0.48	0.66	0	0.34	0.63	0.47	0.96	0.82	0.32	0.49	1	3	3	4	0	2	4	3	6	5	2	3	0.998505	2.92457	2.9722	4.18325	0	2.06625	3.77373	2.86798	5.68874	4.94009	2.00221
189075	189075	cutl-6	1.91	2.18	1.79	1.44	1.02	1.47	3.62	3.96	3.24	1.62	1.52	1.56	1.39	1.57	1.31	1.11	0.79	1.11	2.65	2.89	2.4	1.21	1.13	1.2	81.48	95.81	77.62	63.12	44.45	63.68	157.01	170.98	141.62	69.53	66.53	68.05	81.8774	93.5864	77.2772	66.932	46.5456	66.1198	149.062	163.475	134.634	69.1613	67.0741
181069	181069	hlh-8	1.98	2.02	2.39	1.35	2.71	1.64	4.26	3.51	3.98	1.03	1.76	1.52	1.44	1.46	1.75	1.04	2.1	1.24	3.12	2.55	2.94	0.77	1.31	1.17	23	24	28	16	32	19	50	41	47	12	21	18	22.9656	23.3966	27.7405	16.733	33.0991	19.6293	47.1716	39.1957	44.5618	11.8562	21.0232
185622	185622	oac-29	0.73	0.61	0.21	0.13	0.16	0.16	1.33	0.59	0.93	0.16	0.16	0.27	0.53	0.44	0.16	0.1	0.12	0.12	0.98	0.43	0.69	0.12	0.12	0.2	27	23	8	5	6	6	50	22	35	6	6	10	26.9596	22.4217	7.92586	5.22906	6.20608	6.19874	47.1716	21.0319	33.1843	5.92811	6.00664
25502972	25502972	C06A12.19	0.28	0.84	0.86	0.84	0.56	0.88	1.4	1.12	1.12	0.57	0	1.66	0.2	0.61	0.63	0.64	0.43	0.66	1.03	0.82	0.83	0.43	0	1.27	1	3	3	3	2	3	5	4	4	2	0	6	0.998505	2.92457	2.9722	3.13744	2.06869	3.09937	4.71716	3.82398	3.79249	1.97604	0
185632	185632	F41G3.10	25.08	22.32	24.78	27.1	30.95	44.56	42.45	49.08	41.1	40.33	31.2	39.79	18.24	16.1	18.09	20.85	23.97	33.66	31.11	35.74	30.44	30.22	23.29	30.57	254	231	253	280	319	451	435	501	424	409	325	411	253.62	225.192	250.655	292.828	329.957	465.938	410.393	478.953	402.004	404.1	325.36
181081	181081	cutl-29	1.73	1.9	1.66	0.84	0.85	0.72	3.32	3.42	2.98	1.4	0.97	1.03	1.26	1.37	1.21	0.65	0.66	0.54	2.43	2.49	2.21	1.05	0.73	0.79	38	43	37	19	19	16	74	76	67	31	22	23	37.9432	41.9189	36.6571	19.8704	19.6526	16.53	69.814	72.6555	63.5243	30.6286	22.0243
190541	190541	sprr-3	0.23	0.27	0.23	0.11	0.23	0.15	0.46	0.5	0.38	0.08	0.23	0.27	0.17	0.19	0.17	0.09	0.18	0.12	0.34	0.36	0.28	0.06	0.17	0.21	6	7	6	3	6	4	12	13	10	2	6	7	5.99103	6.82401	5.9444	3.13744	6.20608	4.13249	11.3212	12.4279	9.48123	1.97604	6.00664
187278	187278	K10G4.3	0.74	1.02	0	0.73	0.58	0.6	0.88	1.33	1.02	0.45	0	0.29	0.54	0.74	0	0.56	0.45	0.45	0.65	0.97	0.76	0.33	0	0.22	5	7	0	5	4	4	6	9	7	3	0	2	4.99253	6.82401	0	5.22906	4.13739	4.13249	5.6606	8.60394	6.63686	2.96406	0
186769	186769	H23N18.4	0.58	0.3	0.57	0.26	0.22	0.13	0.87	1.01	0.78	0.4	0.26	0.35	0.42	0.22	0.41	0.2	0.17	0.1	0.64	0.73	0.58	0.3	0.19	0.27	13	7	13	6	5	3	20	23	18	9	6	8	12.9806	6.82401	12.8795	6.27488	5.17174	3.09937	18.8687	21.9879	17.0662	8.89217	6.00664
191662	191662	grd-8	0.06	0	0	0.05	0	0	0	0	0.11	0	0.05	0	0.04	0	0	0.04	0	0	0	0	0.08	0	0.04	0	1	0	0	1	0	0	0	0	2	0	1	0	0.998505	0	0	1.04581	0	0	0	0	1.89625	0	1.00111
186564	186564	F59A1.12	0.02	0.04	0	0.05	0	0	0.02	0.06	0.03	0	0.02	0.03	0.01	0.03	0	0.04	0	0	0.02	0.04	0.02	0	0.02	0.03	1	2.48	0	2.79	0	0	1.48	3.31	1.59	0	1.31	2	0.998505	2.92457	0	3.13744	0	0	1.88687	3.82398	1.89625	0	2.00221
188631	188631	T20B12.4	0	0	0.06	0	0	0	0	0	0.11	0	0.06	0	0	0	0.04	0	0	0	0	0	0.08	0	0.04	0	0	0	1	0	0	0	0	0	2	0	1	0	0	0	0.990733	0	0	0	0	0	1.89625	0	1.00111
189330	189330	ccb-2	0.29	0.23	0.2	0.2	0.57	0.35	0.41	0.47	0.44	0.23	0.24	0.25	0.21	0.17	0.14	0.15	0.45	0.26	0.3	0.34	0.33	0.18	0.18	0.19	5	4	4	4	11	6	7	8	9	4	5	5	4.99253	3.89943	3.96293	4.18325	11.3778	6.19874	6.60403	7.64795	8.53311	3.95207	5.00553
187445	187445	xbx-3	0.95	0.93	0.68	0.59	0.68	0.78	1.45	1.88	1.36	0.78	0.67	0.34	0.69	0.67	0.5	0.46	0.53	0.59	1.06	1.37	1	0.58	0.5	0.26	11	11	8	7	8	9	17	22	16	9	8	4	10.9836	10.7234	7.92586	7.32069	8.27478	9.2981	16.0384	21.0319	15.17	8.89217	8.00885
188473	188473	T13C5.3	0.71	0.77	0.66	0	0.33	0.09	1.71	0.9	1.31	0.18	0.18	0.37	0.51	0.55	0.48	0	0.25	0.07	1.26	0.66	0.97	0.14	0.14	0.28	10.92	12.16	10.35	0	5.18	1.48	26.92	14.07	20.74	2.83	2.93	5.81	10.9836	12.6732	10.8981	0	6.20608	2.06625	25.4727	14.3399	19.9106	2.96406	3.00332
175865	175865	Y42G9A.3	4.95	7.15	6.66	5.09	5.37	4.69	12.39	9.5	12.46	7.26	6.6	7.02	3.6	5.15	4.87	3.92	4.16	3.55	9.08	6.91	9.22	5.44	4.93	5.4	102.05	150.31	138.92	107.68	115.43	97.89	256.72	196.04	260.78	153.24	142.73	150.24	102.846	147.204	137.712	112.948	119.984	101.246	242.462	188.331	247.46	152.155	143.158
179017	179017	cest-24	5.94	5.21	7.48	5.37	5.94	6.72	9.38	13.52	11.21	6.37	6.08	7.24	4.32	3.76	5.46	4.13	4.6	5.08	6.88	9.84	8.3	4.77	4.54	5.56	222	204	284	207	227	255	360	514	436	240	232	274	221.668	198.871	281.368	216.483	234.797	263.446	339.636	491.381	413.382	237.124	232.257
187446	187446	M04D8.7	4.97	6.15	4.98	4.55	3.51	7.05	10.76	8.67	10.01	5.9	3.63	3.31	3.62	4.43	3.64	3.5	2.72	5.33	7.89	6.31	7.42	4.42	2.71	2.55	28	35	28	26	20	39	61	49	57	33	21	19	27.9582	34.12	27.7405	27.1911	20.6869	40.2918	57.5494	46.8437	54.043	32.6046	21.0232
353418	353418	R05H11.2	2.13	1.65	0.88	0.7	0	0.36	2.99	2.82	2.7	0.71	0.95	0.61	1.55	1.19	0.64	0.54	0	0.27	2.19	2.05	2	0.53	0.71	0.47	24	19	10	8	0	4	34	32	31	8	11	7	23.9641	18.5223	9.90733	8.3665	0	4.13249	32.0767	30.5918	29.3918	7.90415	11.0122
189522	189522	spe-47	9.8	14.84	36.13	35.49	16.08	7.36	52.02	47.43	11.51	7.07	7.32	5.47	7.12	10.7	26.38	27.31	12.46	5.56	38.13	34.54	8.52	5.3	5.46	4.2	186	149	167	80	122	141	165	185	200	135	143	106	185.722	145.254	165.452	83.665	126.19	145.67	155.666	176.859	189.625	133.383	143.158
6418862	6418862	M153.5	0.5	0.16	0.25	0.16	0.25	0.08	0.5	0.91	0.25	0.25	0.08	0.25	0.37	0.12	0.18	0.13	0.19	0.06	0.36	0.66	0.18	0.19	0.06	0.19	6	2	3	2	3	1	6	11	3	3	1	3	5.99103	1.94972	2.9722	2.09163	3.10304	1.03312	5.6606	10.5159	2.84437	2.96406	1.00111
182326	182326	C06E4.3	1.57	1.39	0.77	1.39	1.68	0.99	2.6	1.9	2.3	0.64	1.18	0.84	1.14	1	0.57	1.07	1.3	0.75	1.91	1.39	1.7	0.48	0.88	0.64	22	20	11	20	24	14	37	27	33	9	17	12	21.9671	19.4972	10.8981	20.9163	24.8243	14.4637	34.907	25.8118	31.2881	8.89217	17.0188
186599	186599	F59B10.5	22.58	19.12	17.94	3	3.99	4.09	39.75	37.47	31.42	8.46	7.97	7.19	16.41	13.79	13.1	2.31	3.09	3.09	29.14	27.28	23.27	6.34	5.95	5.52	311	270	250	42.3	56	56.55	555	521	442	117	113	101	310.535	263.212	247.683	44.97	57.9234	58.888	523.605	498.073	419.071	115.598	113.125
183331	183331	lgc-41	0.46	0.61	0.38	0.38	0.61	0.46	1.24	0.74	0.66	0.46	0.44	0.62	0.34	0.44	0.28	0.29	0.47	0.35	0.91	0.54	0.49	0.35	0.33	0.47	13	18	11	11	18	13	35	21	19	13	13	18	12.9806	17.5474	10.8981	11.5039	18.6182	13.4306	33.0202	20.0759	18.0143	12.8442	13.0144
173495	173495	col-40	0.13	0.13	0.13	0.51	0.13	0.2	0.13	0.26	0.32	0.33	0.13	0.13	0.1	0.09	0.09	0.4	0.1	0.15	0.09	0.19	0.24	0.25	0.1	0.1	2	2	2	8	2	3	2	4	5	5	2	2	1.99701	1.94972	1.98147	8.3665	2.06869	3.09937	1.88687	3.82398	4.74062	4.94009	2.00221
182255	182255	C05D9.4	0.67	0.36	0.36	0.06	0.18	0.54	0.84	1.03	0.66	0.36	0.36	0.3	0.49	0.26	0.26	0.05	0.14	0.41	0.62	0.75	0.49	0.27	0.27	0.23	11	6	6	1	3	9	14	17	11	6	6	5	10.9836	5.84915	5.9444	1.04581	3.10304	9.2981	13.2081	16.2519	10.4294	5.92811	6.00664
188979	188979	hpo-36	3.14	3.39	2.71	1.15	1.71	1.11	5.97	5.98	4.86	1.52	1.86	1.48	2.28	2.45	1.98	0.88	1.33	0.84	4.38	4.35	3.6	1.14	1.39	1.14	162	172	132	58	88	58	313	308	247	78	95	74	161.758	167.676	130.777	60.6572	91.0225	59.9211	295.294	294.446	234.186	77.0655	95.1051
182069	182069	C01F1.5	21.37	19.11	20.29	1.88	3.64	2.88	39.8	37.31	33.39	7.79	8.09	4.91	15.53	13.79	14.82	1.45	2.82	2.18	29.17	27.17	24.72	5.84	6.04	3.78	477	439	460	43	83	65	902	842	763	175	186	112	476.287	427.963	455.737	44.97	85.8508	67.153	850.976	804.947	723.418	172.903	186.206
185891	185891	F47B7.4	0.79	0.68	0.29	0.58	0.29	0.3	0.97	0.88	1.35	0.2	0.57	0.19	0.57	0.49	0.21	0.45	0.23	0.22	0.71	0.64	1	0.15	0.43	0.15	8	7	3	6	3	3	10	9	14	2	6	2	7.98804	6.82401	2.9722	6.27488	3.10304	3.09937	9.43433	8.60394	13.2737	1.97604	6.00664
185252	185252	F35B3.3	0.06	0.16	0	0.07	0.29	0	0.07	0.17	0.16	0	0.05	0.11	0.04	0.12	0	0.06	0.23	0	0.05	0.12	0.12	0	0.04	0.08	1	3	0	1	4	0	1	3	3	0	1	2	0.998505	2.92457	0	1.04581	4.13739	0	0.943433	2.86798	2.84437	0	1.00111
175807	175807	ida-1	22.01	21.46	18.94	14.83	16.84	15.09	39.05	35.05	39.35	17.66	17.33	16.07	16	15.48	13.83	11.41	13.04	11.4	28.62	25.52	29.14	13.23	12.94	12.35	994	1000	871	687	778	692	1793	1602	1823	804	806	741	992.514	974.858	862.928	718.474	804.722	714.921	1691.58	1531.5	1728.43	794.367	806.892
189689	189689	Y38H6C.8	0.19	0.14	0.05	0.14	0.09	0.05	0.14	0.09	0.46	0.09	0.09	0.28	0.14	0.1	0.03	0.11	0.07	0.04	0.1	0.07	0.34	0.07	0.07	0.21	4	3	1	3	2	1	3	2	10	2	2	6	3.99402	2.92457	0.990733	3.13744	2.06869	1.03312	2.8303	1.91199	9.48123	1.97604	2.00221
179194	179194	sul-2	1.44	1.03	0.93	0.81	1.07	1.05	1.94	1.98	2.25	1.35	1.43	1.15	1.05	0.74	0.68	0.63	0.83	0.79	1.42	1.44	1.67	1.01	1.07	0.88	38	28	25	22	29	28	52	53	61	36	39	31	37.9432	27.296	24.7683	23.0079	29.9961	28.9274	49.0585	50.6677	57.8355	35.5687	39.0431
24104808	24104808	R11E3.19	0.73	1.45	0.49	0.72	0.72	0.75	1.45	0.97	2.42	1.48	1.19	1.67	0.53	1.05	0.36	0.56	0.56	0.57	1.07	0.71	1.79	1.11	0.88	1.29	3	6	2	3	3	3	6	4	10	6	5	7	2.99552	5.84915	1.98147	3.13744	3.10304	3.09937	5.6606	3.82398	9.48123	5.92811	5.00553
185439	185439	F38A1.9	0.32	0	0	0	0	0	0	0.58	0	0	0	0.49	0.23	0	0	0	0	0	0	0.42	0	0	0	0.37	1.4	0	0	0	0	0	0	2.58	0	0	0	2.2	1.99701	0	0	0	0	0	0	2.86798	0	0	0
13186374	13186374	C16D2.3	1.11	4.66	3.68	0	0	1.24	5.66	4.53	6.92	1.18	4.42	0	0.81	3.36	2.68	0	0	0.94	4.15	3.3	5.12	0.89	3.3	0	1	4	3	0	0	1	5	4	6	1	4	0	0.998505	3.89943	2.9722	0	0	1.03312	4.71716	3.82398	5.68874	0.988019	4.00442
183475	183475	ilys-2	2	1.1	1.79	2.2	2.64	2.51	3.32	4.21	1.32	1.57	4.11	3.49	1.45	0.8	1.31	1.69	2.05	1.9	2.43	3.07	0.98	1.18	3.07	2.68	9	5	8	10	12	11	15	19	6	7	19	16	8.98655	4.87429	7.92586	10.4581	12.4122	11.3643	14.1515	18.1639	5.68874	6.91613	19.021
179363	179363	F40F9.10	1.31	1.12	0.61	0.64	0.64	0.69	2.23	1.38	1.89	0.86	0.76	1.09	0.96	0.81	0.44	0.49	0.5	0.52	1.63	1.01	1.4	0.64	0.57	0.83	32	28	15	16	16	17	55	34	47	21	19	27	31.9522	27.296	14.861	16.733	16.5496	17.5631	51.8888	32.5038	44.5618	20.7484	19.021
266833	266833	pamn-1	8.24	8.75	8.32	7.48	7.12	7.59	16.29	15.09	14.4	8.23	7.43	8.62	5.99	6.31	6.07	5.76	5.52	5.74	11.94	10.99	10.66	6.17	5.54	6.62	293	321	301	273	259	274	589	543	525	295	272	313	292.562	312.929	298.211	285.507	267.896	283.076	555.682	519.105	497.765	291.466	272.301
13194964	13194964	C06E7.88	0.25	0.23	0.25	0.15	0.09	0.08	0.81	0.42	0.09	0	0	0	0.18	0.17	0.18	0.12	0.07	0.06	0.6	0.31	0.07	0	0	0	3.24	3	3.21	2	1.13	1	10.53	5.42	1.15	0	0	0	3.99402	2.92457	3.96293	2.09163	2.06869	1.03312	10.3778	5.73596	1.89625	0	0
190383	190383	Y58A7A.5	1.75	1.49	1.4	1.5	2.25	1.95	3.07	2.22	3.1	0.71	1.28	1.29	1.27	1.08	1.02	1.15	1.74	1.47	2.25	1.62	2.29	0.53	0.95	0.99	32	28	25.91	28	41.94	35.92	56.86	41	57.93	13	24	24	31.9522	27.296	25.7591	29.2828	43.4426	37.1924	53.7757	39.1957	54.9912	12.8442	24.0265
173046	173046	C17D12.3	0.13	0.1	0.03	0.03	0.1	0.13	0.1	0.16	0.21	0.03	0.03	0.05	0.1	0.07	0.02	0.02	0.08	0.1	0.08	0.11	0.15	0.02	0.02	0.04	2.5	2	0.5	0.5	2	2.5	2	3	4	0.5	0.5	1	2.99552	1.94972	0.990733	1.04581	2.06869	3.09937	1.88687	2.86798	3.79249	0.988019	1.00111
191649	191649	gcy-17	0.11	0.1	0.05	0.02	0.02	0.05	0.19	0.09	0.19	0.02	0.03	0.07	0.08	0.07	0.04	0.01	0.01	0.04	0.14	0.06	0.14	0.01	0.03	0.05	6	6	3	1	1	3	11	5	11	1	2	4	5.99103	5.84915	2.9722	1.04581	1.03435	3.09937	10.3778	4.77997	10.4294	0.988019	2.00221
173047	173047	Y47H9A.1	0.13	0.1	0.03	0.03	0.1	0.13	0.1	0.16	0.21	0.03	0.03	0.05	0.1	0.07	0.02	0.02	0.08	0.1	0.08	0.11	0.15	0.02	0.02	0.04	2.5	2	0.5	0.5	2	2.5	2	3	4	0.5	0.5	1	2.99552	1.94972	0.990733	1.04581	2.06869	3.09937	1.88687	2.86798	3.79249	0.988019	1.00111
184697	184697	glb-13	2.65	2.96	2.34	2.92	2.92	2.52	5.07	4.76	4.54	3.74	2.79	2.65	1.93	2.13	1.71	2.24	2.27	1.9	3.71	3.47	3.36	2.8	2.09	2.04	48	55	43	54	54	46	93	87	84	68	52	49	47.9283	53.6172	42.6015	56.4739	55.8547	47.5236	87.7393	83.1715	79.6424	67.1853	52.0575
176737	176737	Y43F4A.1	12.04	10.42	9.96	4.8	4.65	4.88	20.81	17.87	19.89	5.79	6.23	6.25	8.75	7.52	7.27	3.69	3.61	3.68	15.25	13.01	14.73	4.33	4.65	4.8	416	402	379	184	178	185	774	676	745	218	240	222	415.378	391.893	375.488	192.43	184.114	191.128	730.217	646.252	706.352	215.388	240.265
179570	179570	npr-25	1.01	1.13	1.15	0.74	0.84	1.26	1.6	2.16	2.18	0.86	0.84	1.09	0.74	0.82	0.84	0.57	0.65	0.95	1.17	1.57	1.61	0.64	0.63	0.84	20	23	23	15	17	25	32	43	44	17	17	22	19.9701	22.4217	22.7869	15.6872	17.5839	25.8281	30.1899	41.1077	41.7174	16.7963	17.0188
173077	173077	R06C1.6	5.27	4.67	5.18	3.05	3.96	2.94	9.7	8.04	9.54	3.83	3.26	3.93	3.83	3.37	3.78	2.35	3.07	2.22	7.11	5.85	7.06	2.87	2.44	3.02	138	126	138	82	106	78	258	213	256	101	88	105	137.794	122.832	136.721	85.7567	109.641	80.5836	243.406	203.627	242.72	99.7899	88.0973
13184298	13184298	F14D2.19	0.41	0.33	0.33	0.66	0.46	0.13	0.53	0.87	0.53	0.4	0.2	0.33	0.3	0.24	0.24	0.51	0.36	0.1	0.39	0.63	0.39	0.3	0.15	0.25	6	5	5	10	7	2	8	13	8	6	3	5	5.99103	4.87429	4.95366	10.4581	7.24043	2.06625	7.54746	12.4279	7.58499	5.92811	3.00332
174201	174201	F21D12.3	9.11	8.28	7.88	5.71	6.45	6.83	16.24	14.82	14.44	6.17	6.86	6.03	6.63	5.97	5.75	4.4	5	5.16	11.9	10.79	10.69	4.62	5.12	4.63	333	312	293	214	241	253	603	548	541	227	258	225	332.502	304.156	290.285	223.804	249.278	261.38	568.89	523.885	512.935	224.28	258.285
187525	187525	R02E12.4	0.24	0.27	0.24	0.31	0.24	0.28	0.56	0.32	0.47	0.36	0.35	0.28	0.18	0.2	0.17	0.24	0.18	0.21	0.41	0.23	0.35	0.27	0.26	0.21	6	7	6	8	6	7	14	8	12	9	9	7	5.99103	6.82401	5.9444	8.3665	6.20608	7.23186	13.2081	7.64795	11.3775	8.89217	9.00996
173110	173110	T15D6.12	0.05	0	0	0	0	0	0.04	0.05	0	0.05	0	0	0.03	0	0	0	0	0	0.03	0.03	0	0.03	0	0	1	0	0	0	0	0	1	1	0	1	0	0	0.998505	0	0	0	0	0	0.943433	0.955994	0	0.988019	0
189454	189454	glb-29	1.5	1.5	1.7	1.22	1.45	1.08	3.44	2.1	2.92	0.96	1.59	1.65	1.09	1.08	1.24	0.94	1.12	0.81	2.52	1.53	2.16	0.72	1.19	1.27	27	27	23	20	23	19	55	35	48	19	22	24	26.9596	26.3212	22.7869	20.9163	23.79	19.6293	51.8888	33.4598	45.5099	18.7724	22.0243
177118	177118	Y37E11B.1	4.75	2.25	15.41	13.51	2.79	15.59	19.47	14.38	6.48	13.86	13.03	6.9	3.46	1.62	11.25	10.4	2.16	11.78	14.27	10.47	4.8	10.38	9.73	5.3	36	30	31	24	37	28	39	27	31	34	29	32	35.9462	29.2457	30.7127	25.0995	38.2708	28.9274	36.7939	25.8118	29.3918	33.5926	29.0321
174738	174738	clh-2	1.23	1.4	1.01	0.91	1.17	1.11	2.19	2.04	2.32	1.55	1.73	1.24	0.89	1.01	0.74	0.7	0.91	0.84	1.6	1.48	1.72	1.16	1.29	0.96	64	76	53	47	64	57	116	109	123	81	93	65	63.9044	74.0892	52.5088	49.1532	66.1982	58.888	109.438	104.203	116.619	80.0295	93.1029
185320	185320	F35G2.5	2.95	2.38	2.61	0.49	0.43	0.94	5.61	4.8	3.86	0.88	1.11	0.62	2.14	1.72	1.91	0.38	0.33	0.71	4.12	3.5	2.86	0.66	0.83	0.47	41	36	42	8	7	13	82	74	58	14	15	10	40.9387	35.0949	41.6108	8.3665	7.24043	13.4306	77.3615	70.7435	54.9912	13.8323	15.0166
188029	188029	T03G6.1	25.41	22.93	18.19	3.81	5.98	4.62	44.26	42.14	33.16	7.7	8.25	7.58	18.48	16.54	13.28	2.93	4.63	3.49	32.44	30.69	24.56	5.77	6.16	5.82	437	405	317	67	105	80	772	732	583	133	146	133	436.347	394.818	314.062	70.0695	108.606	82.6498	728.33	699.788	552.756	131.406	146.162
187531	187531	R02F11.2	2.26	2.46	1.25	1.3	1.56	1.71	3.53	3.94	3.25	1.65	1.68	1.17	1.64	1.77	0.91	1	1.21	1.3	2.59	2.87	2.41	1.24	1.25	0.9	34	38	19	20	24	26	54	60	50	25	26	18	33.9492	37.0446	18.8239	20.9163	24.8243	26.8612	50.9454	57.3596	47.4062	24.7005	26.0288
179888	179888	R10D12.1	3.82	2.92	3.87	2.14	3.01	2.79	7.86	4.99	6.2	2.36	2.16	1.82	2.78	2.11	2.83	1.64	2.33	2.1	5.76	3.63	4.59	1.77	1.61	1.4	103	81	106	59	83	76	215	136	171	64	60	50	102.846	78.9635	105.018	61.703	85.8508	78.5173	202.838	130.015	162.129	63.2332	60.0664
190275	190275	fbxa-66	0.1	0.19	0.05	0.05	0.09	0.14	0.19	0.19	0.23	0.05	0.14	0	0.07	0.13	0.03	0.04	0.07	0.11	0.14	0.14	0.17	0.04	0.1	0	2	4	1	1	2	3	4	4	5	1	3	0	1.99701	3.89943	0.990733	1.04581	2.06869	3.09937	3.77373	3.82398	4.74062	0.988019	3.00332
175759	175759	pqn-25	2.55	2.34	2.2	2.44	2.53	3.53	4.47	4.74	3.49	2.45	2.18	2.72	1.86	1.69	1.61	1.87	1.96	2.66	3.28	3.45	2.58	1.84	1.63	2.09	90	85	79	88	91	126	160	169	126	87	79	98	89.8655	82.8629	78.2679	92.0315	94.1256	130.173	150.949	161.563	119.464	85.9576	79.0874
180484	180484	D1005.2	3.29	2.97	2.59	1.91	1.69	1.78	5.75	4.85	5.25	2.06	1.98	2.38	2.39	2.14	1.89	1.47	1.31	1.35	4.22	3.53	3.88	1.55	1.48	1.83	84	78	67	50	44	46	149	125	137	53	52	62	83.8745	76.0389	66.3791	52.2906	45.5113	47.5236	140.571	119.499	129.893	52.365	52.0575
185257	185257	F35B3.7	1.56	2.36	2.33	2.1	2.08	1.6	3.89	3.7	3.6	1.58	1.48	2.03	1.13	1.7	1.7	1.62	1.61	1.21	2.85	2.7	2.66	1.18	1.11	1.56	52	81	79	72	71	54	132	125	123	53	51	69	51.9223	78.9635	78.2679	75.2985	73.4386	55.7886	124.533	119.499	116.619	52.365	51.0564
183869	183869	npr-8	0.87	1	0.94	0.89	0.69	0.7	1.67	1.55	1.81	0.9	1.36	1.05	0.63	0.72	0.68	0.69	0.53	0.53	1.22	1.13	1.34	0.68	1.02	0.81	22	27	27	26	18	20	47	40	52	24	38	29	21.9671	26.3212	26.7498	27.1911	18.6182	20.6625	44.3413	38.2398	49.3024	23.7124	38.042
189677	189677	nhr-236	0.4	0.62	0.16	0.16	0.54	0.32	0.47	0.79	0.85	0.32	0.69	0.78	0.29	0.45	0.11	0.12	0.42	0.24	0.34	0.57	0.63	0.24	0.52	0.6	5	8	2	2	7	4	6	10	11	4	9	10	4.99253	7.79886	1.98147	2.09163	7.24043	4.13249	5.6606	9.55994	10.4294	3.95207	9.00996
190516	190516	nlp-81	5.33	4.8	3.8	5.42	6.98	5.04	6.6	8.97	9.33	7.43	6.25	6.64	3.88	3.46	2.78	4.17	5.41	3.81	4.84	6.53	6.91	5.56	4.66	5.1	29	26	21	30	39	27	36	49	51	41	36	37	28.9567	25.3463	20.8054	31.3744	40.3395	27.8943	33.9636	46.8437	48.3543	40.5088	36.0398
13188942	13188942	C34C12.12	0.48	0	0.32	0.16	0.32	0	0.47	0	0.96	0	0.48	0.16	0.35	0	0.23	0.12	0.25	0	0.35	0	0.71	0	0.36	0.12	3	0	2	1	2.04	0	3	0	6.15	0	3.12	1.04	2.99552	0	1.98147	1.04581	3.10304	0	2.8303	0	6.63686	0	4.00442
188806	188806	T23F2.4	4.02	6.67	2.6	4.09	4.91	4.42	8.15	7.34	8.26	5.07	5.57	2.4	2.92	4.81	1.9	3.14	3.81	3.34	5.97	5.35	6.12	3.8	4.16	1.85	5	8	3	5	6	5	10	9	10	6	7	3	4.99253	7.79886	2.9722	5.22906	6.20608	5.16561	9.43433	8.60394	9.48123	5.92811	7.00774
190418	190418	Y59E9AR.2	0.28	0.28	0.28	0.19	0.37	0.09	0.47	0.47	0.56	0.38	0.65	0.46	0.21	0.2	0.2	0.14	0.29	0.07	0.34	0.34	0.42	0.28	0.48	0.35	7.8	7.87	7.81	5.21	10.52	2.58	13.07	13.07	15.78	10.43	18.24	12.84	7.98804	7.79886	7.92586	6.27488	11.3778	3.09937	13.2081	13.3839	15.17	10.8682	19.021
3565965	3565965	W05E10.5	1.16	1.33	0.47	1.33	0.59	1	1.72	1.8	1.76	1.08	0.77	0.99	0.84	0.96	0.34	1.02	0.46	0.76	1.26	1.31	1.31	0.81	0.58	0.76	17.51	18	7.19	10	7.16	11.48	26.37	27.42	25.37	14.31	12	14.27	17.9731	17.5474	7.92586	10.4581	8.27478	12.3975	25.4727	26.7678	24.6512	14.8203	12.0133
184927	184927	F25E5.8	27.86	28.94	33.18	22.31	22.02	25.03	55.36	46.27	58.86	23.99	21.83	27.07	20.26	20.88	24.23	17.17	17.06	18.9	40.57	33.69	43.59	17.97	16.3	20.8	271	291	327	224	217	246	549	459	590	231	221	269	270.595	283.684	323.97	234.262	224.453	254.148	517.945	438.801	559.393	228.232	221.244
191340	191340	ZK512.1	1.84	1.86	1.82	1.32	0.83	1.2	3.63	3.23	2.98	1.2	1.72	1.6	1.34	1.35	1.33	1.01	0.65	0.9	2.66	2.35	2.21	0.9	1.28	1.23	26	27	26	19	12	17	52	46	43	17	25	23	25.9611	26.3212	25.7591	19.8704	12.4122	17.5631	49.0585	43.9757	40.7693	16.7963	25.0277
183271	183271	C36C5.15	1.48	1.46	0.59	0.44	0.44	0.15	3.66	1.76	0.87	0.15	0.14	0.44	1.07	1.05	0.43	0.34	0.34	0.11	2.68	1.28	0.65	0.11	0.11	0.33	10	10	4	3	3	1	25	12	6	1	1	3	9.98505	9.74858	3.96293	3.13744	3.10304	1.03312	23.5858	11.4719	5.68874	0.988019	1.00111
187624	187624	R05G6.9	4.93	2.84	3.27	1.18	1.48	1.5	7.34	6.82	5.51	1.35	2.39	0.84	3.58	2.05	2.39	0.91	1.15	1.13	5.38	4.97	4.08	1.01	1.79	0.64	98	58	66	24	30	30	148	137	112	27	49	17	97.8535	56.5418	65.3884	25.0995	31.0304	30.9937	139.628	130.971	106.19	26.6765	49.0542
183292	183292	C37E2.2	3.05	2.35	1.92	0.91	1.27	1.11	4.66	3.39	4.99	1.29	1.35	1.09	2.22	1.7	1.41	0.7	0.99	0.84	3.42	2.47	3.7	0.97	1.01	0.84	33	26	21	10	14	12	51	37	55	14	15	12	32.9507	25.3463	20.8054	10.4581	14.4809	12.3975	48.1151	35.3718	52.1468	13.8323	15.0166
190239	190239	Y53G8AM.7	0.21	0.1	0.1	0	0.31	0.1	0.21	0.31	0.21	0.1	0.31	0	0.15	0.07	0.08	0	0.24	0.08	0.15	0.23	0.15	0.08	0.23	0	2	1	1	0	3	1	2	3	2	1	3	0	1.99701	0.974858	0.990733	0	3.10304	1.03312	1.88687	2.86798	1.89625	0.988019	3.00332
13186898	13186898	C09G5.13	0.46	0.32	0.13	0.26	0.26	0.2	0.32	0.59	0.71	0.2	0.19	0.32	0.33	0.23	0.09	0.2	0.2	0.15	0.24	0.43	0.52	0.15	0.14	0.25	7	5	2	4	4	3	5	9	11	3	3	5	6.98954	4.87429	1.98147	4.18325	4.13739	3.09937	4.71716	8.60394	10.4294	2.96406	3.00332
174082	174082	F18C5.10	26.53	22.57	23.01	18.4	22.19	20.68	44.7	40.75	42.92	25.58	25.99	24.94	19.28	16.29	16.8	14.16	17.19	15.62	32.76	29.67	31.78	19.17	19.4	19.16	570	499	502	405	487	449	975	885	944	553	575	547	569.148	486.454	497.348	423.554	503.727	463.872	919.847	846.055	895.028	546.374	575.636
180689	180689	ZK470.2	43.14	64.96	59.62	55.14	64.26	80.58	115.59	106.9	75.99	55.97	56.51	71.72	31.36	46.87	43.53	42.44	49.78	60.86	84.72	77.84	56.28	41.94	42.19	55.11	585	666	625	590	611	568	1258	1157	1076	596	660	759	584.126	649.255	619.208	617.03	631.986	586.814	1186.84	1106.08	1020.18	588.859	660.73
176105	176105	tyr-1	6.42	7.1	6.36	5.81	5.12	5.45	11.62	11.04	12.7	6.15	5.79	7.12	4.66	5.12	4.64	4.47	3.97	4.12	8.52	8.04	9.4	4.61	4.32	5.47	240	274	242	223	196	207	442	418	487	232	223	272	239.641	267.111	239.757	233.216	202.732	213.856	416.997	399.605	461.736	229.22	223.247
174655	174655	glb-12	0.43	0.35	0.21	0.21	0.21	0.14	0.56	0.57	0.63	0.28	0.56	0.14	0.31	0.25	0.15	0.16	0.16	0.11	0.41	0.41	0.47	0.21	0.42	0.11	6	5	3	3	3	2	8	8	9	4	8	2	5.99103	4.87429	2.9722	3.13744	3.10304	2.06625	7.54746	7.64795	8.53311	3.95207	8.00885
177144	177144	zag-1	2.73	2.23	1.61	1.39	2.07	1.49	4.4	3.64	3.64	2.44	2.01	2.15	1.98	1.61	1.18	1.07	1.6	1.12	3.23	2.65	2.7	1.83	1.5	1.65	103	87	62	54	80	57	169	139	141	93	78	83	102.846	84.8127	61.4254	56.4739	82.7478	58.888	159.44	132.883	133.685	91.8857	78.0863
3565556	3565556	ZC84.7	0	0.18	0.18	0	0.18	0.09	0.09	0.46	0.09	0.09	0.18	0.18	0	0.13	0.13	0	0.14	0.07	0.07	0.34	0.07	0.07	0.13	0.14	0	2	2	0	2	1	1	5	1	1	2	2	0	1.94972	1.98147	0	2.06869	1.03312	0.943433	4.77997	0.948123	0.988019	2.00221
180682	180682	C16B8.4	3.55	2.55	3.14	2.08	2.15	2.1	6.68	4.78	4.96	1.8	1.97	2.57	2.58	1.84	2.3	1.6	1.67	1.59	4.89	3.48	3.67	1.35	1.47	1.98	100	74	90	60	62	60	191	136	143	51	57	74	99.8505	72.1395	89.166	62.7488	64.1295	61.9874	180.196	130.015	135.582	50.389	57.0631
183149	183149	C33B4.2	3.79	2.4	2.96	0.39	0.65	0.46	6.3	4.88	5.08	1.19	1.68	1.11	2.76	1.73	2.16	0.3	0.51	0.35	4.62	3.55	3.76	0.89	1.25	0.85	57	37	45	6	10	7	96	74	78	18	26	17	56.9148	36.0697	44.583	6.27488	10.3435	7.23186	90.5696	70.7435	73.9536	17.7843	26.0288
183415	183415	C43F9.5	1.63	1.47	1.29	1.6	1.54	2.73	1.81	3.37	2.62	1.43	2.29	2.05	1.19	1.06	0.94	1.23	1.19	2.06	1.32	2.45	1.94	1.07	1.71	1.58	25	23	20	25	24	42	28	52	41	22	36	32	24.9626	22.4217	19.8147	26.1453	24.8243	43.3911	26.4161	49.7117	38.8731	21.7364	36.0398
13217784	13217784	T19C9.10	0.17	0.39	0.2	0.06	0.17	0.11	0.34	0.46	0.55	0.11	0	0.17	0.13	0.28	0.15	0.04	0.13	0.09	0.25	0.33	0.41	0.09	0	0.13	3	7	3	1	3	2	6	8	8	2	0	3	2.99552	6.82401	2.9722	1.04581	3.10304	2.06625	5.6606	7.64795	7.58499	1.97604	0
178055	178055	his-56	4.78	5.63	5.82	4.79	6.65	7.15	9.2	10.31	9.31	6.09	3.95	3.25	3.47	4.06	4.25	3.69	5.15	5.4	6.74	7.5	6.89	4.56	2.95	2.5	6.57	7.5	7.48	6.5	9	9	12.5	14	12.5	8	5.5	4.5	6.98954	7.79886	7.92586	7.32069	9.30912	9.2981	12.2646	13.3839	12.3256	7.90415	6.00664
178050	178050	his-46	4.78	5.63	5.82	4.79	6.65	7.15	9.2	10.31	9.31	6.09	3.95	3.25	3.47	4.06	4.25	3.69	5.15	5.4	6.74	7.5	6.89	4.56	2.95	2.5	6.57	7.5	7.48	6.5	9	9	12.5	14	12.5	8	5.5	4.5	6.98954	7.79886	7.92586	7.32069	9.30912	9.2981	12.2646	13.3839	12.3256	7.90415	6.00664
180876	180876	ptr-4	22.75	21.27	18.71	4.09	6.72	5.72	42.94	34.02	34.4	8.82	9.14	7.9	16.54	15.35	13.66	3.15	5.21	4.32	31.47	24.77	25.47	6.61	6.82	6.07	1240	1197	1039	229	375	317	2380	1877	1924	485	513	440	1238.15	1166.91	1029.37	239.491	387.88	327.5	2245.37	1794.4	1824.19	479.189	513.567
179660	179660	gana-1	11.68	11.5	10.35	7.46	8.55	8.63	22.01	18.07	19.42	8.47	9.15	9.7	8.49	8.3	7.55	5.74	6.62	6.52	16.13	13.16	14.38	6.35	6.83	7.45	289	293	260	189	216	216	553	452	492	211	233	245	288.568	285.633	257.591	197.659	223.419	223.154	521.718	432.109	466.477	208.472	233.258
178812	178812	phat-4	105.6	76.49	83.73	65.35	73.31	109.51	165.27	169.86	136.55	85.44	73.79	83.49	76.77	55.18	61.13	50.3	56.79	82.72	121.13	123.68	101.12	64.02	55.09	64.15	1278	948	1024	808	904	1329	2026	2074	1686	1037	919	1031	1276.09	924.165	1014.51	845.017	935.05	1373.02	1911.39	1982.73	1598.54	1024.58	920.017
175314	175314	Y22D7AL.9	2.27	2.52	2.08	1.76	1.92	1.37	3.97	3.75	4.47	1.77	1.44	1.92	1.65	1.82	1.52	1.36	1.49	1.03	2.91	2.73	3.31	1.33	1.07	1.48	103	118	96	82	89	63	183	172	208	81	67	89	102.846	115.033	95.1104	85.7567	92.0569	65.0867	172.648	164.431	197.21	80.0295	67.0741
188705	188705	T21H3.5	0.39	0.26	0.19	0.26	0.32	0.33	0.71	0.39	0.39	0.13	0.38	0	0.29	0.19	0.14	0.2	0.25	0.25	0.52	0.28	0.29	0.1	0.29	0	6	4	3	4	5	5	11	6	6	2	6	0	5.99103	3.89943	2.9722	4.18325	5.17174	5.16561	10.3778	5.73596	5.68874	1.97604	6.00664
180211	180211	ttr-26	26.39	29.81	22.58	15.03	14.58	16	50.23	40.64	48.85	31.01	27.45	26.87	19.18	21.5	16.48	11.57	11.29	12.09	36.81	29.59	36.18	23.23	20.49	20.64	159	182	136	92	89	95	305	246	298	186	170	165	158.762	177.424	134.74	96.2148	92.0569	98.1466	287.747	235.174	282.541	183.771	170.188
3565064	3565064	pnc-2	0.38	0.54	0.27	0.59	0.32	0.71	0.81	0.44	0.86	0.49	0.59	0.59	0.28	0.39	0.2	0.45	0.25	0.54	0.6	0.32	0.64	0.37	0.44	0.46	7	10	5	11	6	13	15	8	16	9	11	11	6.98954	9.74858	4.95366	11.5039	6.20608	13.4306	14.1515	7.64795	15.17	8.89217	11.0122
185915	185915	clec-78	0.7	0.86	0.55	0.2	0.3	0.26	1.24	1.27	1.23	0.28	0.46	0.33	0.51	0.62	0.4	0.16	0.23	0.2	0.91	0.93	0.91	0.21	0.34	0.25	141	180	113	42	62	53	254	259	254	56	95	68	140.789	175.474	111.953	43.9241	64.1295	54.7555	239.632	247.602	240.823	55.329	95.1051
189214	189214	W05E10.2	0.63	0.51	0.31	0.41	0.92	0.21	0.72	0.93	0.92	0.52	0.2	0.61	0.45	0.37	0.23	0.31	0.71	0.16	0.53	0.68	0.68	0.39	0.15	0.47	6	5	3	4	9	2	7	9	9	5	2	6	5.99103	4.87429	2.9722	4.18325	9.30912	2.06625	6.60403	8.60394	8.53311	4.94009	2.00221
184973	184973	F26D11.2	3.23	2.08	2.65	0.27	0.38	0.54	4.76	4.99	4.34	0.55	0.91	0.48	2.35	1.5	1.93	0.21	0.29	0.41	3.49	3.64	3.22	0.41	0.68	0.37	59	39	49	5	7	10	88	92	81	10	17	9	58.9118	38.0195	48.5459	5.22906	7.24043	10.3312	83.0221	87.9514	76.798	9.88019	17.0188
188539	188539	hlh-6	0.43	0.75	0.34	0.58	0.5	0.68	0.84	0.76	1.09	0.42	0.33	0.25	0.31	0.54	0.25	0.45	0.39	0.51	0.62	0.55	0.8	0.32	0.25	0.19	5	9	4	7	6	8	10	9	13	5	4	3	4.99253	8.77372	3.96293	7.32069	6.20608	8.26498	9.43433	8.60394	12.3256	4.94009	4.00442
179627	179627	sodh-1	48.03	38.36	45.32	23.95	32.36	32.77	82.08	76.39	74.5	34.02	30.65	35.8	34.92	27.67	33.09	18.43	25.07	24.76	60.16	55.62	55.17	25.49	22.88	27.5	991	814	949	506	682	683	1719	1593	1573	706	651	754	989.519	793.534	940.206	529.181	705.425	705.623	1621.76	1522.9	1491.4	697.541	651.72
188032	188032	T03G11.3	0.74	0.72	0.31	0.31	0.26	0.26	0.89	1.31	0.93	0.42	0.31	0.47	0.54	0.52	0.23	0.24	0.2	0.2	0.65	0.95	0.69	0.32	0.23	0.36	14	14	6	6	5	5	17	25	18	8	6	9	13.9791	13.648	5.9444	6.27488	5.17174	5.16561	16.0384	23.8998	17.0662	7.90415	6.00664
3565914	3565914	M02D8.7	0.24	0.14	0.05	0.05	0.37	0.14	0.38	0.24	0.14	0.14	0.14	0.28	0.17	0.1	0.03	0.04	0.29	0.11	0.28	0.17	0.1	0.11	0.1	0.22	5	3	1	1	8	3	8	5	3	3	3	6	4.99253	2.92457	0.990733	1.04581	8.27478	3.09937	7.54746	4.77997	2.84437	2.96406	3.00332
174637	174637	C14A4.9	44.99	61.22	52.88	6.74	11.98	7.41	106.53	87.04	87.57	19.84	25.75	13.9	32.71	44.17	38.61	5.19	9.28	5.6	78.07	63.38	64.85	14.87	19.22	10.68	289	399	340	44	78	47	690	562	570	127	170	91	288.568	388.968	336.849	46.0158	80.6791	48.5568	650.969	537.269	540.43	125.478	170.188
259311	259311	F40F12.9	1.92	2.08	1.18	1.3	0.78	2.12	2.74	3.46	2.95	2.14	0.63	2.09	1.4	1.5	0.86	1	0.6	1.6	2.01	2.52	2.18	1.6	0.47	1.61	19	16	8	11	9	12	20	20	21	15	5	16	18.9716	15.5977	7.92586	11.5039	9.30912	12.3975	18.8687	19.1199	19.9106	14.8203	5.00553
173421	173421	far-7	16.53	19.82	19.25	13.17	12.85	11.68	30.65	39.21	28.31	14.51	22.33	12.98	12.02	14.3	14.05	10.14	9.96	8.82	22.46	28.55	20.97	10.87	16.67	9.98	89	98	101	48	70	56	154	158	154	56	69	47	88.867	95.5361	100.064	50.199	72.4043	57.8549	145.289	151.047	146.011	55.329	69.0763
177327	177327	mgl-3	0.78	0.58	0.6	0.44	0.83	0.94	1.21	1.05	1.2	0.55	0.66	0.72	0.57	0.42	0.44	0.34	0.64	0.71	0.89	0.76	0.89	0.41	0.49	0.55	27	32	28	19	29	30	49	38	44	22	30	27	26.9596	31.1955	27.7405	19.8704	29.9961	30.9937	46.2282	36.3278	41.7174	21.7364	30.0332
182001	182001	B0478.3	1.17	1.83	1.51	1.15	1.38	0.7	3.58	2.43	1.95	0.7	1.02	0.92	0.85	1.32	1.1	0.88	1.07	0.53	2.62	1.77	1.44	0.52	0.76	0.7	10	16	13	10	12	6	31	21	17	6	9	8	9.98505	15.5977	12.8795	10.4581	12.4122	6.19874	29.2464	20.0759	16.1181	5.92811	9.00996
178554	178554	lgc-26	3.82	4.09	3.23	3.48	4.02	4.66	7.38	5.7	6.58	4.65	2.48	2.96	2.78	2.95	2.35	2.68	3.11	3.52	5.41	4.15	4.87	3.48	1.85	2.28	106	117	91	99	114	131	208	160	187	130	71	84	105.842	114.058	90.1567	103.535	117.916	135.339	196.234	152.959	177.299	128.442	71.0785
174358	174358	gbh-2	6.49	5.56	5.3	4.13	4.66	4.28	10.42	9.46	10.71	8.03	7.38	7.53	4.72	4.01	3.87	3.18	3.61	3.23	7.64	6.89	7.93	6.01	5.51	5.79	135	119	112	88	99	90	220	199	228	168	158	160	134.798	116.008	110.962	92.0315	102.4	92.981	207.555	190.243	216.172	165.987	158.175
174971	174971	ztf-22	9.29	10.64	9.03	9.54	9.19	8.9	19.12	15.02	16.91	9.85	9.53	10.5	6.75	7.68	6.6	7.34	7.12	6.72	14.01	10.94	12.52	7.38	7.12	8.07	266	314	263	280	269	258	556	435	496	284	281	307	265.602	306.105	260.563	292.828	278.239	266.546	524.549	415.857	470.269	280.597	281.311
186406	186406	F56F11.1	0.37	0.72	0.55	0	0.36	0	1.81	0.36	0.72	0	0.18	0.36	0.27	0.52	0.4	0	0.28	0	1.33	0.26	0.54	0	0.13	0.28	2	4	3	0	2	0	10	2	4	0	1	2	1.99701	3.89943	2.9722	0	2.06869	0	9.43433	1.91199	3.79249	0	1.00111
185452	185452	F38B6.2	2.01	2.01	1.83	0.36	0.78	1.15	3.7	3.14	3.46	0.84	1.08	0.67	1.46	1.45	1.33	0.28	0.6	0.87	2.71	2.29	2.57	0.63	0.81	0.52	38	39	35	7	15	22	71	60	67	16	21	13	37.9432	38.0195	34.6757	7.32069	15.5152	22.7287	66.9837	57.3596	63.5243	15.8083	21.0232
179646	179646	F57F5.3	2.23	2.09	1.78	0.84	1.26	0.51	4.15	3.23	3.36	1.37	1.67	1.6	1.62	1.51	1.3	0.65	0.98	0.39	3.04	2.35	2.49	1.02	1.24	1.23	26	25	21	10	15	6	49	38	40	16	20	19	25.9611	24.3715	20.8054	10.4581	15.5152	6.19874	46.2282	36.3278	37.9249	15.8083	20.0221
175566	175566	B0284.3	11.62	10.49	8.92	13.8	11.24	11.43	17.31	16.45	20.87	13.27	10.13	11.05	8.45	7.57	6.51	10.62	8.71	8.64	12.68	11.98	15.45	9.94	7.56	8.49	27	24	20	32	26	25	40	38	48	30	24	26	26.9596	23.3966	19.8147	33.466	26.893	25.8281	37.7373	36.3278	45.5099	29.6406	24.0265
179407	179407	C08B6.4	2.94	2.5	2.19	0.75	1.12	1.1	5.2	4.26	3.97	1.78	1.21	1.21	2.14	1.81	1.6	0.57	0.87	0.83	3.81	3.1	2.94	1.33	0.9	0.93	90	81	70	24	36	32	159	130	122	54	39	37	89.8655	78.9635	69.3513	25.0995	37.2365	33.0599	150.006	124.279	115.671	53.353	39.0431
181116	181116	jbts-14	0.05	0.1	0.1	0.24	0.19	0.1	0.15	0.15	0.14	0.2	0.33	0.05	0.04	0.07	0.07	0.19	0.15	0.07	0.11	0.11	0.11	0.15	0.25	0.04	1	2	2	5	4	2	3	3	3	4	7	1	0.998505	1.94972	1.98147	5.22906	4.13739	2.06625	2.8303	2.86798	2.84437	3.95207	7.00774
3896871	3896871	C46F4.3	0.76	0.38	1.34	0.57	0.19	0.78	1.52	1.33	1.51	0.58	0.93	0	0.56	0.27	0.98	0.44	0.15	0.59	1.11	0.97	1.12	0.43	0.69	0	4	2	7	3	1	4	8	7	8	3	5	0	3.99402	1.94972	6.93513	3.13744	1.03435	4.13249	7.54746	6.69196	7.58499	2.96406	5.00553
186799	186799	dmsr-12	1.59	1.05	1.24	1.22	1.05	1.26	2.45	1.93	2.44	0.89	0.69	0.87	1.15	0.75	0.9	0.94	0.81	0.95	1.8	1.41	1.81	0.66	0.51	0.67	9	6	7	7	6	7	14	11	14	5	4	5	8.98655	5.84915	6.93513	7.32069	6.20608	7.23186	13.2081	10.5159	13.2737	4.94009	4.00442
176157	176157	unc-86	1.28	1.58	1.47	1.59	1.25	1.35	2.43	2.35	2.83	1.36	1.07	1.64	0.93	1.14	1.08	1.22	0.97	1.02	1.78	1.71	2.09	1.02	0.8	1.26	29	37	34	37	29	31	56	54	64	31	25	38	28.9567	36.0697	33.6849	38.6951	29.9961	32.0268	52.8322	51.6237	60.6799	30.6286	25.0277
172980	172980	B0205.4	2.33	2.17	2.38	0.14	0.46	0.19	4.21	3.52	4.36	0.42	0.69	0.74	1.69	1.56	1.74	0.11	0.36	0.14	3.08	2.56	3.23	0.32	0.52	0.57	49	47	51	3	10	4	90	75	94	9	15	16	48.9268	45.8183	50.5274	3.13744	10.3435	4.13249	84.909	71.6995	89.1236	8.89217	15.0166
189146	189146	oac-51	0.35	0.63	0.42	0.41	0.39	0.32	1.04	0.54	0.88	0.29	0.4	0.41	0.25	0.46	0.3	0.31	0.3	0.24	0.76	0.39	0.65	0.22	0.3	0.31	12	22	15	14	14	11	36	19	32	10	14	14	11.9821	21.4469	14.861	14.6414	14.4809	11.3643	33.9636	18.1639	30.3399	9.88019	14.0155
175487	175487	gmeb-3	3.83	3.47	3.06	1.13	1.75	2.03	6	6.65	5.55	3.34	3.27	1.75	2.79	2.51	2.23	0.87	1.35	1.53	4.4	4.85	4.11	2.5	2.44	1.34	73	68	59	22	34	39	116	128	108	64	64	34	72.8909	66.2903	58.4532	23.0079	35.1678	40.2918	109.438	122.367	102.397	63.2332	64.0708
188385	188385	T10E9.8	4.63	4.42	4.21	4.16	2.47	3.33	8.9	6.96	7.42	4.9	3.34	4.02	3.36	3.19	3.08	3.2	1.92	2.52	6.53	5.07	5.5	3.67	2.5	3.09	35	34	32	32	19	25	68	53	57	37	26	31	34.9477	33.1452	31.7035	33.466	19.6526	25.8281	64.1534	50.6677	54.043	36.5567	26.0288
188156	188156	glb-25	4.82	3	4.25	4.47	4.31	1.76	8.1	6.04	7.05	3.19	4.32	4.4	3.5	2.16	3.11	3.44	3.34	1.33	5.94	4.4	5.22	2.39	3.23	3.38	60	48	54	37	44	35	84	84	70	42	43	38	59.9103	46.7932	53.4996	38.6951	45.5113	36.1593	79.2484	80.3035	66.3686	41.4968	43.0476
6418646	6418646	C05B5.11	1.01	0.34	0	5.04	5.05	0	0.68	1.35	0.34	11.35	3.62	1	0.74	0.24	0	3.88	3.91	0	0.49	0.98	0.25	8.5	2.71	0.76	3	1	0	15	15	0	2	4	1	33	11	3	2.99552	0.974858	0	15.6872	15.5152	0	1.88687	3.82398	0.948123	32.6046	11.0122
173697	173697	clec-125	0.14	0.11	0.2	0.17	0.22	0.2	0.23	0.28	0.28	0.31	0.14	0.08	0.1	0.08	0.14	0.13	0.17	0.15	0.17	0.21	0.21	0.23	0.1	0.06	5	4	7	6	8	7	8	10	10	11	5	3	4.99253	3.89943	6.93513	6.27488	8.27478	7.23186	7.54746	9.55994	9.48123	10.8682	5.00553
187681	187681	R07E5.5	0.48	0.47	0.48	0.31	0.63	1.12	0.47	0.63	1.41	0.48	0.15	0.78	0.35	0.34	0.35	0.24	0.48	0.85	0.35	0.46	1.04	0.36	0.12	0.6	3	3	3	2	4	7	3	4	9	3	1	5	2.99552	2.92457	2.9722	2.09163	4.13739	7.23186	2.8303	3.82398	8.53311	2.96406	1.00111
181598	181598	seb-3	1.78	2.13	1.48	1.57	2.01	1.39	3.64	2.98	2.84	2.04	2.03	1.88	1.29	1.53	1.08	1.21	1.56	1.05	2.67	2.17	2.1	1.53	1.51	1.44	52	64	44	47	60	41	108	88	85	60	61	56	51.9223	62.3909	43.5922	49.1532	62.0608	42.358	101.891	84.1275	80.5905	59.2811	61.0675
173359	173359	unc-122	1.65	1.9	1.1	1.28	1.29	1.6	2.96	2.5	2.7	1.58	0.72	1.45	1.2	1.37	0.8	0.99	1	1.21	2.17	1.82	2	1.18	0.54	1.12	49	58	33	39	39	48	89	75	82	47	22	44	48.9268	56.5418	32.6942	40.7867	40.3395	49.5899	83.9655	71.6995	77.7461	46.4369	22.0243
177534	177534	clec-180	26.92	20.7	19.5	2.54	5.32	2.77	44.67	36.42	36.69	8.89	10.66	7.91	19.57	14.93	14.24	1.95	4.12	2.09	32.74	26.52	27.17	6.66	7.96	6.08	984	856	789	111	203	127	1822	1575	1495	345	382	273	982.529	834.478	781.688	116.085	209.972	131.207	1718.93	1505.69	1417.44	340.866	382.423
175144	175144	R05H10.1	0.9	2.16	1.3	1.02	1.7	1.45	2.19	2.88	2.58	3.59	2.69	3.53	0.65	1.56	0.95	0.78	1.32	1.09	1.6	2.1	1.91	2.69	2.01	2.71	13	32	19	15	25	21	32	42	38	52	40	52	12.9806	31.1955	18.8239	15.6872	25.8587	21.6956	30.1899	40.1517	36.0287	51.377	40.0442
[truncated: 16,779 more rows]
[truncated: 17 more columns]
