# Supplementary material for: Induction and regulation of reversible suspended animation in C. elegans
Source: Nat Commun. 2026 Mar 31;17:4627. doi: 10.1038/s41467-026-71247-9 (PMC13199508; doi:10.1038/s41467-026-71247-9)
Supplement: Supplementary file 8 — Source Data [file 41467_2026_71247_MOESM8_ESM.xlsx]

## Sheet: Figure 1
Fig 1
	Biological replicate - Ratio of L4 afterSA					Plotted					Biological replicate - Number of nuclei															Plotted
Treat 12 hrs	I	II	III	IV	V	AVRG	SD	SEM			I	II	III	IV	V	VI	VII	VIII	IX	X	XI	XII	XIII	XIV	XV	AVRG	SD	SEM
Ctr	0	0	0			0	0	0		L4 Ctr	31	32	31	32	32	32	31	32	32	32	33	32	32	32	31	31.8	0.5606	0.1447
Low density	3	0	5			2.667	2.517	1.453		12 h post-L4	35	35	34	35	34	35	35	34	34	36	34	35	34	35	35	34.67	0.6172	0.1594
100 worms	98	60	50			69.33	25.32	14.62		St12h Re0h	32	32	32	32	32	31	31	32	32	31	33	31	32	31	32	31.73	0.5936	0.1533
200 worms	99	98	90			95.67	4.933	2.848		St12h Re12h	35	35	34	35	34	34	35	35	36	34	34	35	35	34	35	34.67	0.6172	0.1594
400 worms	99.25	99	100			99.42	0.5204	0.3005
500 worms	99.57	100	99.77			99.78	0.2152	0.1242
	Biological replicate - % Suspended Animation					Plotted					Biological replicate - % Survival						Plotted
Standing duration	I	II	III	IV		AVRG	SD	SEM		Standing duration	I	II	III	IV	V		AVRG	SD	SEM
3 h	100	100	100	99.68		99.92	0.16	0.08		3 h	100	100	100	100			100	0	0
6 h	100	100	100	100		100	0	0		6 h	100	100	100	100			100	0	0
9 h	100	100	100	99.781		99.95	0.1095	0.05475		9 h	100	100	98	100			99.5	1	0.5
12 h	100	100	100	100		100	0	0		12 h	100	100	98	99.333	99		99.27	0.83	0.3712
24 h	100	100	100	99.873		99.97	0.0635	0.03175		24 h	70.195	63.05	75	61			67.31	6.466	3.233
36 h	100	100	100	99.883		99.97	0.0585	0.02925		36 h	53.3	52.26	44.86	35.86	60.76		49.41	9.439	4.221
										48 h	26.92	26.8	38.46	0	0		18.44	17.48	7.819
										60 h	0	0	0	0			0	0	0
	Biological replicate - % Survival					Plotted					Biological replicate - % Suspended Animation						Plotted
Standing 12 hrs	I	II	III	IV		AVRG	SD	SEM		Treat 12 hrs	I	II	III	IV			AVRG	SD	SEM
M9 buffer	100	98	100	99		99.25	0.9574	0.4787		St Ctr	98.961	100	100	99.153			99.53	0.5501	0.275
H2O	50.738	47.0356	45.312			47.7	2.772	1.601		St + OP50	100	100	100	99.832			99.96	0.084	0.042
										Starvation	0	0	0	0			0	0	0
										St + AA mix	100	99.672	98.9822	100			99.66	0.4798	0.2399
										St + Lipid + Cholesterol	100	99.876	99.814	100			99.92	0.093	0.0465
										St + VB6	100	100	100	100			100	0	0
										St @ RT	100	100	99.361	100			99.84	0.3195	0.1597
										Heat shock (28 T)	0	0	0	0			0	0	0
										Hypoxia (0.5%)	0	0	0	0			0	0	0
										Earlier SA + St	100	99.16	98.32	100			99.37	0.8042	0.4021
	Biological replicate - Percentage of awakening					Plotted
Time (Minutes)	I	II	III	IV	V	AVRG	SD	SEM
0	0	0	1.394	0	0	0.2788	0.6234	0.2788
10	17.143	34.286	11.498	12	10	16.99	10.04	4.489
20	51.429	65.571	41.812	35	28	44.36	14.68	6.564
30	77.143	65.714	66.202	55	45	61.81	12.23	5.471
40	82.857	80	75.958	68	57	72.76	10.44	4.667
60	94.286	94.429	90.592	86	76	88.26	7.668	3.429

## Sheet: Figure 2
Fig 2
		Biological replicate - Percentage of mitochondria																				Plotted
mai-2::GFP		I	II	III	IV	V	VI	VII	VIII	IX	X	XI	XII	XIII	XIV	XV	XVI	XVII	XVIII	XIX	XX	AVRG	SD	SEM
Tubular	L4 Ctr	98	100	100	95	90	96	95	95	93	70	95	90	95	97	95	95	95				93.76	6.694	1.624
	St12h Re0h	15	3	0	5	15	10	10	20	5	10	40	20	20	5	5	2	2	5			10.67	9.834	2.318
	St12h Re12h	98	100	99	60	90	40	30	30	75	90	80	95	98	85	85	80	95	85	90	80	79.25	22.06	4.933
Fragmented	L4 Ctr	2	0	0	5	10	4	5	5	7	30	5	10	5	3	5	5	5				6.235	6.694	1.624
	St12h Re0h	85	97	100	95	85	97	100	80	95	90	60	80	80	95	95	98	98	95			90.28	10.29	2.425
	St12h Re12h	2	0	1	40	10	60	70	70	25	10	20	5	2	15	15	20	5	15	10	20	20.75	22.06	4.933
		Biological replicate - Relative fluorescence																				Plotted
mito-GCaMP		I	II	III	IV	V	VI	VII	VIII	IX	X	XI	XII	XIII	XIV	XV	XVI	XVII	XVIII	XIX	XX	AVRG	SD	SEM
	L4 Ctr	103.282	137.618	83.6342	75.4663	88.4127	129.386	101.061	91.2654	89.8756	107.45	85.9894	95.1693	111.391								100	17.98	4.986
	St12h Re0h	30.5327	30.335	11.0351	42.4856	53.6358	9.15019	71.9711	68.5339	48.6505	29.4587	38.6963	75.8319	47.4175	50.0357	33.5171						42.75	19.92	5.145
	St12h Re12h	47.5797	28.6487	29.5221	105.364	103.977	128.789	90.0594	113.732	93.9383	38.9816	76.3696	92.277	85.7393	61.9332	104.518	87.2611					80.54	30.68	7.671

## Sheet: Figure 3c-f
Fig 3c-f
		Biological replicate - Percent survival						Plotted										Biological replicate - Percent survival					Plotted
	Treatment duration	I	II	III	IV	V	VI	AVRG	SD	SEM								I	II	III	IV		AVRG	SD	SEM
WT	3 h	100	100	100	100			100	0	0						WT		72.68	65	78.643			72.11	6.839	3.949
	6 h	100	100	100	100			100	0	0						lin-61(dma114)		90	87	92			89.67	2.517	1.453
	9 h	100	100	98	100			99.5	1	0.5						lin-61(dma19)		85	93	89			89	4	2.309
	12 h	100	99.13	99.18	98	98.78		99.02	0.7239	0.3237
	24 h	70.19	60	73	63			66.55	6.065	3.033						WT		62	75	60	80		69.25	9.777	4.888
	36 h	50	45	35	58			47	9.626	4.813						hsf-1(sy441)		87	85	92	95		89.75	4.573	2.287
	48 h	27	28	35	6.3	0		19.26	15.19	6.793
	60 h	0	0	0				0	0	0						WT		73.153	65.45	78.87			72.49	6.734	3.888
																daf-16(mu86)		65.23	80.75	75.4092			73.8	7.885	4.552
daf-21(dma20)	3 h	100	100	100	100			100	0	0
	6 h	100	100	100	100			100	0	0						daf-16 + L4440		78	65	68.37			70.46	6.747	3.895
	9 h	100	100	100	100			100	0	0						daf-16 + hsf-1 RNAi		40	40	35			38.33	2.887	1.667
	12 h	99	100	100	99			99.5	0.5774	0.2887
	24 h	89.0995	84.0557	90.5702	76.5343	81.5985		84.37	5.701	2.549
	36 h	53	61.7486	55.5053	53.5714	75.83	71.89	61.92	9.832	4.014
	48 h	59.31	45.61	38.21				47.71	10.71	6.181
	60 h	30	10.51	15.36	9.19			16.27	9.533	4.767
		Biological replicate - Percentage of lysosome																					Plotted
ges-1p::nuc-1::mCherry		I	II	III	IV	V	VI	VII	VIII	IX	X	XI	XII	XIII	XIV	XV	XVI	XVII	XVIII	XIX	XX	XXI	AVRG	SD	SEM
Tubular	L4 Ctr	0	0	0	3	0	5	2	0	0	3	1	5	2	1	1	2	0	0	2	0	0	1.286	1.617	0.3528
	YA	0	0	0	1	2	0	0	0	0	0	1	2	1	0	0	0						0.4375	0.7274	0.1819
	St12h Re0h	80	65	40	65	55	90	20	80	35	85	85	90	60	85	90	35	40	60				64.44	22.68	5.346
	St12h Re12h	5	30	15	5	10	15	20	85	60	30	25	30	25	40	25	5	30	10				25.83	20.31	4.787
Vesicular	L4 Ctr	100	100	100	97	100	95	98	100	100	97	99	95	98	99	99	98	100	100	98	100	100	98.71	1.617	0.3528
	YA	100	100	100	99	98	100	100	100	100	100	99	98	99	100	100	100						99.56	0.7274	0.1819
	St12h Re0h	20	35	60	35	45	10	80	20	65	15	15	10	40	15	10	65	60	40				35.56	22.68	5.346
	St12h Re12h	95	70	85	95	90	85	80	15	40	70	75	70	75	60	75	95	70	90				74.17	20.31	4.787

## Sheet: Figure 3g 
Fig 3g
		Biological replicate - Percent survival						Plotted
	Treatment duration	I	II	III	IV			AVRG	SD	SEM
St 24 h	WT	92.6471	87.6812	66.1994	78.043			81.14	11.66	5.831
	vps-15(or1235ts)	23.0769	28	40	42.0973			33.29	9.217	4.609
	vps-45(tm246)	40	55	42	46			45.75	6.652	3.326
	rabs-5(ok1513)	25	35	6.8	21			21.95	11.69	5.845
St 36 h	WT	68	63	48	55			58.5	8.813	4.406
	vps-15(or1235ts)	18	8	25	9			15	8.042	4.021
	vps-45(tm246)	32	27	35	15			27.25	8.808	4.404
		Biological replicate - Percent survival						Plotted
	Treatment duration	I	II	III	IV	V		AVRG	SD	SEM
WT	3 h	100	100	100				100	0	0
	6 h	100	100	100				100	0	0
	9 h	100	100	100				100	0	0
	12 h	100	100	98				99.33	1.155	0.6667
	24 h	68	60	75	70			68.25	6.238	3.119
	36 h	35	52	46	38	53		44.8	8.106	3.625
	48 h	32	25	38	10			26.25	12.07	6.033
	60 h	0	0	0				0	0	0
hpo-27(tm5336)	3 h	100	100	100				100	0	0
	6 h	100	100	100				100	0	0
	9 h	100	100	100				100	0	0
	12 h	100	98	99				99	1	0.5774
	24 h	27.6543	41	39	35	45		37.53	6.594	2.949
	36 h	25	35	28				29.33	5.132	2.963
	48 h	5	3	7.5				5.167	2.255	1.302
	60 h	0	0	0				0	0	0

## Sheet: Figure 4
Fig 4
		Time (min)
Biological replicate		0	10	20	30	40	60
WT	I	0	8	25	45	70	95
	II	0	3	15	40	80	96
	III	0	4	26	48	78	96
aptf-1	I	0	15	60	95	98	98
	II	0	20	65	85	85	98
	III	0	30	68	83	93	99
ttx-1	I	0	2	5	10	15	20
	II	0	0	6	15	18	25
	III	0	2	5	23	30	35
ttx-3	I	0	3	5	8	20	43
	II	0	2	3	7	10	18
gcy-8	I	0	1	8	28	45	60
	II	0	3	5	15	20	35
	III	0	3	8	12	18	40
		AFD::GCaMP - Relative fluorescence (%) Normalized to Control
Biological replicate		Exp.1										Exp.2												Exp.3									Exp.4
		i	ii	iii	iv	v	vi	vii	viii	ix	x	i	ii	iii	iv	v	vi	vii	viii	ix	x	xi	xii	i	ii	iii	iv	v	vi	vii	viii	ix	i	ii	iii	iv	v	vi	vii	viii
Control		135.225	110.408	78.8646	115.869	92.0051	96.3761	87.8653	109.594	119.464	54.3289	69.4483	79.9365	95.9513	146.948	101.325	106.391							69.963	166.5	73.1649	109.116	81.2568					93.8877	114.232	171.042	67.4608	104.865	109.529	95.1808	43.8021
Re 0 min		25.3395	25.8625	42.0802	41.1884	19.9556	9.67229					35.2324	17.3701	28.5603	13.3604	19.4194	28.8265	33.0944	30.8435	32.207	30.4078	60.622	35.0953	32.7475	36.5171	12.9057	39.5883	4.50882	21.4006	42.1695	34.5567	39.1962	65.9475	62.4896	61.0816	75.9473	46.0531
Re 20 min		44.7116	47.5467	18.1775	22.7522	56.8391	91.9941					83.0185	75.4427	39.1938	33.0541	105.77	24.2843	48.0281						97.7565	95.2189	50.4356	27.4123	123.688	31.8667	34.1102			90.1904	77.9301	129.682	118.466	108.744
Re 40 min		15.8489	47.354	32.7272	79.9767	70.1557	46.5888					58.4518	178.752	100.114	43.0502	70.0614								69.0264	162.165	118.612	49.8911	73.5679					143.322	136.54	110.458	125.286	78.8975	123.131
Re 60 min		51.1139	82.2722	52.7654	62.6855	75.4901	56.1951	53.3655	55.3583			128.578	81.9293	134.33	96.3627	57.5804	71.4975							123.764	104.4	113.211	128.806	71.7818	74.5698				164.021	164.145	119.385	156.176	148.274
Re120 min		72.3743	121.727	58.0888	91.928	82.6851	87.9314	39.124	55.4299	53.5251		88.5288	69.6177	85.2694	85.2129	51.3278	92.111																151.521	115.43	125.793	68.7635	101.79	78.6101

## Sheet: Figure 5
	Fig 5
			Time (min)
Biological replicate			0 min	10 min	20 min	30 min	40 min	60 min
	WT	I	0	5	20	45	65	85
		II	0	3	15	40	70	92
		III	0	2	13	38	75	95
acy-1(GOF)		I	0	15	65	80	95	98
		II	0	16	45	70	85	95
WT + RED		I	0	3	12	25	40	65
		II	0	3	5	25	38	45
snb-1p::IlaC22 Ctr		I	0	3	15	25	50	87
		II	0	2	20	45	68	85
snb-1p::IlaC22 RED		I	0	2	65	78	80	97
		II	0	7	45	75	85	95
		III	2	17	65	80	90	98

## Sheet: Suppl Figure 1
Suppl Fig 1
	Percent survival																					Plotted		p-value
Time (days)	0	1	2	3	4	5	6	7	8	9	10	11	12	13	14	15	16	17	18	19	20	AVRG	SEM
WT_Ctr	100	100	100	100	100	100	100	100	100	98.0769	92.3077	86.5385	76.9231	61.5385	38.4615	25	15.3846	9.61538	1.92308	0		15.06	0.32
WT_St 12h	100	100	100	100	100	100	100	100	100	100	98.0769	90.3846	78.8461	63.4615	46.1538	30.7692	21.1538	13.4615	7.69231	1.92308	0	15.52	0.33	0.2901

## Sheet: Suppl Figure 2
Suppl Fig 2
		Biological replicate - Activated hsp-16p::GFP (%)							Plotted
		I	II	III	IV	V	VI	VII	AVRG	SD	SEM
Worm density	10	0	0	0	0	0	0		0	0	0
	50	28	2.85714	25	34	45	0	4.444	19.9	17.54	6.629
	100	64.2857	11.3208	92	38.3333	95	10	75	55.13	35.74	13.51
	200	85	90	80	95	98	100	87	90.71	7.296	2.758
	>500	100	98	100	100	98	100	100	99.43	0.9759	0.3689
			N= 3 Biological replicates.
		GFP densitometry, Normalized to β-tubulin and L4 Ctr													GFP densitometry, Normalized to β-tubulin and L4 Ctr
hsp-16p::GFP		I	II	III		AVRG	SD	SEM				hsp-16p::hsp-16::mStayGold			I	II	III		AVRG	SD	SEM
GFP/β-tubulin	L4 Ctr	1.22509	0.899138	0.875771		1	0.1953	0.1127					GFP/β-tubulin	L4 Ctr	0.954841	0.961366	1.08379		1	0.07264	0.04194
	YA Ctr	0.778487	0.956252	1.00382		0.9129	0.1188	0.06857						YA Ctr	0.897575	0.889967	1.03242		0.94	0.08014	0.04627
	St12h Re0h	1.16025	1.12037	1.33037		1.204	0.1115	0.06439						St12h Re0h	0.916772	0.761988	0.982113		0.887	0.1131	0.06527
	St12h Re0h	5.47713	4.01449	7.46124		5.651	1.73	0.9988						St12h Re0h	3.26052	5.50915	5.07199		4.614	1.192	0.6883

## Sheet: Suppl Figure 4
Suppl Fig 4
		Biological replicate - Percentage of mitochondria myo-3p::GFP(mit)																				Plotted
myo-3p::GFP(mit)		I	II	III	IV	V	VI	VII	VIII	IX	X	XI	XII	XIII	XIV	XV	XVI	XVII	XVIII	XIX	XX	AVRG	SD	SEM
Tubular	L4 Ctr	93	97	97	99	98	97	94	98	95	98	100	97	98	100	96	100	98	98			97.39	1.944	0.4583
	St12h Re0h	2	2	3	2	2	2	2	0	0	0	0	2	2	5	3	2	2	2	3	2	1.9	1.21	0.2705
	St12h Re12h	95	92	94	98	95	98	97	95	95	95	95	98	98	98	95	95	98	100	95	100	96.3	2.105	0.4707
Fragmented	L4 Ctr	7	3	3	1	2	3	6	2		5	2	0	3	2	0	4	0	2	2		2.611	1.944	0.4583
	St12h Re0h	98	98	97	98	98	98	98	100	100	100	100	98	98	95	97	98	98	98	97	98	98.1	1.21	0.2705
	St12h Re12h	5	8	6	2	5	2	3	5	5	5	5	2	2	2	5	5	2	0	5	0	3.7	2.105	0.4707
		Biological replicate - Percentage of mitochondria mai-2::GFP																				Plotted
mai-2::GFP		I	II	III	IV	V	VI	VII	VIII	IX	X	XI	XII	XIII	XIV							AVRG	SD	SEM
Tubular	L4 Ctr	97	98	100	97	93	95	95	95	95	85	92	91	95	95							94.5	3.59	0.9593
	St12h Re0h	12	5	2	1	8	12	10	15	3	10	30	18	15	3							10.29	7.81	2.087
	St12h Re12h	91	95	93	68	90	55	75	75	70	87	83	92	97	85							82.57	12.27	3.279
Fragmented	L4 Ctr	3	2	0	3	7	5	5	5	5	15	8	9	5	5							5.5	3.59	0.9593
	St12h Re0h	88	95	98	99	92	88	90	85	97	90	70	82	85	97							89.71	7.81	2.087
	St12h Re12h	9	5	7	32	10	45	25	25	30	13	17	8	3	15							17.43	12.27	3.279
		Biological replicate - Percentage of mitochondria eat-3;mai-2::GFP							Plotted						Biological replicate - Percentage of mitochondria fzo-1;mai-2::GFP							Plotted
eat-3;mai-2::GFP		I	II	III	IV	V	VI	VII	AVRG	SD	SEM		fzo-1;mai-2::GFP		I	II	III	IV	V	VI		AVRG	SD	SEM
Tubular	L4 Ctr	2	1	1	1	2	1		1.333	0.5164	0.2108		Tubular	L4 Ctr	10	10	15	15	10			12	2.739	1.225
	St12h Re0h	2	1	2	1	2	2	1	1.571	0.5345	0.202			St12h Re0h	15	5	0	2	3	4		4.833	5.269	2.151
	St12h Re12h	1	2	1	2	2	1	2	1.571	0.5345	0.202			St12h Re12h	5	2	5	2	2			3.2	1.643	0.7348
Fragmented	L4 Ctr	98	99	99	99	98	99		98.67	0.5164	0.2108		Fragmented	L4 Ctr	90	90	85	85	90			88	2.739	1.225
	St12h Re0h	98	97	98	98	97	98	99	97.86	0.6901	0.2608			St12h Re0h	85	95	100	98	97	96		95.17	5.269	2.151
	St12h Re12h	99	98	99	98	98	99	98	98.43	0.5345	0.202			St12h Re12h	95	98	95	98	98			96.8	1.643	0.7348
		Biological replicate - Percentage of mitochondria drp-1;mai-2::GFP							Plotted						Biological replicate - Percentage of mitochondria mtp-18;mai-2::GFP							Plotted
drp-1;mai-2::GFP		I	II	III	IV	V	VI		AVRG	SD	SEM		mtp-18;mai-2::GFP		I	II	III	IV	V			AVRG	SD	SEM
Tubular	L4 Ctr	95	95	98	97	90			95	3.082	1.378		Tubular	L4 Ctr	95	93	96	98	90			94.4	3.05	1.364
	St12h Re0h	25	20	10	15	5	5		13.33	8.165	3.333			St12h Re0h	8	5	1	3	5			4.4	2.608	1.166
	St12h Re12h	90	97	98	85				92.5	6.137	3.069			St12h Re12h	75	90	95	90	90			88	7.583	3.391
Fragmented	L4 Ctr	5	5	2	3	10			5	3.082	1.378		Fragmented	L4 Ctr	5	7	4	2	10			5.6	3.05	1.364
	St12h Re0h	75	80	90	85	95	95		86.67	8.165	3.333			St12h Re0h	92	95	99	97	95			95.6	2.608	1.166
	St12h Re12h	10	3	2	15				7.5	6.137	3.069			St12h Re12h	25	10	5	10	10			12	7.583	3.391
		Biological replicate - Percent survival							Plotted
		I	II	III	IV	V			AVRG	SD	SEM
	WT	70.195	63.05	75	61	79.8599			69.82	7.928	3.545
	eat-3(ad426)	87.1	93	95	93.5	87			90.25	2.5	1.25
	fzo-1(tm1133)	87	91	93	90				91.12	3.788	1.694

## Sheet: Suppl Figure 5
Suppl Fig 5
		Time (min)										Time (min)
Biological replicate		0	10	20	30	40	60		Biological replicate			0	10	20	30	40	60
WT	I	0	10	25	42	65	93			WT	I	0	10	25	42	65	93
	II	0	5	23	45	75	95				II	0	5	23	45	75	95
	III	0	3	16	37	63	85				III	0	3	16	37	63	85
egl-3	I	0	0	3	6	20	40		pgIs2 (AFD△)		I	1	2	4	10	25	35
	II	0	2	5	8	25	30				II	0	2	5	17	20	30
											III	0	7	18	28	43	75
pdf-1	I	0	1	5	8	10	17		peIs579 (AIY△)		I	0	5	12	25	45	65
	II	0	1	2	5	8	12				II	0	3	8	12	20	35
	III	0	0	2	5	7	10				III	0	2	7	18	25	45
											IV	0	4	8	20	32	40
pdfr-1	I	0	2	6	12	18	28
	II	0	5	8	15	23	32
												Time (min)
cmk-1	I	0	1	3	5	10	25		Biological replicate			0	10	20	30	40	60
	II	0	1	5	10	15	35		AFD ablation array -		I	0	16	35	60	73	95
	III	0	1	3	7	17	50				II	0	12	28	55	65	87
											III	0	15	40	50	58	83
ceh-14	I	2	7	25	50	70	90
	II	0	8	17	46	75	93		AFD ablation array +		I	0	3	12	20	23	29
											II	0	4	8	15	20	30
											III	0	5	5	12	21	32
flp-11	I	0	3	18	45	80	90
	II	0	8	23	49	78	93
	III	0	4	15	35	65	87
cat-2	I	0	5	12	25	35	65
	II	0	10	25	46	75	93
	III	0	3	23	45	73	95

[truncated: 2 more sheets: Suppl Figure 6, Suppl Figure 7]
